# Supplementary material for: MLST-Based Population Genetic Analysis in a Global Context Reveals Clonality amongst Cryptococcus neoformans var. grubii VNI Isolates from HIV Patients in Southeastern Brazil
Source: PLoS Negl Trop Dis. 2017 Jan 18;11(1):e0005223. doi: 10.1371/journal.pntd.0005223 (PMC5242430; doi:10.1371/journal.pntd.0005223)
Supplement: S1 Table — (XLS) [file pntd.0005223.s005.xls]

## Sheet: Sheet1
Strain	Other Numbers	Country	Source	CAP59	GenBank number	GPD1	GenBank number	IGS1	GenBank number	LAC1	GenBank number	PLB1	GenBank number	SOD1	GenBank number	URA5	GenBank number	ST	Genotype	Mating type	Ploidy	Serotype	Reference	Pubmed ID
UFTM 14.02	AK12A, WM 15.02	Brazil	Enviromental	1	KU757693	23	KU757839	10	KU758569	3	KU757985	4	KU758131	1	KU758277	1	KU758423	93	VNI	alpha	Haploid	A	Ferreira-paim et. al. Mycoses. 2011, 54(5):e294-300	20492533
UFTM 14.03	AK41, WM 15.03	Brazil	Enviromental	1	KU757694	23	KU757840	10	KU758570	3	KU757986	4	KU758132	1	KU758278	1	KU758424	93	VNI	alpha	Haploid	A	Ferreira-paim et. al. Mycoses. 2011, 54(5):e294-300	20492533
UFTM 14.04	AK42, WM 15.04	Brazil	Enviromental	1	KU757695	23	KU757841	10	KU758571	3	KU757987	4	KU758133	1	KU758279	1	KU758425	93	VNI	alpha	Haploid	A	Ferreira-paim et. al. Mycoses. 2011, 54(5):e294-300	20492533
UFTM 14.06	AK58, WM 15.06	Brazil	Enviromental	1	KU757696	1	KU757842	25	KU758572	3	KU757988	2	KU758134	1	KU758280	1	KU758426	77	VNI	alpha	Haploid	A	Ferreira-paim et. al. Mycoses. 2011, 54(5):e294-300	20492533
UFTM 14.07	AK60, WM 15.07	Brazil	Enviromental	1	KU757697	23	KU757843	10	KU758573	3	KU757989	4	KU758135	1	KU758281	1	KU758427	93	VNI	alpha	Haploid	A	Ferreira-paim et. al. Mycoses. 2011, 54(5):e294-300	20492533
UFTM 14.08	AK62, WM 15.08	Brazil	Enviromental	1	KU757698	1	KU757844	25	KU758574	3	KU757990	2	KU758136	1	KU758282	1	KU758428	77	VNI	alpha	Haploid	A	Ferreira-paim et. al. Mycoses. 2011, 54(5):e294-300	20492533
UFTM 14.09	AK67A, WM 15.09	Brazil	Enviromental	1	KU757699	2	KU757845	6	KU758575	3	KU757991	2	KU758137	1	KU758283	1	KU758429	15	VNI	alpha	Haploid	A	Ferreira-paim et. al. Mycoses. 2011, 54(5):e294-300	20492533
UFTM 14.10	AK67B, WM 15.10	Brazil	Enviromental	1	KU757700	1	KU757846	10	KU758576	3	KU757992	2	KU758138	1	KU758284	1	KU758430	31	VNI	alpha	Haploid	A	Ferreira-paim et. al. Mycoses. 2011, 54(5):e294-300	20492533
UFTM 14.11	AK72, WM 15.11	Brazil	Enviromental	1	KU757701	1	KU757847	25	KU758577	3	KU757993	2	KU758139	1	KU758285	1	KU758431	77	VNI	alpha	Haploid	A	Ferreira-paim et. al. Mycoses. 2011, 54(5):e294-300	20492533
UFTM 14.12	AK81, WM 15.12	Brazil	Enviromental	1	KU757702	1	KU757848	25	KU758578	3	KU757994	2	KU758140	1	KU758286	1	KU758432	77	VNI	alpha/alpha	Diploid	AA	Ferreira-paim et. al. Mycoses. 2011, 54(5):e294-300	20492533
UFTM 14.13	AK106, WM 15.13	Brazil	Enviromental	1	KU757703	1	KU757849	25	KU758579	3	KU757995	2	KU758141	1	KU758287	1	KU758433	77	VNI	alpha	Haploid	A	Ferreira-paim et. al. Mycoses. 2011, 54(5):e294-300	20492533
UFTM 14.15	AK128, WM 15.15	Brazil	Enviromental	1	KU757704	23	KU757850	10	KU758580	3	KU757996	4	KU758142	1	KU758288	1	KU758434	93	VNI	alpha	Haploid	A	This study
UFTM 14.16	A12, WM 15.16	Brazil	Enviromental	1	KU757705	23	KU757851	10	KU758581	3	KU757997	4	KU758143	1	KU758289	1	KU758435	93	VNI	alpha	Haploid	A	This study
UFTM 14.17	A16, WM 15.17	Brazil	Enviromental	1	KU757706	1	KU757852	25	KU758582	3	KU757998	2	KU758144	1	KU758290	1	KU758436	77	VNI	alpha	Haploid	A	This study
UFTM 14.18	A22, WM 15.18	Brazil	Enviromental	1	KU757707	1	KU757853	25	KU758583	3	KU757999	2	KU758145	1	KU758291	1	KU758437	77	VNI	alpha	Haploid	A	This study
UFTM 14.19	A23, WM 15.19	Brazil	Enviromental	1	KU757708	1	KU757854	25	KU758584	3	KU758000	2	KU758146	1	KU758292	1	KU758438	77	VNI	alpha	Haploid	A	This study
UFTM 14.20	A29, WM 15.20	Brazil	Enviromental	7	KU757709	1	KU757855	1	KU758585	1	KU758001	1	KU758147	1	KU758293	2	KU758439	2	VNI	alpha	Haploid	A	This study
UFTM 14.22	A68, WM 15.22	Brazil	Enviromental	1	KU757710	1	KU757856	25	KU758586	3	KU758002	2	KU758148	1	KU758294	1	KU758440	77	VNI	alpha	Haploid	A	This study
UFTM 14.23	A74, WM 15.23	Brazil	Enviromental	1	KU757711	1	KU757857	25	KU758587	3	KU758003	2	KU758149	1	KU758295	1	KU758441	77	VNI	alpha	Haploid	A	This study
UFTM 14.24	A76, WM 15.24	Brazil	Enviromental	1	KU757712	1	KU757858	25	KU758588	3	KU758004	2	KU758150	1	KU758296	1	KU758442	77	VNI	alpha	Haploid	A	This study
UFTM 14.25	A73, WM 15.25	Brazil	Enviromental	1	KU757713	23	KU757859	10	KU758589	3	KU758005	4	KU758151	1	KU758297	1	KU758443	93	VNI	alpha	Haploid	A	This study
UFTM 14.26	A79, WM 15.26	Brazil	Enviromental	1	KU757714	1	KU757860	25	KU758590	3	KU758006	2	KU758152	1	KU758298	1	KU758444	77	VNI	alpha	Haploid	A	This study
UFTM 14.27	A82, WM 15.27	Brazil	Enviromental	1	KU757715	23	KU757861	10	KU758591	3	KU758007	4	KU758153	1	KU758299	1	KU758445	93	VNI	alpha	Haploid	A	This study
UFTM 14.29	A13II, WM 15.29	Brazil	Enviromental	1	KU757716	23	KU757862	10	KU758592	3	KU758008	4	KU758154	1	KU758300	1	KU758446	93	VNI	alpha	Haploid	A	This study
UFTM 14.30	A14, WM 15.30	Brazil	Enviromental	1	KU757717	1	KU757863	25	KU758593	3	KU758009	2	KU758155	1	KU758301	1	KU758447	77	VNI	alpha	Haploid	A	This study
UFTM 14.31	A24, WM 15.31	Brazil	Enviromental	1	KU757718	1	KU757864	25	KU758594	3	KU758010	2	KU758156	1	KU758302	1	KU758448	77	VNI	alpha	Haploid	A	This study
UFTM 14.32	A25, WM 15.32	Brazil	Enviromental	1	KU757719	3	KU757865	1	KU758595	5	KU758011	2	KU758157	1	KU758303	1	KU758449	5	VNI	alpha	Haploid	A	This study
UFTM 14.33	A27, WM 15.33	Brazil	Enviromental	1	KU757720	1	KU757866	25	KU758596	3	KU758012	2	KU758158	1	KU758304	1	KU758450	77	VNI	alpha	Haploid	A	This study
UFTM 14.34	A28, WM 15.34	Brazil	Enviromental	1	KU757721	1	KU757867	25	KU758597	3	KU758013	2	KU758159	1	KU758305	1	KU758451	77	VNI	alpha	Haploid	A	This study
UFTM 14.36	A69, WM 15.36	Brazil	Enviromental	1	KU757722	1	KU757868	25	KU758598	3	KU758014	2	KU758160	1	KU758306	1	KU758452	77	VNI	alpha	Haploid	A	This study
UFTM 14.37	A77, WM 15.37	Brazil	Enviromental	1	KU757723	1	KU757869	25	KU758599	3	KU758015	2	KU758161	1	KU758307	1	KU758453	77	VNI	alpha	Haploid	A	This study
UFTM 14.38	A78, WM 15.38	Brazil	Enviromental	1	KU757724	1	KU757870	25	KU758600	3	KU758016	2	KU758162	1	KU758308	1	KU758454	77	VNI	alpha/alpha	Diploid	AA	This study
UFTM 14.39	A83, WM 15.39	Brazil	Enviromental	1	KU757725	23	KU757871	10	KU758601	3	KU758017	4	KU758163	1	KU758309	1	KU758455	93	VNI	alpha	Haploid	A	This study
UFTM 14.43	A31, WM 15.43	Brazil	Enviromental	7	KU757726	5	KU757872	1	KU758602	3	KU758018	4	KU758164	1	KU758310	1	KU758456	71	VNI	alpha	Haploid	A	This study
UFTM 14.44	A72, WM 15.44	Brazil	Enviromental	1	KU757727	2	KU757873	6	KU758603	3	KU758019	2	KU758165	1	KU758311	1	KU758457	15	VNI	alpha	Haploid	A	This study
UFTM 14.45	UR1, WM 15.45	Brazil	Urine	7	KU757728	1	KU757874	1	KU758604	18	KU758020	1	KU758166	1	KU758312	1	KU758458	63	VNI	alpha	Haploid	A	This study
UFTM 14.46	UR2, WM 15.46	Brazil	Urine	1	KU757729	23	KU757875	10	KU758605	3	KU758021	4	KU758167	1	KU758313	1	KU758459	93	VNI	alpha	Haploid	A	This study
UFTM 14.47	UR4, WM 15.47	Brazil	Urine	1	KU757730	23	KU757876	10	KU758606	3	KU758022	4	KU758168	1	KU758314	1	KU758460	93	VNI	alpha	Haploid	A	This study
UFTM 14.48	UR6, WM 15.48	Brazil	Urine	1	KU757731	3	KU757877	1	KU758607	5	KU758023	2	KU758169	1	KU758315	1	KU758461	5	VNI	alpha	Haploid	A	This study
UFTM 14.49	UR7, WM 15.49	Brazil	Urine	1	KU757732	23	KU757878	10	KU758608	3	KU758024	4	KU758170	1	KU758316	1	KU758462	93	VNI	alpha	Haploid	A	This study
UFTM 14.50	UR8, WM 15.50	Brazil	Urine	1	KU757733	23	KU757879	10	KU758609	3	KU758025	4	KU758171	1	KU758317	1	KU758463	93	VNI	alpha	Haploid	A	This study
UFTM 14.51	UR10, WM 15.51	Brazil	Urine	1	KU757734	23	KU757880	10	KU758610	3	KU758026	4	KU758172	1	KU758318	1	KU758464	93	VNI	alpha	Haploid	A	This study
UFTM 14.52	UR11, WM 15.52	Brazil	Urine	1	KU757735	23	KU757881	10	KU758611	3	KU758027	4	KU758173	1	KU758319	1	KU758465	93	VNI	alpha	Haploid	A	This study
UFTM 14.53	UR12, WM 15.53	Brazil	Urine	7	KU757736	5	KU757882	1	KU758612	3	KU758028	4	KU758174	1	KU758320	1	KU758466	71	VNI	alpha	Haploid	A	This study
UFTM 14.54	UR13, WM 15.54	Brazil	Urine	1	KU757737	23	KU757883	10	KU758613	3	KU758029	4	KU758175	1	KU758321	1	KU758467	93	VNI	alpha/alpha	Diploid	AA	This study
UFTM 14.55	UR14, WM 15.55	Brazil	Urine	1	KU757738	23	KU757884	10	KU758614	3	KU758030	4	KU758176	1	KU758322	1	KU758468	93	VNI	alpha	Haploid	A	This study
UFTM 14.57	LBA1, WM 15.57	Brazil	Bronchoalveolar lavage	7	KU757739	1	KU757885	1	KU758615	18	KU758031	1	KU758177	1	KU758323	1	KU758469	63	VNI	alpha	Haploid	A	This study
UFTM 14.58	PL5, WM 15.58	Brazil	Skin	1	KU757740	23	KU757886	10	KU758616	3	KU758032	4	KU758178	1	KU758324	1	KU758470	93	VNI	alpha	Haploid	A	This study
UFTM 14.61	SG7, WM 15.61	Brazil	Blood	1	KU757741	23	KU757887	10	KU758617	3	KU758033	4	KU758179	1	KU758325	1	KU758471	93	VNI	alpha	Haploid	A	This study
UFTM 14.62	SG10, WM 15.62	Brazil	Blood	1	KU757742	23	KU757888	10	KU758618	3	KU758034	4	KU758180	1	KU758326	1	KU758472	93	VNI	alpha	Haploid	A	This study
UFTM 14.63	L191, WM 15.63	Brazil	Cerebrospinal fluid	7	KU757743	1	KU757889	1	KU758619	2	KU758035	1	KU758181	1	KU758327	2	KU758473	23	VNI	alpha	Haploid	A	This study
UFTM 14.64	SG14, WM 15.64	Brazil	Blood	1	KU757744	23	KU757890	10	KU758620	3	KU758036	4	KU758182	1	KU758328	1	KU758474	93	VNI	alpha	Haploid	A	This study
UFTM 14.65	SG16, WM 15.65	Brazil	Blood	1	KU757745	23	KU757891	10	KU758621	3	KU758037	4	KU758183	1	KU758329	1	KU758475	93	VNI	alpha	Haploid	A	This study
UFTM 14.66	SG22, WM 15.66	Brazil	Blood	1	KU757746	23	KU757892	10	KU758622	3	KU758038	4	KU758184	1	KU758330	1	KU758476	93	VNI	alpha	Haploid	A	This study
UFTM 14.67	SG23, WM 15.67	Brazil	Blood	1	KU757747	23	KU757893	10	KU758623	3	KU758039	4	KU758185	1	KU758331	1	KU758477	93	VNI	alpha	Haploid	A	This study
UFTM 14.68	SG24, WM 15.68	Brazil	Blood	1	KU757748	23	KU757894	10	KU758624	3	KU758040	4	KU758186	1	KU758332	1	KU758478	93	VNI	alpha	Haploid	A	This study
UFTM 14.69	SG25, WM 15.69	Brazil	Blood	1	KU757749	23	KU757895	10	KU758625	3	KU758041	4	KU758187	1	KU758333	1	KU758479	93	VNI	alpha	Haploid	A	This study
UFTM 14.70	SG26, WM 15.70	Brazil	Blood	7	KU757750	1	KU757896	1	KU758626	2	KU758042	1	KU758188	1	KU758334	2	KU758480	23	VNI	alpha	Haploid	A	This study
UFTM 14.71	SG27, WM 15.71	Brazil	Blood	1	KU757751	23	KU757897	10	KU758627	3	KU758043	4	KU758189	1	KU758335	1	KU758481	93	VNI	alpha	Haploid	A	This study
UFTM 14.72	SG28, WM 15.72	Brazil	Blood	7	KU757752	1	KU757898	1	KU758628	2	KU758044	1	KU758190	1	KU758336	2	KU758482	23	VNI	alpha	Haploid	A	This study
UFTM 14.73	SG.R, WM 15.73	Brazil	Blood	1	KU757753	23	KU757899	10	KU758629	3	KU758045	4	KU758191	1	KU758337	1	KU758483	93	VNI	alpha	Haploid	A	This study
UFTM 14.75	SG.R.B.F., WM 15.75	Brazil	Blood	1	KU757754	23	KU757900	10	KU758630	3	KU758046	4	KU758192	1	KU758338	1	KU758484	93	VNI	alpha/alpha	Diploid	AA	This study
UFTM 14.76	LN30, WM 15.76	Brazil	Cerebrospinal fluid	1	KU757755	23	KU757901	10	KU758631	3	KU758047	4	KU758193	1	KU758339	2	KU758485	540	VNI	alpha	Haploid	A	This study
UFTM 14.77	LN5, WM 15.77	Brazil	Cerebrospinal fluid	1	KU757756	23	KU757902	10	KU758632	3	KU758048	4	KU758194	1	KU758340	1	KU758486	93	VNI	alpha	Haploid	A	This study
UFTM 14.79	LN7, WM 15.79	Brazil	Cerebrospinal fluid	7	KU757757	1	KU757903	1	KU758633	18	KU758049	1	KU758195	1	KU758341	1	KU758487	63	VNI	alpha	Haploid	A	This study
UFTM 14.80	LN10, WM 15.80	Brazil	Cerebrospinal fluid	1	KU757758	23	KU757904	10	KU758634	3	KU758050	4	KU758196	1	KU758342	1	KU758488	93	VNI	alpha	Haploid	A	This study
UFTM 14.81	LN11, WM 15.81	Brazil	Cerebrospinal fluid	1	KU757759	23	KU757905	10	KU758635	3	KU758051	4	KU758197	1	KU758343	1	KU758489	93	VNI	alpha	Haploid	A	This study
UFTM 14.83	LN14, WM 15.83	Brazil	Cerebrospinal fluid	7	KU757761	1	KU757907	1	KU758637	18	KU758053	1	KU758199	1	KU758345	1	KU758491	63	VNI	alpha	Haploid	A	This study
UFTM 14.84	LN15, WM 15.84	Brazil	Cerebrospinal fluid	1	KU757762	23	KU757908	10	KU758638	3	KU758054	4	KU758200	1	KU758346	1	KU758492	93	VNI	alpha	Haploid	A	This study
UFTM 14.85	LN16, WM 15.85	Brazil	Cerebrospinal fluid	1	KU757763	23	KU757909	10	KU758639	3	KU758055	4	KU758201	1	KU758347	1	KU758493	93	VNI	alpha	Haploid	A	This study
UFTM 14.86	LN17, WM 15.86	Brazil	Cerebrospinal fluid	1	KU757764	23	KU757910	10	KU758640	3	KU758056	4	KU758202	1	KU758348	1	KU758494	93	VNI	alpha/alpha	Diploid	AA	This study
UFTM 14.87	LN18, WM 15.87	Brazil	Cerebrospinal fluid	7	KU757765	1	KU757911	1	KU758641	2	KU758057	1	KU758203	1	KU758349	2	KU758495	23	VNI	alpha	Haploid	A	This study
UFTM 14.89	LN20, WM 15.89	Brazil	Cerebrospinal fluid	1	KU757767	23	KU757913	10	KU758643	3	KU758059	4	KU758205	1	KU758351	1	KU758497	93	VNI	alpha	Haploid	A	This study
UFTM 14.90	LN21, WM 15.90	Brazil	Cerebrospinal fluid	7	KU757768	1	KU757914	1	KU758644	2	KU758060	1	KU758206	1	KU758352	2	KU758498	23	VNI	alpha	Haploid	A	This study
UFTM 14.91	UR18, WM 15.91	Brazil	Cerebrospinal fluid	1	KU757769	23	KU757915	10	KU758645	3	KU758061	4	KU758207	1	KU758353	1	KU758499	93	VNI	alpha	Haploid	A	This study
UFTM 14.92	LN26, WM 15.92	Brazil	Cerebrospinal fluid	1	KU757770	23	KU757916	10	KU758646	3	KU758062	4	KU758208	1	KU758354	1	KU758500	93	VNI	alpha	Haploid	A	This study
UFTM 14.93	LN27, WM 15.93	Brazil	Cerebrospinal fluid	1	KU757771	23	KU757917	10	KU758647	3	KU758063	4	KU758209	1	KU758355	1	KU758501	93	VNI	alpha	Haploid	A	This study
UFTM 14.94	LN28, WM 15.94	Brazil	Cerebrospinal fluid	1	KU757772	1	KU757918	11	KU758648	3	KU758064	4	KU758210	1	KU758356	1	KU758502	39	VNI	alpha	Haploid	A	This study
UFTM 14.95	LN29, WM 15.95	Brazil	Cerebrospinal fluid	1	KU757773	23	KU757919	10	KU758649	3	KU758065	4	KU758211	1	KU758357	1	KU758503	93	VNI	alpha	Haploid	A	This study
UFTM 14.96	L282, WM 15.96	Brazil	Cerebrospinal fluid	1	KU757774	1	KU757920	10	KU758650	3	KU758066	4	KU758212	1	KU758358	1	KU758504	32	VNI	alpha	Haploid	A	This study
UFTM 14.97	L221, WM 15.97	Brazil	Cerebrospinal fluid	1	KU757775	23	KU757921	10	KU758651	3	KU758067	4	KU758213	1	KU758359	1	KU758505	93	VNI	alpha	Haploid	A	This study
UFTM 14.98	L231, WM 15.98	Brazil	Cerebrospinal fluid	7	KU757776	5	KU757922	1	KU758652	3	KU758068	4	KU758214	1	KU758360	1	KU758506	71	VNI	alpha	Haploid	A	This study
UFTM 14.99	L229, WM 15.99	Brazil	Cerebrospinal fluid	1	KU757777	23	KU757923	10	KU758653	3	KU758069	4	KU758215	1	KU758361	1	KU758507	93	VNI	alpha	Haploid	A	This study
UFTM 14.100	L251, WM 15.100	Brazil	Cerebrospinal fluid	1	KU757778	23	KU757924	10	KU758654	3	KU758070	4	KU758216	1	KU758362	1	KU758508	93	VNI	alpha	Haploid	A	This study
UFTM 14.101	L272, WM 15.101	Brazil	Cerebrospinal fluid	1	KU757779	23	KU757925	10	KU758655	3	KU758071	4	KU758217	1	KU758363	1	KU758509	93	VNI	alpha	Haploid	A	This study
UFTM 14.102	L383, WM 15.102	Brazil	Cerebrospinal fluid	1	KU757780	23	KU757926	10	KU758656	3	KU758072	4	KU758218	1	KU758364	1	KU758510	93	VNI	alpha	Haploid	A	This study
UFTM 14.103	L372, WM 15.103	Brazil	Cerebrospinal fluid	7	KU757781	1	KU757927	1	KU758657	2	KU758073	1	KU758219	1	KU758365	2	KU758511	23	VNI	alpha	Haploid	A	This study
UFTM 14.104	L399, WM 15.104	Brazil	Cerebrospinal fluid	1	KU757782	23	KU757928	10	KU758658	3	KU758074	4	KU758220	1	KU758366	1	KU758512	93	VNI	alpha	Haploid	A	This study
UFTM 14.105	L312, WM 15.105	Brazil	Cerebrospinal fluid	1	KU757783	23	KU757929	10	KU758659	3	KU758075	4	KU758221	1	KU758367	1	KU758513	93	VNI	alpha/alpha	Diploid	AA	This study
UFTM 14.106	L393, WM 15.106	Brazil	Cerebrospinal fluid	1	KU757784	23	KU757930	10	KU758660	3	KU758076	4	KU758222	1	KU758368	1	KU758514	93	VNI	alpha	Haploid	A	This study
UFTM 14.107	L342, WM 15.107	Brazil	Cerebrospinal fluid	1	KU757785	23	KU757931	10	KU758661	3	KU758077	4	KU758223	1	KU758369	1	KU758515	93	VNI	alpha	Haploid	A	This study
UFTM 14.108	L332, WM 15.108	Brazil	Cerebrospinal fluid	1	KU757786	23	KU757932	10	KU758662	3	KU758078	4	KU758224	1	KU758370	1	KU758516	93	VNI	alpha	Haploid	A	This study
UFTM 14.109	L352, WM 15.109	Brazil	Cerebrospinal fluid	1	KU757787	23	KU757933	10	KU758663	3	KU758079	4	KU758225	1	KU758371	1	KU758517	93	VNI	alpha/alpha	Diploid	AA	This study
UFTM 14.110	L362, WM 15.110	Brazil	Cerebrospinal fluid	1	KU757788	23	KU757934	10	KU758664	3	KU758080	4	KU758226	1	KU758372	1	KU758518	93	VNI	alpha	Haploid	A	This study
UFTM 14.111	L464, WM 15.111	Brazil	Cerebrospinal fluid	1	KU757789	23	KU757935	10	KU758665	3	KU758081	4	KU758227	1	KU758373	1	KU758519	93	VNI	alpha	Haploid	A	This study
UFTM 14.112	L494, WM 15.112	Brazil	Cerebrospinal fluid	1	KU757790	23	KU757936	10	KU758666	3	KU758082	4	KU758228	1	KU758374	1	KU758520	93	VNI	alpha/alpha	Diploid	AA	This study
UFTM 14.113	L403, WM 15.113	Brazil	Cerebrospinal fluid	1	KU757791	1	KU757937	11	KU758667	3	KU758083	4	KU758229	1	KU758375	1	KU758521	39	VNI	alpha	Haploid	A	This study
UFTM 14.114	L473, WM 15.114	Brazil	Cerebrospinal fluid	1	KU757792	23	KU757938	10	KU758668	3	KU758084	4	KU758230	1	KU758376	1	KU758522	93	VNI	alpha/alpha	Diploid	AA	This study
UFTM 14.115	L484, WM 15.115	Brazil	Cerebrospinal fluid	1	KU757793	23	KU757939	10	KU758669	3	KU758085	4	KU758231	1	KU758377	1	KU758523	93	VNI	alpha	Haploid	A	This study
UFTM 14.116	L413, WM 15.116	Brazil	Cerebrospinal fluid	1	KU757794	23	KU757940	10	KU758670	3	KU758086	4	KU758232	1	KU758378	1	KU758524	93	VNI	alpha	Haploid	A	This study
UFTM 14.117	L491, WM 15.117	Brazil	Cerebrospinal fluid	7	KU757795	1	KU757941	1	KU758671	2	KU758087	1	KU758233	1	KU758379	2	KU758525	23	VNI	alpha	Haploid	A	This study
UFTM 14.119	L559, WM 15.119	Brazil	Cerebrospinal fluid	1	KU757796	23	KU757942	10	KU758672	3	KU758088	4	KU758234	1	KU758380	1	KU758526	93	VNI	alpha	Haploid	A	This study
UFTM 14.121	L463, WM 15.121	Brazil	Cerebrospinal fluid	7	KU757797	1	KU757943	1	KU758673	18	KU758089	1	KU758235	1	KU758381	1	KU758527	63	VNI	alpha	Haploid	A	This study
UFTM 14.122	L626, WM 15.122	Brazil	Cerebrospinal fluid	1	KU757798	23	KU757944	10	KU758674	3	KU758090	4	KU758236	1	KU758382	1	KU758528	93	VNI	alpha	Haploid	A	This study
UFTM 14.123	L656, WM 15.123	Brazil	Cerebrospinal fluid	1	KU757799	23	KU757945	10	KU758675	3	KU758091	4	KU758237	1	KU758383	1	KU758529	93	VNI	alpha	Haploid	A	This study
UFTM 14.124	L677, WM 15.124	Brazil	Cerebrospinal fluid	1	KU757800	23	KU757946	10	KU758676	3	KU758092	4	KU758238	1	KU758384	1	KU758530	93	VNI	alpha/alpha	Diploid	AA	This study
UFTM 14.125	L636, WM 15.125	Brazil	Cerebrospinal fluid	1	KU757801	23	KU757947	10	KU758677	3	KU758093	4	KU758239	1	KU758385	1	KU758531	93	VNI	alpha	Haploid	A	This study
UFTM 14.126	L797, WM 15.126	Brazil	Cerebrospinal fluid	1	KU757802	23	KU757948	10	KU758678	3	KU758094	4	KU758240	1	KU758386	1	KU758532	93	VNI	alpha	Haploid	A	This study
UFTM 14.127	L727, WM 15.127	Brazil	Cerebrospinal fluid	1	KU757803	23	KU757949	10	KU758679	3	KU758095	4	KU758241	1	KU758387	1	KU758533	93	VNI	alpha	Haploid	A	This study
UFTM 14.128	L707, WM 15.128	Brazil	Cerebrospinal fluid	1	KU757804	23	KU757950	10	KU758680	3	KU758096	4	KU758242	1	KU758388	1	KU758534	93	VNI	alpha	Haploid	A	This study
UFTM 14.129	L767, WM 15.129	Brazil	Cerebrospinal fluid	1	KU757805	23	KU757951	10	KU758681	3	KU758097	4	KU758243	1	KU758389	1	KU758535	93	VNI	alpha	Haploid	A	This study
UFTM 14.130	L787, WM 15.130	Brazil	Cerebrospinal fluid	1	KU757806	1	KU757952	11	KU758682	3	KU758098	4	KU758244	1	KU758390	1	KU758536	39	VNI	alpha	Haploid	A	This study
UFTM 14.131	L757, WM 15.131	Brazil	Cerebrospinal fluid	1	KU757807	23	KU757953	10	KU758683	3	KU758099	4	KU758245	1	KU758391	1	KU758537	93	VNI	alpha	Haploid	A	This study
UFTM 14.132	L717, WM 15.132	Brazil	Cerebrospinal fluid	1	KU757808	1	KU757954	10	KU758684	3	KU758100	2	KU758246	1	KU758392	1	KU758538	31	VNI	alpha	Haploid	A	This study
UFTM 14.133	L807, WM 15.133	Brazil	Cerebrospinal fluid	1	KU757809	1	KU757955	10	KU758685	3	KU758101	2	KU758247	1	KU758393	1	KU758539	31	VNI	alpha	Haploid	A	This study
UFTM 14.134	L868, WM 15.134	Brazil	Cerebrospinal fluid	1	KU757810	23	KU757956	10	KU758686	3	KU758102	4	KU758248	1	KU758394	1	KU758540	93	VNI	alpha	Haploid	A	This study
UFTM 14.135	L889, WM 15.135	Brazil	Cerebrospinal fluid	1	KU757811	23	KU757957	10	KU758687	3	KU758103	4	KU758249	1	KU758395	1	KU758541	93	VNI	alpha	Haploid	A	This study
UFTM 14.136	L949, WM 15.136	Brazil	Cerebrospinal fluid	1	KU757812	23	KU757958	10	KU758688	3	KU758104	4	KU758250	1	KU758396	1	KU758542	93	VNI	alpha/alpha	Diploid	AA	This study
UFTM 14.137	L737, WM 15.137	Brazil	Cerebrospinal fluid	1	KU757813	23	KU757959	10	KU758689	3	KU758105	4	KU758251	1	KU758397	1	KU758543	93	VNI	alpha	Haploid	A	This study
UFTM 14.138	L939, WM 15.138	Brazil	Cerebrospinal fluid	1	KU757814	23	KU757960	10	KU758690	3	KU758106	4	KU758252	1	KU758398	1	KU758544	93	VNI	alpha	Haploid	A	This study
UFTM 14.139	L989, WM 15.139	Brazil	Cerebrospinal fluid	1	KU757815	23	KU757961	10	KU758691	3	KU758107	4	KU758253	1	KU758399	1	KU758545	93	VNI	alpha	Haploid	A	This study
UFTM 14.140	L909, WM 15.140	Brazil	Cerebrospinal fluid	1	KU757816	1	KU757962	10	KU758692	3	KU758108	4	KU758254	1	KU758400	1	KU758546	32	VNI	alpha	Haploid	A	This study
UFTM 14.142	L900, WM 15.142	Brazil	Cerebrospinal fluid	1	KU757818	23	KU757964	10	KU758694	3	KU758110	4	KU758256	1	KU758402	1	KU758548	93	VNI	alpha	Haploid	A	This study
UFTM 14.143	L1029, WM 15.143	Brazil	Cerebrospinal fluid	1	KU757819	23	KU757965	10	KU758695	3	KU758111	4	KU758257	1	KU758403	1	KU758549	93	VNI	alpha	Haploid	A	This study
UFTM 14.144	L1039, WM 15.144	Brazil	Cerebrospinal fluid	1	KU757820	23	KU757966	10	KU758696	3	KU758112	4	KU758258	1	KU758404	1	KU758550	93	VNI	alpha	Haploid	A	This study
UFTM 14.145	L979, WM 15.145	Brazil	Cerebrospinal fluid	1	KU757821	23	KU757967	10	KU758697	3	KU758113	4	KU758259	1	KU758405	1	KU758551	93	VNI	alpha	Haploid	A	This study
UFTM 14.146	L1019, WM 15.146	Brazil	Cerebrospinal fluid	1	KU757822	23	KU757968	10	KU758698	3	KU758114	4	KU758260	1	KU758406	1	KU758552	93	VNI	alpha	Haploid	A	This study
UFTM 14.147	L2014, WM 15.147	Brazil	Cerebrospinal fluid	1	KU757823	1	KU757969	1	KU758699	18	KU758115	1	KU758261	1	KU758407	1	KU758553	289	VNI	alpha	Haploid	A	This study
UFTM 14.148	L140, WM 15.148	Brazil	Cerebrospinal fluid	1	KU757824	23	KU757970	10	KU758700	3	KU758116	4	KU758262	1	KU758408	1	KU758554	93	VNI	alpha	Haploid	A	This study
UFTM 14.149	L100, WM 15.149	Brazil	Cerebrospinal fluid	1	KU757825	23	KU757971	10	KU758701	3	KU758117	4	KU758263	1	KU758409	1	KU758555	93	VNI	alpha	Haploid	A	This study
UFTM 14.150	L120, WM 15.150	Brazil	Cerebrospinal fluid	1	KU757826	23	KU757972	10	KU758702	3	KU758118	4	KU758264	1	KU758410	1	KU758556	93	VNI	alpha	Haploid	A	This study
UFTM 14.151	L130, WM 15.151	Brazil	Cerebrospinal fluid	1	KU757827	23	KU757973	10	KU758703	3	KU758119	4	KU758265	1	KU758411	1	KU758557	93	VNI	alpha	Haploid	A	This study
UFTM 14.152	L151, WM 15.152	Brazil	Cerebrospinal fluid	1	KU757828	23	KU757974	10	KU758704	3	KU758120	4	KU758266	1	KU758412	1	KU758558	93	VNI	alpha	Haploid	A	This study
UFTM 14.153	L161, WM 15.153	Brazil	Cerebrospinal fluid	1	KU757829	3	KU757975	1	KU758705	5	KU758121	2	KU758267	1	KU758413	1	KU758559	5	VNI	alpha	Haploid	A	This study
UFTM 14.154	H.S., WM 15.154	Brazil	Cerebrospinal fluid	1	KU757830	23	KU757976	10	KU758706	3	KU758122	4	KU758268	1	KU758414	1	KU758560	93	VNI	alpha	Haploid	A	This study
UFTM 14.155	J.S., WM 15.155	Brazil	Cerebrospinal fluid	1	KU757831	23	KU757977	10	KU758707	3	KU758123	4	KU758269	1	KU758415	1	KU758561	93	VNI	alpha/alpha	Diploid	AA	This study
UFTM 14.156	P21, WM 15.156	Brazil	Cerebrospinal fluid	1	KU757832	23	KU757978	10	KU758708	3	KU758124	4	KU758270	1	KU758416	1	KU758562	93	VNI	alpha	Haploid	A	This study
UFTM 14.157	P15, WM 15.157	Brazil	Cerebrospinal fluid	1	KU757833	23	KU757979	10	KU758709	3	KU758125	4	KU758271	1	KU758417	1	KU758563	93	VNI	alpha	Haploid	A	This study
UFTM 14.158	P23, WM 15.158	Brazil	Cerebrospinal fluid	1	KU757834	23	KU757980	10	KU758710	3	KU758126	4	KU758272	1	KU758418	1	KU758564	93	VNI	alpha	Haploid	A	This study
UFTM 14.159	P14, WM 15.159	Brazil	Cerebrospinal fluid	7	KU757835	1	KU757981	1	KU758711	18	KU758127	1	KU758273	1	KU758419	1	KU758565	63	VNI	alpha	Haploid	A	This study
UFTM 14.160	P22, WM 15.160	Brazil	Cerebrospinal fluid	1	KU757836	23	KU757982	10	KU758712	3	KU758128	4	KU758274	1	KU758420	1	KU758566	93	VNI	alpha	Haploid	A	This study
UFTM 14.161	L616, WM 15.161	Brazil	Cerebrospinal fluid	7	KU757837	5	KU757983	1	KU758713	3	KU758129	4	KU758275	1	KU758421	1	KU758567	71	VNI	alpha	Haploid	A	This study
UFTM 14.162	LN1, WM 15.162	Brazil	Cerebrospinal fluid	1	KU757838	23	KU757984	10	KU758714	3	KU758130	4	KU758276	1	KU758422	1	KU758568	93	VNI	alpha	Haploid	A	This study
fr1	IP110B	France	Avian guano	7	n/a	1	n/a	1	n/a	1	n/a	1	n/a	1	n/a	1	n/a	1	VNI	alpha	n/a	n/a	Litvintseva et al. Genetics. 2006,172(4):2223–2238	16322524
A3 38-20		USA	Avian guano	7	n/a	1	n/a	1	n/a	1	n/a	1	n/a	1	n/a	1	n/a	1	VNI	alpha	n/a	n/a	Litvintseva et al. Genetics. 2006,172(4):2223–2238	16322524
04-0202		Germany	Cerebrospinal fluid	7	n/a	1	n/a	1	n/a	1	n/a	1	n/a	1	n/a	2	n/a	2	VNI	alpha	n/a	A	Sanchini et al. Med Microbiol Immunol. 2014,203(5):333-340	24838744
A1		USA	Avian guano	7	n/a	1	n/a	1	n/a	1	n/a	1	n/a	1	n/a	2	n/a	2	VNI	alpha	n/a	n/a	Litvintseva et al. Genetics. 2006,172(4):2223–2238; Simwami et al. PLoS Pathogens. 2011,7(4):e1001343	16322524; 21573144
arg1366		Argentina	Unknown	7	n/a	1	n/a	1	n/a	1	n/a	1	n/a	1	n/a	2	n/a	2	VNI	alpha	n/a	n/a	Litvintseva et al. Genetics. 2006,172(4):2223–2238	16322524
mal 120		Malawi	Blood	7	n/a	1	n/a	1	n/a	1	n/a	1	n/a	1	n/a	2	n/a	2	VNI	alpha	n/a	n/a	Litvintseva et al. Genetics. 2006,172(4):2223–2238	16322524
Tn470		Tanzania	Blood	7	n/a	1	n/a	1	n/a	1	n/a	1	n/a	1	n/a	2	n/a	2	VNI	alpha	n/a	n/a	Litvintseva et al. Genetics. 2006,172(4):2223–2238	16322524
246		South Africa	Cerebrospinal fluid	7	LN812029	1	LN812034	1	LN812043	1	LN812054	1	LN812064	1	LN812072	2	LN812085	2	VNI	alpha	n/a	n/a	Beale et al. PLoS Negl Trop Dis. 2015,9(6):e0003847	26110902
257		South Africa	Cerebrospinal fluid	1	LN812026	1	LN812034	1	LN812043	3	LN812056	4	LN812067	1	LN812072	1	LN812084	3	VNI	alpha	n/a	n/a	Beale et al. PLoS Negl Trop Dis. 2015,9(6):e0003847	26110902
JH125.91		Tanzania	Clinical	1	n/a	1	n/a	1	n/a	3	n/a	4	n/a	1	n/a	1	n/a	3	VNI	a	n/a	n/a	Litvintseva et al. Genetics. 2006,172(4):2223–2238	16322524
S87		Thailand	Clinical	1	KC292381	1	KC292385	1	KC292415	3	KC292390	4	KC292399	1	KC292403	1	KC292408	3	VNI	n/a	n/a	n/a	Kaocharoen et al. PLoS Negl Trop Dis. 2013,7(7):e2297	23861989
206		South Africa	Cerebrospinal fluid	1	LN812026	1	LN812034	1	LN812043	4	LN812057	2	LN812065	1	LN812072	5	LN812088	4	VNI	alpha	n/a		Beale et al. PLoS Negl Trop Dis. 2015,9(6):e0003847	26110902
268		Indonesia	Cerebrospinal fluid	1	KC529863	1	KC530338	1	KC530814	4	KC531289	2	KC531764	1	KC532239	5	KC532714	4	VNI	alpha	n/a	n/a	Khayhan et al. PLoS ONE. 2013,8(9):e72222	24019866
11112		Thailand	Clinical	1	KC529949	1	KC530424	1	KC530900	4	KC531375	2	KC531850	1	KC532325	5	KC532800	4	VNI	alpha	n/a	n/a	Khayhan et al. PLoS ONE. 2013,8(9):e72222; Simwami et al. Plos Pathog. 2011,7(4):e1001343	24019866; 21573144
1608000894		Qatar	Cerebrospinal fluid	1	KC529935	1	KC530410	1	KC530886	4	KC531361	2	KC531836	1	KC532311	5	KC532786	4	VNI	alpha	n/a	n/a	Khayhan et al. PLoS ONE. 2013,8(9):e72222	24019866
2016-06-05		Germany	Cerebrospinal fluid	1	n/a	1	n/a	1	n/a	4	n/a	2	n/a	1	n/a	5	n/a	4	VNI	alpha	n/a	A	Sanchini et al. Med Microbiol Immunol. 2014,203(5):333-340	24838744
194_96		Kuwait	Lymph node biopsy	1	KC529928	1	KC530403	1	KC530879	4	KC531354	2	KC531829	1	KC532304	5	KC532779	4	VNI	alpha	n/a	n/a	Khayhan et al. PLoS ONE. 2013,8(9):e72222	24019866
25_316		India	Cerebrospinal fluid	1	KC529811	1	KC530286	1	KC530762	4	KC531237	2	KC531712	1	KC532187	5	KC532662	4	VNI	alpha	n/a	n/a	Khayhan et al. PLoS ONE. 2013,8(9):e72222	24019866
HK_02		China	Clinical	1	KC529782	1	KC530257	1	KC530733	4	KC531208	2	KC531683	1	KC532158	5	KC532633	4	VNI	alpha	n/a	n/a	Khayhan et al. PLoS ONE. 2013,8(9):e72222	24019866
K30		Korea	Blood	1	GU079830	1	GU079861	1	GU079892	4	GU079923	2	GU079711	1	GU079742	5	GU079786	4	VNI	alpha	n/a	A	Choi et al. FEMS Yeast Res. 2010,10(6):769–778	20561059
mal 104		Malawi	Blood	1	n/a	1	n/a	1	n/a	4	DQ212619	2	n/a	1	n/a	5	n/a	4	VNI	alpha	n/a	n/a	Litvintseva et al. Genetics. 2006,172(4):2223–2238	16322524
NIIDCr0013		Japan	Clinical	1	AB744731	1	AB744775	1	AB744819	4	AB744863	2	AB744907	1	AB744951	5	AB744995	4	VNI	alpha	n/a	A	Umeyama et al. Jpn. J. Infect. Dis. 2013,66(1):51-55	23429086
Tn148		Tanzania	Blood	1	n/a	1	n/a	1	n/a	4	n/a	2	n/a	1	n/a	5	n/a	4	VNI	alpha	n/a	n/a	Litvintseva et al. Genetics. 2006,172(4):2223–2238	16322524
UgCl018		Uganda	Cerebrospinal fluid	1	n/a	1	n/a	1	n/a	4	n/a	2	n/a	1	n/a	5	n/a	4	VNI	n/a	n/a	n/a	Wiesner et al. mBio. 2012,3(5):e00196-12	23015735
337		South Africa	Cerebrospinal fluid	1	LN812026	3	LN812035	1	LN812043	5	LN812058	2	LN812065	1	LN812072	1	LN812084	5	VNI	alpha	n/a	n/a	Beale et al. PLoS Negl Trop Dis. 2015,9(6):e0003847	26110902
40		Thailand	Avian guano	1	KC529974	3	KC530449	1	KC530925	5	KC531400	2	KC531875	1	KC532350	1	KC532825	5	VNI	alpha	n/a	n/a	Khayhan et al. PLoS ONE. 2013,8(9):e72222	24019866
9104		Japan	Skin	1	KC529884	3	KC530359	1	KC530835	5	KC531310	2	KC531785	1	KC532260	1	KC532735	5	VNI	alpha	n/a	n/a	Khayhan et al. PLoS ONE. 2013,8(9):e72222	24019866
1609290340		Qatar	Cerebrospinal fluid	1	KC529936	3	KC530411	1	KC530887	5	KC531362	2	KC531837	1	KC532312	1	KC532787	5	VNI	alpha	n/a	n/a	Khayhan et al. PLoS ONE. 2013,8(9):e72222	24019866
04-0106		Germany	Blood	1	n/a	3	n/a	1	n/a	5	n/a	2	n/a	1	n/a	1	n/a	5	VNI	alpha	n/a	A	Sanchini et al. Med Microbiol Immunol. 2014,203(5):333-340	24838744
A5 35-17		USA	Avian guano	1	DQ212528	3	DQ212605	1	FN824664	5	DQ212620	2	FN824981	1	FN825260	1	FN825538	5	VNI	alpha	n/a	n/a	Litvintseva et al. Genetics. 2006,172(4):2223–2238; Litvintseva et al. PlosOne. 2011, 6(5):e19688	16322524; 21589919
AD1-76		France	Cerebrospinal fluid	1	n/a	3	n/a	1	n/a	5	n/a	2	n/a	1	n/a	1	n/a	5	VNI	alpha	n/a	A	Desnos-Ollivier et al. mBio. 2010,1(1):e00091-10	20689742
blg7	RV55980	Belgium	Avian guano	1	n/a	3	n/a	1	n/a	5	n/a	2	n/a	1	n/a	1	n/a	5	VNI	alpha	n/a	n/a	Litvintseva et al. Genetics. 2006,172(4):2223–2238	16322524
HK_03		China	Clinical	1	KC529781	3	KC530256	1	KC530732	5	KC531207	2	KC531682	1	KC532157	1	KC532632	5	VNI	alpha	n/a	n/a	Khayhan et al. PLoS ONE. 2013,8(9):e72222	24019866
K1		Korea	Urine	1	GU079828	3	GU079859	1	GU079890	5	GU079921	2	GU079709	1	GU079740	1	GU079784	5	VNI	alpha	n/a	A	Choi et al. FEMS Yeast Res. 2010,10(6):769–778	20561059
UgCl021		Uganda	Cerebrospinal fluid	1	n/a	3	n/a	1	n/a	5	n/a	2	n/a	1	n/a	1	n/a	5	VNI	n/a	n/a	n/a	Wiesner et al. mBio. 2012,3(5):e00196-12	23015735
321		South Africa	Cerebrospinal fluid	1	LN812026	1	LN812034	1	LN812043	3	LN812056	2	LN812065	1	LN812072	5	LN812088	6	VNI	alpha	n/a	n/a	Beale et al. PLoS Negl Trop Dis. 2015,9(6):e0003847	26110902
44		Thailand	Avian guano	1	KC529975	1	KC530450	1	KC530926	3	KC531401	2	KC531876	1	KC532351	5	KC532826	6	VNI	alpha	n/a	n/a	Khayhan et al. PLoS ONE. 2013,8(9):e72222	24019866
267		Indonesia	Cerebrospinal fluid	1	KC529862	1	KC530337	1	KC530813	3	KC531288	2	KC531763	1	KC532238	5	KC532713	6	VNI	alpha	n/a	n/a	Khayhan et al. PLoS ONE. 2013,8(9):e72222	24019866
04-0059		Germany	Clinical	1	n/a	1	n/a	1	n/a	3	n/a	2	n/a	1	n/a	5	n/a	6	VNI	alpha	n/a	A	Sanchini et al. Med Microbiol Immunol. 2014,203(5):333-340	24838744
25_372		India	Cerebrospinal fluid	1	KC529831	1	KC530306	1	KC530782	3	KC531257	2	KC531732	1	KC532207	5	KC532682	6	VNI	alpha	n/a	n/a	Khayhan et al. PLoS ONE. 2013,8(9):e72222	24019866
HK_01		China	Clinical	1	KC529772	1	KC530247	1	KC530723	3	KC531198	2	KC531673	1	KC532148	5	KC532623	6	VNI	alpha	n/a	n/a	Khayhan et al. PLoS ONE. 2013,8(9):e72222	24019866
ug2463		Uganda	Cerebrospinal fluid	1	GU079802	1	n/a	1	n/a	3	n/a	2	n/a	1	n/a	5	GU079758	6	VNI	alpha	n/a	n/a	Litvintseva et al. Genetics. 2006,172(4):2223–2238	16322524
bt130		Botswana	Cerebrospinal fluid	1	HQ851463	5	HQ851578	1	EF211258	1	EF211586	4	HQ851693	1	HQ851808	1	HQ851923	13	VNI	a	n/a	n/a	Litvintseva et al. Genetics. 2006,172(4):2223–2238	16322524
A2 102-5		USA	Avian guano	1	FN822781	2	FN826910	6	DQ212569	3	DQ212618	2	DQ212640	1	FN825256	1	FN825534	15	VNI	alpha	n/a	n/a	Litvintseva et al. Genetics. 2006,172(4):2223–2238; Litvintseva et al. PlosOne. 2011, 6(5):e19688	16322524; 21589919
bt150		Botswana	Cerebrospinal fluid	7	FN822792	5	FN826921	1	FN824671	1	FN825127	3	FN824988	4	FN825267	9	FN825545	21	VNI	alpha	n/a	A	Litvintseva et al. Genetics. 2006,172(4):2223–2238; Litvintseva et al. PlosOne. 2011, 6(5):e19688	16322524; 21589919
bt104		Botswana	Cerebrospinal fluid	1	n/a	6	DQ212608	1	n/a	1	n/a	4	n/a	1	n/a	1	n/a	22	VNI	alpha	n/a	n/a	Litvintseva et al. Genetics. 2006,172(4):2223–2238	16322524
154		South Africa	Cerebrospinal fluid	7	LN812029	1	LN812034	1	LN812043	2	LN812055	1	LN812064	1	LN812072	2	LN812085	23	VNI	alpha	n/a		Beale et al. PLoS Negl Trop Dis. 2015,9(6):e0003847	26110902
9257		Japan	Avian guano	7	KC529914	1	KC530389	1	KC530865	2	KC531340	1	KC531815	1	KC532290	2	KC532765	23	VNI	alpha	n/a	n/a	Khayhan et al. PLoS ONE. 2013,8(9):e72222	24019866
10-0493		Germany	Cerebrospinal fluid	7	n/a	1	n/a	1	n/a	2	n/a	1	n/a	1	n/a	2	n/a	23	VNI	alpha	n/a	A	Sanchini et al. Med Microbiol Immunol. 2014,203(5):333-340	24838744
8_92		Kuwait	Cerebrospinal fluid	7	KC529931	1	KC530406	1	KC530882	2	KC531357	1	KC531832	1	KC532307	2	KC532782	23	VNI	alpha	n/a	n/a	Khayhan et al. PLoS ONE. 2013,8(9):e72222	24019866
A3 1-1		USA	Avian guano	7	FN822782	1	FN826911	1	FN824661	2	FN825117	1	FN824978	1	FN825257	2	FN825535	23	VNI	alpha	n/a	A	Litvintseva et al. Genetics. 2006,172(4):2223–2238; Litvintseva et al. PlosOne. 2011, 6(5):e19688	16322524; 21589919
AD4-5		France	Cerebrospinal fluid	7	n/a	1	n/a	1	n/a	2	n/a	1	n/a	1	n/a	2	n/a	23	VNI	alpha	Haploid	A	Desnos-Ollivier et al. mBio. 2010,1(1):e00091-10	20689742
blg12	RV59379	Belgium	Air in zoo	7	n/a	1	n/a	1	n/a	2	n/a	1	n/a	1	n/a	2	n/a	23	VNI	alpha	n/a	n/a	Litvintseva et al. Genetics. 2006,172(4):2223–2238	16322524
K37		Korea	Cerebrospinal fluid	7	GU079831	1	GU079862	1	GU079893	2	GU079924	1	GU079712	1	GU079743	2	GU079787	23	VNI	alpha	n/a	A	Choi et al. FEMS Yeast Res. 2010,10(6):769–778	20561059
ug2459		Uganda	Cerebrospinal fluid	7	n/a	1	n/a	1	n/a	2	n/a	1	n/a	1	n/a	2	n/a	23	VNI	alpha	n/a	n/a	Litvintseva et al. Genetics. 2006,172(4):2223–2238	16322524
bt100		Botswana	Cerebrospinal fluid	7	FN822789	5	FN826918	1	FN824668	1	FN825124	5	FN824985	2	FN825264	9	FN825542	24	VNI	alpha	n/a	n/a	Litvintseva et al. Genetics. 2006,172(4):2223–2238; Litvintseva et al. PlosOne. 2011, 6(5):e19688	16322524; 21589919
bt134		Botswana	Cerebrospinal fluid	1	GU079797	3	n/a	1	n/a	5	n/a	4	n/a	1	n/a	1	GU079753	25	VNI	alpha	n/a	n/a	Litvintseva et al. Genetics. 2006,172(4):2223–2238	16322524
mal 9		Malawi	Blood	2	n/a	1	n/a	10	n/a	3	n/a	2	n/a	1	n/a	5	n/a	30	VNI	alpha	n/a	n/a	Litvintseva et al. Genetics. 2006,172(4):2223–2238	16322524
C5		China	Cerebrospinal fluid	1	n/a	1	n/a	10	n/a	3	n/a	2	n/a	1	n/a	1	n/a	31	VNI	alpha	n/a	n/a	Wu et al. Mycoses. 2015,58(5):280-287	25808662
370		South Africa	Cerebrospinal fluid	1	LN812026	1	LN812034	10	LN812046	3	LN812056	2	LN812065	1	LN812072	1	LN812084	31	VNI	alpha	n/a	n/a	Beale et al. PLoS Negl Trop Dis. 2015,9(6):e0003847	26110902
9256		Japan	Avian guano	1	KC529913	1	KC530388	10	KC530864	3	KC531339	2	KC531814	1	KC532289	1	KC532764	31	VNI	alpha	n/a	n/a	Khayhan et al. PLoS ONE. 2013,8(9):e72222	24019866
1605202443		Qatar	Cerebrospinal fluid	1	KC529932	1	KC530407	10	KC530883	3	KC531358	2	KC531833	1	KC532308	1	KC532783	31	VNI	alpha	n/a	n/a	Khayhan et al. PLoS ONE. 2013,8(9):e72222	24019866
25_370		India	Cerebrospinal fluid	1	KC529829	1	KC530304	10	KC530780	3	KC531255	2	KC531730	1	KC532205	1	KC532680	31	VNI	alpha	n/a	n/a	Khayhan et al. PLoS ONE. 2013,8(9):e72222	24019866
D17		Thailand	Avian guano	1	KC530062	1	KC530537	10	KC531013	3	KC531488	2	KC531963	1	KC532438	1	KC532913	31	VNI	alpha	n/a	n/a	Khayhan et al. PLoS ONE. 2013,8(9):e72222	24019866
UgCl076		Uganda	Cerebrospinal fluid	1	n/a	1	n/a	10	n/a	3	n/a	2	n/a	1	n/a	1	n/a	31	VNI	n/a	n/a	n/a	Wiesner et al. mBio. 2012,3(5):e00196-12	23015735
106		South Africa	Cerebrospinal fluid	1	LN812026	1	LN812034	10	LN812046	3	LN812056	4	LN812067	1	LN812072	1	LN812084	32	VNI	alpha	n/a	n/a	Beale et al. PLoS Negl Trop Dis. 2015,9(6):e0003847	26110902
09-0552		Germany	Blood	1	n/a	1	n/a	10	n/a	3	n/a	4	n/a	1	n/a	1	n/a	32	VNI	alpha	n/a	A	Sanchini et al. Med Microbiol Immunol. 2014,203(5):333-340	24838744
1291-09		Thailand	Blood	1	KC529952	1	KC530427	10	KC530903	3	KC531378	4	KC531853	1	KC532328	1	KC532803	32	VNI	alpha	n/a	n/a	Khayhan et al. PLoS ONE. 2013,8(9):e72222; Simwami et al. Plos Pathog. 2011,7(4):e1001343	24019866; 21573144
blg11	RV59369	Belgium	Avian guano	1	n/a	1	n/a	10	n/a	3	n/a	4	n/a	1	n/a	1	EU399558	32	VNI	alpha	n/a	n/a	Litvintseva et al. Genetics. 2006,172(4):2223–2238	16322524
br2362		Brazil	Unknown	1	n/a	1	n/a	10	n/a	3	n/a	4	n/a	1	n/a	1	n/a	32	VNI	alpha	n/a	n/a	Litvintseva et al. Genetics. 2006,172(4):2223–2238	16322524
JS71	WM 11.29	USA	Veterinay	1	KJ476370	1	KJ476373	10	KJ476377	3	KJ476381	4	KJ476387	1	KJ476389	1	KJ476392	32	VNI	alpha	n/a	n/a	Singer et al. J Clin Microbiol. 2014, 52(6):2061-2070	24696030
ngs23		Japan	Sputum	1	n/a	1	n/a	10	n/a	3	n/a	4	n/a	1	n/a	1	n/a	32	VNI	alpha	n/a	n/a	Mihara et al. Medical Mycology. 2013, 51(3):252–260	22901045
Tn10		Tanzania	Blood	1	n/a	1	n/a	10	n/a	3	n/a	4	n/a	1	n/a	1	n/a	32	VNI	alpha	n/a	n/a	Litvintseva et al. Genetics. 2006,172(4):2223–2238	16322524
ug2458		Uganda	Cerebrospinal fluid	1	n/a	1	n/a	10	n/a	3	n/a	4	n/a	1	n/a	1	n/a	32	VNI	alpha	n/a	n/a	Litvintseva et al. Genetics. 2006,172(4):2223–2238	16322524
za1346		Zaire	Cerebrospinal fluid	1	n/a	1	n/a	10	n/a	3	n/a	4	n/a	1	n/a	1	n/a	32	VNI	alpha	n/a	n/a	Litvintseva et al. Genetics. 2006,172(4):2223–2238	16322524
bt121		Botswana	Cerebrospinal fluid	1	FN822790	5	FN826919	18	FN824669	1	FN825125	4	FN824986	1	FN825265	1	FN825543	34	VNI	alpha	n/a	A	Litvintseva et al. Genetics. 2006,172(4):2223–2238; Litvintseva et al. PlosOne. 2011, 6(5):e19688	16322524; 21589919
bt9		Botswana	Cerebrospinal fluid	1	FN822803	7	FN826932	3	FN824682	1	FN825138	4	FN824999	1	FN825278	9	FN825556	36	VNI	alpha	n/a	A	Litvintseva et al. Genetics. 2006,172(4):2223–2238; Litvintseva et al. PlosOne. 2011, 6(5):e19688	16322524; 21589919
in2629		India	Cerebrospinal fluid	1	n/a	1	n/a	10	n/a	3	n/a	1	n/a	1	n/a	1	n/a	38	VNI	alpha	n/a	n/a	Litvintseva et al. Genetics. 2006,172(4):2223–2238	16322524
JS18	WM 10.166	USA	Veterinay	1	KJ476370	1	KJ476373	11	KJ476378	3	KJ476381	4	KJ476387	1	KJ476389	1	KJ476392	39	VNI	alpha	n/a	n/a	Singer et al. J Clin Microbiol. 2014, 52(6):2061-2070	24696030
UgCl037		Uganda	Cerebrospinal fluid	1	n/a	1	n/a	11	n/a	3	n/a	4	n/a	1	n/a	1	n/a	39	VNI	n/a	n/a	n/a	Wiesner et al. mBio. 2012,3(5):e00196-12	23015735
50NC1		Thailand	Clinical	1	JQ967792	3	JQ980851	1	JQ981329	3	n/a	2	JQ981807	1	JQ968270	1	JQ980373	53	VNI	alpha	n/a	n/a	Simwami et al. PLoS Pathogens. 2011,7(4):e1001343	21573144
WH018		China	Cerebrospinal fluid	1	KC529697	3	KC530172	1	KC530648	3	KC531123	2	KC531598	1	KC532073	1	KC532548	53	VNI	alpha	n/a	n/a	Khayhan et al. PLoS ONE. 2013,8(9):e72222	24019866
IUM 97-4877		Italy	Cerebrospinal fluid	1	JQ417958	1	JQ418011	1	JQ418064	2	JQ418117	3	JQ418170	1	JQ418223	1	JQ418276	55	VNI	alpha	n/a	A	Cogliati et al. Medical Mycology. 2013,51:499–506	23286351
IUM 01-3463		Italy	Blood	1	JQ417969	1	JQ418022	1	JQ418075	2	JQ418128	1	JQ418181	1	JQ418234	2	JQ418287	56	VNI	alpha	n/a	A	Cogliati et al. Medical Mycology. 2013,51:499–506	23286351
102		South Africa	Cerebrospinal fluid	1	LN812026	1	LN812034	1	LN812043	18	LN812062	1	LN812064	1	LN812072	2	LN812085	58	VNI	alpha	n/a	n/a	Beale et al. PLoS Negl Trop Dis. 2015,9(6):e0003847	26110902
10-0484		Germany	Cerebrospinal fluid	1	n/a	1	n/a	1	n/a	18	n/a	1	n/a	1	n/a	2	n/a	58	VNI	alpha	n/a	A	Sanchini et al. Med Microbiol Immunol. 2014,203(5):333-340	24838744
A4 1-12		USA	Avian guano	1	FN822783	1	FN826912	1	FN824662	18	FN825118	1	FN824979	1	FN825258	2	FN825536	58	VNI	alpha	n/a	A	Litvintseva et al. Genetics. 2006,172(4):2223–2238; Litvintseva et al. PlosOne. 2011, 6(5):e19688	16322524; 21589919
IUM 99-5690		Italy	Cerebrospinal fluid	1	JQ417965	3	JQ418018	14	JQ418071	3	JQ418124	4	JQ418177	1	JQ418230	1	JQ418283	59	VNI	alpha	n/a	A	Cogliati et al. Medical Mycology. 2013,51:499–506	23286351
IUM 99-5716		Italy	Cerebrospinal fluid	7	JQ417935	1	JQ417988	1	JQ418041	2	JQ418094	1	JQ418147	1	JQ418200	1	JQ418253	61	VNI	alpha	n/a	A	Cogliati et al. Medical Mycology. 2013,51:499–506	23286351
IUM 98-3890		Italy	Cerebrospinal fluid	7	JQ417939	1	JQ417992	1	JQ418045	2	JQ418098	1	JQ418151	25	JQ418204	1	JQ418257	62	VNI	alpha	n/a	A	Cogliati et al. Medical Mycology. 2013,51:499–506	23286351
216		South Africa	Cerebrospinal fluid	7	LN812029	1	LN812034	1	LN812043	18	LN812062	1	LN812064	1	LN812072	1	LN812084	63	VNI	alpha	n/a	n/a	Beale et al. PLoS Negl Trop Dis. 2015,9(6):e0003847	26110902
HLJ2		China	Blood	7	n/a	1	n/a	1	n/a	18	n/a	1	n/a	1	n/a	1	n/a	63	VNI	alpha	n/a	n/a	Wu et al. Mycoses. 2015,58(5):280-287	25808662
10-0603		Germany	Clinical	7	n/a	1	n/a	1	n/a	18	n/a	1	n/a	1	n/a	1	n/a	63	VNI	alpha	n/a	A	Sanchini et al. Med Microbiol Immunol. 2014,203(5):333-340	24838744
NIIDCr0029		Japan	Clinical	7	AB744747	1	AB744791	1	AB744835	18	AB744879	1	AB744923	1	AB744967	1	AB745011	63	VNI	alpha	n/a	A	Umeyama et al. Jpn. J. Infect. Dis. 2013,66(1):51-55	23429086
UgCl057		Uganda	Cerebrospinal fluid	7	n/a	1	n/a	1	n/a	18	n/a	1	n/a	1	n/a	1	n/a	63	VNI	n/a	n/a	n/a	Wiesner et al. mBio. 2012,3(5):e00196-12	23015735
WM 148	CBS10085	Australia	Cerebrospinal fluid	7	KC542410	1	KC568571	1	FM180503	18	KC568637	1	KC568769	1	KC581168	1	KC568703	63	VNI	alpha	n/a	n/a	Litvintseva et al. Genetics. 2006,172(4):2223–2238	16322524
JS25	WM 10.172	USA	Veterinay	7	KJ476372	1	KJ476373	1	KJ476376	18	KJ476384	1	KJ476385	24	KJ476391	1	KJ476392	64	VNI	alpha	n/a	n/a	Singer et al. J Clin Microbiol. 2014, 52(6):2061-2070	24696030
IUM 97-4634		Italy	Blood	7	JQ417971	1	JQ418024	1	JQ418077	6	JQ418130	1	JQ418183	1	JQ418236	2	JQ418289	65	VNI	alpha	n/a	A	Cogliati et al. Medical Mycology. 2013,51:499–506	23286351
250		South Africa	Cerebrospinal fluid	7	LN812029	1	LN812034	1	LN812043	18	LN812062	1	LN812064	1	LN812072	2	LN812085	67	VNI	alpha	n/a	n/a	Beale et al. PLoS Negl Trop Dis. 2015,9(6):e0003847	26110902
08-0251		Germany	Cerebrospinal fluid	7	n/a	1	n/a	1	n/a	18	n/a	1	n/a	1	n/a	2	n/a	67	VNI	alpha	n/a	A	Sanchini et al. Med Microbiol Immunol. 2014,203(5):333-340	24838744
IUM 97-4874		Italy	Cerebrospinal fluid	7	JQ417937	3	JQ417990	1	JQ418043	2	JQ418096	1	JQ418149	1	JQ418202	2	JQ418255	68	VNI	alpha	n/a	A	Cogliati et al. Medical Mycology. 2013,51:499–506	23286351
241		South Africa	Cerebrospinal fluid	7	LN812029	5	LN812037	1	LN812043	3	LN812056	3	LN812066	1	LN812072	1	LN812084	69	VNI	alpha	n/a	n/a	Beale et al. PLoS Negl Trop Dis. 2015,9(6):e0003847	26110902
2478		Indonesia	Cerebrospinal fluid	7	KC529857	5	KC530332	1	KC530808	3	KC531283	3	KC531758	1	KC532233	1	KC532708	69	VNI	alpha	n/a	n/a	Khayhan et al. PLoS ONE. 2013,8(9):e72222	24019866
10-0457		Germany	Cerebrospinal fluid	7	n/a	5	n/a	1	n/a	3	n/a	3	n/a	1	n/a	1	n/a	69	VNI	alpha	n/a	A	Sanchini et al. Med Microbiol Immunol. 2014,203(5):333-340	24838744
110_99		Kuwait	Blood	7	KC529922	5	KC530397	1	KC530873	3	KC531348	3	KC531823	1	KC532298	1	KC532773	69	VNI	alpha	n/a	n/a	Khayhan et al. PLoS ONE. 2013,8(9):e72222	24019866
IUM 99-5673		Italy	Cerebrospinal fluid	7	JQ417957	5	JQ418010	1	JQ418063	3	JQ418116	3	JQ418169	1	JQ418222	1	JQ418275	69	VNI	alpha	n/a	A	Cogliati et al. Medical Mycology. 2013,51:499–506	23286351
UgCl030		Uganda	Cerebrospinal fluid	7	n/a	5	n/a	1	n/a	3	n/a	3	n/a	1	n/a	1	n/a	69	VNI	n/a	n/a	n/a	Wiesner et al. mBio. 2012,3(5):e00196-12	23015735
07-0325		Germany	Clinical	7	n/a	5	n/a	1	n/a	3	n/a	4	n/a	1	n/a	1	n/a	71	VNI	alpha	n/a	A	Sanchini et al. Med Microbiol Immunol. 2014,203(5):333-340	24838744
25_328		India	Cerebrospinal fluid	7	KC529812	5	KC530287	1	KC530763	3	KC531238	4	KC531713	1	KC532188	1	KC532663	71	VNI	alpha	n/a	n/a	Khayhan et al. PLoS ONE. 2013,8(9):e72222	24019866
AD4-27A		France	Cerebrospinal fluid	1	n/a	1	n/a	14	n/a	3	n/a	4	n/a	1	n/a	1	n/a	75	VNI	alpha	Haploid	A	Desnos-Ollivier et al. mBio. 2010,1(1):e00091-10	20689742
IUM 02-2304		Italy	Cerebrospinal fluid	1	JQ417960	1	JQ418013	14	JQ418066	3	JQ418119	4	JQ418172	1	JQ418225	1	JQ418278	75	VNI	alpha	n/a	A	Cogliati et al. Medical Mycology. 2013,51:499–506	23286351
25_84		India	Blood	1	KC529842	1	KC530317	25	KC530793	3	KC531268	2	KC531743	1	KC532218	1	KC532693	77	VNI	alpha	n/a	n/a	Khayhan et al. PLoS ONE. 2013,8(9):e72222	24019866
E12		Thailand	Avian guano	1	KC292381	1	KC292385	25	KC292419	3	KC292390	2	KC292398	1	KC292403	1	KC292408	77	VNI	n/a	n/a	n/a	Kaocharoen et al. PLoS Negl Trop Dis. 2013,7(7):e2297	23861989
UgCl011		Uganda	Cerebrospinal fluid	1	n/a	1	n/a	25	n/a	3	n/a	2	n/a	1	n/a	1	n/a	77	VNI	n/a	n/a	n/a	Wiesner et al. mBio. 2012,3(5):e00196-12	23015735
UgCl040		Uganda	Cerebrospinal fluid	1	n/a	1	n/a	25	n/a	3	n/a	16	n/a	1	n/a	1	n/a	78	VNI	n/a	n/a	n/a	Wiesner et al. mBio. 2012,3(5):e00196-12	23015735
Pt 5		Thailand	Clinical	1	n/a	1	n/a	1	n/a	5	n/a	2	n/a	1	n/a	1	n/a	81	VNI	alpha	n/a	n/a	Simwami et al. PLoS Pathogens. 2011,7(4):e1001343	21573144
IUM 00-1072		Italy	Cerebrospinal fluid	1	JQ417920	1	JQ417973	1	JQ418026	5	JQ418079	2	JQ418132	1	JQ418185	1	JQ418238	81	VNI	alpha	n/a	A	Cogliati et al. Medical Mycology. 2013,51:499–506	23286351
4_9		Thailand	Clinical	1	KC529973	1	KC530448	1	KC530924	9	KC531399	2	KC531874	1	KC532349	5	KC532824	82	VNI	alpha	n/a	n/a	Khayhan et al. PLoS ONE. 2013,8(9):e72222; Simwami et al. Plos Pathog. 2011,7(4):e1001343	24019866; 21573144
K45		Thailand	Clinical	1	n/a	1	n/a	1	n/a	3	n/a	4	n/a	1	n/a	5	n/a	83	VNI	alpha	n/a	n/a	Simwami et al. PLoS Pathogens. 2011,7(4):e1001343	21573144
IUM 01-2006		Italy	Blood	1	JQ417959	3	JQ418012	1	JQ418065	1	JQ418118	3	JQ418171	1	JQ418224	2	JQ418277	84	VNI	alpha	n/a	A	Cogliati et al. Medical Mycology. 2013,51:499–506	23286351
NIIDCr0012		Japan	Clinical	1	AB744730	3	AB744774	1	AB744818	5	AB744862	2	AB744906	1	AB744950	40	AB744994	85	VNI	alpha	n/a	A	Umeyama et al. Jpn. J. Infect. Dis. 2013,66(1):51-55	23429086
UgCl107		Uganda	Cerebrospinal fluid	1	n/a	17	n/a	10	n/a	3	n/a	4	n/a	1	n/a	1	n/a	91	VNI	n/a	n/a	n/a	Wiesner et al. mBio. 2012,3(5):e00196-12	23015735
UgCl122		Uganda	Cerebrospinal fluid	1	n/a	18	n/a	10	n/a	3	n/a	4	n/a	1	n/a	1	n/a	92	VNI	n/a	n/a	n/a	Wiesner et al. mBio. 2012,3(5):e00196-12	23015735
360		South Africa	Cerebrospinal fluid	1	LN812026	23	LN812042	10	LN812046	3	LN812056	4	LN812067	1	LN812072	1	LN812084	93	VNI	alpha	n/a	n/a	Beale et al. PLoS Negl Trop Dis. 2015,9(6):e0003847	26110902
481_03		Kuwait	Cerebrospinal fluid	1	KC529930	23	KC530405	10	KC530881	3	KC531356	4	KC531831	1	KC532306	1	KC532781	93	VNI	alpha	n/a	n/a	Khayhan et al. PLoS ONE. 2013,8(9):e72222	24019866
Jakarta_1051		Indonesia	Cerebrospinal fluid	1	KC529851	23	KC530326	10	KC530802	3	KC531277	4	KC531752	1	KC532227	1	KC532702	93	VNI	alpha	n/a	n/a	Khayhan et al. PLoS ONE. 2013,8(9):e72222	24019866
UgCl001		Uganda	Cerebrospinal fluid	1	n/a	23	n/a	10	n/a	3	n/a	4	n/a	1	n/a	1	n/a	93	VNI	n/a	n/a	n/a	Wiesner et al. mBio. 2012,3(5):e00196-12	23015735
WH001		China	Cerebrospinal fluid	1	KC529683	23	KC530158	10	KC530634	3	KC531109	4	KC531584	1	KC532059	1	KC532534	93	VNI	alpha	n/a	n/a	Khayhan et al. PLoS ONE. 2013,8(9):e72222	24019866
UgCl036		Uganda	Cerebrospinal fluid	1	n/a	23	n/a	11	n/a	3	n/a	4	n/a	1	n/a	1	n/a	94	VNI	n/a	n/a	n/a	Wiesner et al. mBio. 2012,3(5):e00196-12	23015735
UgCl074		Uganda	Cerebrospinal fluid	1	n/a	23	n/a	25	n/a	3	n/a	4	n/a	1	n/a	1	n/a	95	VNI	n/a	n/a	n/a	Wiesner et al. mBio. 2012,3(5):e00196-12	23015735
C146		Thailand	Cerebrospinal fluid	1	KC292381	3	KC292386	1	KC292415	4	KC292391	2	KC292398	1	KC292403	5	KC292410	137	VNI	n/a	n/a	n/a	Kaocharoen et al. PLoS Negl Trop Dis. 2013,7(7):e2297	23861989
IUM 99-5719		Italy	Cerebrospinal fluid	7	JQ417940	3	JQ417993	1	JQ418046	2	JQ418099	1	JQ418152	1	JQ418205	1	JQ418258	138	VNI	alpha	n/a	A	Cogliati et al. Medical Mycology. 2013,51:499–506	23286351
D9		Thailand	Avian guano	1	KC530091	1	KC530566	1	KC531042	4	KC531517	2	KC531992	1	KC532467	14	KC532942	141	VNI	alpha	n/a	n/a	Khayhan et al. PLoS ONE. 2013,8(9):e72222; Simwami et al. Plos Pathog. 2011,7(4):e1001343	24019866; 21573144
05-0070		Germany	Clinical	1	n/a	1	n/a	1	n/a	3	n/a	2	n/a	1	n/a	1	n/a	174	VNI	alpha	n/a	A	Sanchini et al. Med Microbiol Immunol. 2014,203(5):333-340	24838744
2365_08		Kuwait	Cerebrospinal fluid	1	KC529929	1	KC530404	1	KC530880	3	KC531355	2	KC531830	1	KC532305	1	KC532780	174	VNI	alpha	n/a	n/a	Khayhan et al. PLoS ONE. 2013,8(9):e72222	24019866
25_17		India	Blood	1	KC529787	1	KC530262	1	KC530738	3	KC531213	2	KC531688	1	KC532163	1	KC532638	174	VNI	alpha	n/a	n/a	Khayhan et al. PLoS ONE. 2013,8(9):e72222	24019866
200_16		Kuwait	Lymph node biopsy	1	KC529926	1	KC530401	1	KC530877	4	KC531352	2	KC531827	1	KC532302	1	KC532777	175	VNI	alpha	n/a	n/a	Khayhan et al. PLoS ONE. 2013,8(9):e72222	24019866
D45		Thailand	Avian guano	1	KC530083	1	KC530558	1	KC531034	4	KC531509	2	KC531984	1	KC532459	1	KC532934	175	VNI	alpha	n/a	n/a	Khayhan et al. PLoS ONE. 2013,8(9):e72222	24019866
D42		Thailand	Avian guano	1	KC530080	23	KC530555	1	KC531031	3	KC531506	2	KC531981	1	KC532456	5	KC532931	176	VNI	alpha	n/a	n/a	Khayhan et al. PLoS ONE. 2013,8(9):e72222	24019866
25_33		India	Cerebrospinal fluid	1	KC529813	23	KC530288	10	KC530764	3	KC531239	4	KC531714	1	KC532189	5	KC532664	177	VNI	alpha	n/a	n/a	Khayhan et al. PLoS ONE. 2013,8(9):e72222	24019866
Cr2231		Indonesia	Cerebrospinal fluid	1	KC529882	23	KC530357	10	KC530833	3	KC531308	4	KC531783	1	KC532258	5	KC532733	177	VNI	alpha	n/a	n/a	Khayhan et al. PLoS ONE. 2013,8(9):e72222	24019866
444		South Africa	Cerebrospinal fluid	1	LN812026	1	LN812034	10	LN812046	3	LN812056	2	LN812065	36	LN812082	1	LN812084	185	VNI	n/a	n/a	n/a	Beale et al. PLoS Negl Trop Dis. 2015,9(6):e0003847	26110902
110A		Thailand	Avian guano	1	KC529944	1	KC530419	10	KC530895	3	KC531370	2	KC531845	36	KC532320	1	KC532795	185	VNI	alpha	n/a	n/a	Khayhan et al. PLoS ONE. 2013,8(9):e72222	24019866
177/02		Kuwait	Wound swab	1	KC529925	1	KC530400	10	KC530876	3	KC531351	2	KC531826	36	KC532301	1	KC532776	185	VNI	alpha	n/a	n/a	Khayhan et al. PLoS ONE. 2013,8(9):e72222	24019866
WH095		China	Urine	1	KC529746	26	KC530221	1	KC530697	5	KC531172	2	KC531647	1	KC532122	1	KC532597	186	VNI	alpha	n/a	n/a	Khayhan et al. PLoS ONE. 2013,8(9):e72222	24019866
25_340		India	Cerebrospinal fluid	1	KC529818	23	KC530293	10	KC530769	3	KC531244	2	KC531719	1	KC532194	1	KC532669	187	VNI	alpha	n/a	n/a	Khayhan et al. PLoS ONE. 2013,8(9):e72222	24019866
110E		Thailand	Avian guano	1	KC529947	1	KC530422	1	KC530898	5	KC531373	2	KC531848	1	KC532323	5	KC532798	188	VNI	alpha	n/a	n/a	Khayhan et al. PLoS ONE. 2013,8(9):e72222	24019866
25_311		India	Cerebrospinal fluid	1	KC529808	1	KC530283	1	KC530759	7	KC531234	2	KC531709	1	KC532184	5	KC532659	189	VNI	alpha	n/a	n/a	Khayhan et al. PLoS ONE. 2013,8(9):e72222	24019866
130D		Thailand	Avian guano	1	KC529954	1	KC530429	10	KC530905	4	KC531380	2	KC531855	1	KC532330	5	KC532805	190	VNI	alpha	n/a	n/a	Khayhan et al. PLoS ONE. 2013,8(9):e72222	24019866
WH069		China	Cerebrospinal fluid	1	KC529730	1	KC530205	10	KC530681	5	KC531156	2	KC531631	1	KC532106	1	KC532581	191	VNI	alpha	n/a	n/a	Khayhan et al. PLoS ONE. 2013,8(9):e72222	24019866
1589_04		Kuwait	Cerebrospinal fluid	1	KC529924	1	KC530399	59	KC530875	3	KC531350	2	KC531825	1	KC532300	1	KC532775	192	VNI	alpha	n/a	n/a	Khayhan et al. PLoS ONE. 2013,8(9):e72222	24019866
D44		Thailand	Avian guano	1	KC530082	3	KC530557	1	KC531033	5	KC531508	2	KC531983	1	KC532458	5	KC532933	193	VNI	alpha	n/a	n/a	Khayhan et al. PLoS ONE. 2013,8(9):e72222	24019866
WH123		China	Cerebrospinal fluid	1	KC529764	3	KC530239	10	KC530715	5	KC531190	2	KC531665	1	KC532140	1	KC532615	194	VNI	alpha	n/a	n/a	Khayhan et al. PLoS ONE. 2013,8(9):e72222	24019866
WH132		China	Cerebrospinal fluid	1	KC529768	23	KC530243	10	KC530719	5	KC531194	4	KC531669	1	KC532144	1	KC532619	195	VNI	alpha	n/a	n/a	Khayhan et al. PLoS ONE. 2013,8(9):e72222	24019866
217		South Africa	Cerebrospinal fluid	1	LN812026	1	LN812034	10	LN812046	3	LN812056	4	LN812067	1	LN812072	2	LN812085	199	VNI	alpha	n/a	n/a	Beale et al. PLoS Negl Trop Dis. 2015,9(6):e0003847	26110902
141		South Africa	Cerebrospinal fluid	1	LN812026	1	LN812034	10	LN812046	3	LN812056	4	LN812067	12	LN812077	1	LN812084	200	VNI	alpha	n/a	n/a	Beale et al. PLoS Negl Trop Dis. 2015,9(6):e0003847	26110902
218		South Africa	Cerebrospinal fluid	1	LN812026	3	LN812035	1	LN812043	5	LN812058	2	LN812065	1	LN812072	2	LN812085	202	VNI	alpha	n/a	n/a	Beale et al. PLoS Negl Trop Dis. 2015,9(6):e0003847	26110902
112		South Africa	Cerebrospinal fluid	7	LN812029	1	LN812034	1	LN812043	3	LN812056	1	LN812064	1	LN812072	1	LN812084	212	VNI	alpha	n/a	n/a	Beale et al. PLoS Negl Trop Dis. 2015,9(6):e0003847	26110902
227		South Africa	Cerebrospinal fluid	7	LN812029	5	LN812037	1	LN812043	3	LN812056	3	LN812066	1	LN812072	2	LN812085	218	VNI	alpha	n/a	n/a	Beale et al. PLoS Negl Trop Dis. 2015,9(6):e0003847	26110902
NIIDCr0036		Japan	Clinical	7	AB744754	1	AB744798	1	AB744842	5	AB744886	1	AB744930	1	AB744974	1	AB745018	230	VNI	alpha	n/a	A	Umeyama et al. Jpn. J. Infect. Dis. 2013,66(1):51-55	23429086
127		South Africa	Cerebrospinal fluid	1	LN812026	1	LN812034	1	LN812043	1	LN812054	1	LN812064	1	LN812072	1	LN812084	234	VNI	alpha	n/a	n/a	Beale et al. PLoS Negl Trop Dis. 2015,9(6):e0003847	26110902
119		South Africa	Cerebrospinal fluid	1	LN812026	1	LN812034	1	LN812043	18	LN812062	4	LN812067	34	LN812080	2	LN812085	235	VNI	alpha	n/a	n/a	Beale et al. PLoS Negl Trop Dis. 2015,9(6):e0003847	26110902
329		South Africa	Cerebrospinal fluid	1	LN812026	1	LN812034	10	LN812046	3	LN812056	2	LN812065	1	LN812072	2	LN812085	236	VNI	alpha	n/a	n/a	Beale et al. PLoS Negl Trop Dis. 2015,9(6):e0003847	26110902
110		South Africa	Cerebrospinal fluid	1	LN812026	1	LN812034	10	LN812046	18	LN812062	2	LN812065	1	LN812072	1	LN812084	237	VNI	alpha	n/a	n/a	Beale et al. PLoS Negl Trop Dis. 2015,9(6):e0003847	26110902
354		South Africa	Cerebrospinal fluid	1	LN812026	1	LN812034	8	LN812045	3	LN812056	23	LN812071	1	LN812072	1	LN812084	238	VNI	a	n/a	n/a	Beale et al. PLoS Negl Trop Dis. 2015,9(6):e0003847	26110902
406		South Africa	Cerebrospinal fluid	1	LN812026	1	LN812034	8	LN812045	8	LN812060	23	LN812071	1	LN812072	1	LN812084	239	VNI	a	n/a	n/a	Beale et al. PLoS Negl Trop Dis. 2015,9(6):e0003847	26110902
140		South Africa	Cerebrospinal fluid	1	LN812026	7	LN812038	1	LN812043	18	LN812062	4	LN812067	3	LN812073	9	LN812089	240	VNI	alpha	n/a	n/a	Beale et al. PLoS Negl Trop Dis. 2015,9(6):e0003847	26110902
336		South Africa	Cerebrospinal fluid	1	LN812026	4	LN812036	8	LN812045	3	LN812056	2	LN812065	37	LN812083	1	LN812084	241	VNI	alpha	n/a	n/a	Beale et al. PLoS Negl Trop Dis. 2015,9(6):e0003847	26110902
260		South Africa	Cerebrospinal fluid	7	LN812029	1	LN812034	1	LN812043	1	LN812054	1	LN812064	35	LN812081	2	LN812085	246	VNI	alpha	n/a	n/a	Beale et al. PLoS Negl Trop Dis. 2015,9(6):e0003847	26110902
147		South Africa	Cerebrospinal fluid	7	LN812029	1	LN812034	1	LN812043	1	LN812054	4	LN812067	1	LN812072	2	LN812085	247	VNI	alpha	n/a	n/a	Beale et al. PLoS Negl Trop Dis. 2015,9(6):e0003847	26110902
254		South Africa	Cerebrospinal fluid	7	LN812029	1	LN812034	10	LN812046	18	LN812062	1	LN812064	1	LN812072	1	LN812084	248	VNI	alpha	n/a	n/a	Beale et al. PLoS Negl Trop Dis. 2015,9(6):e0003847	26110902
2016-07-09		Germany	Clinical	39	KJ586334	3	n/a	1	n/a	5	n/a	2	n/a	1	n/a	1	n/a	288	VNI	alpha	n/a	A	Sanchini et al. Med Microbiol Immunol. 2014,203(5):333-340	24838744
09-0829		Germany	Cerebrospinal fluid	1	n/a	1	n/a	1	n/a	18	n/a	1	n/a	1	n/a	1	n/a	289	VNI	alpha	n/a	A	Sanchini et al. Med Microbiol Immunol. 2014,203(5):333-340	24838744
08-0445		Germany	Blood	7	n/a	1	n/a	1	n/a	18	n/a	1	n/a	35	KJ572884	2	n/a	290	VNI	alpha	n/a	A	Sanchini et al. Med Microbiol Immunol. 2014,203(5):333-340	24838744
K54		Korea	Cerebrospinal fluid	1	GU079833	1	GU079864	66	GU079895	3	GU079926	2	GU079714	1	GU079745	1	GU079789	312	VNI	alpha	n/a	A	Choi et al. FEMS Yeast Res. 2010,10(6):769–778	20561059
Isolate1		France	Unknown	1	n/a	1	n/a	3	n/a	2	n/a	2	n/a	1	n/a	4	n/a	320	VNI	n/a	n/a	n/a	http://mlst.mycologylab.org/	n/a
Isolate2		France	Unknown	1	n/a	1	n/a	4	n/a	1	n/a	3	n/a	1	n/a	1	n/a	321	VNI	n/a	n/a	n/a	http://mlst.mycologylab.org/	n/a
Isolate3		France	Unknown	2	n/a	1	n/a	4	n/a	1	n/a	3	n/a	2	n/a	3	n/a	322	VNI	n/a	n/a	n/a	http://mlst.mycologylab.org/	n/a
Isolate4		France	Unknown	3	n/a	1	n/a	1	n/a	3	n/a	1	n/a	1	n/a	2	n/a	323	VNI	n/a	n/a	n/a	http://mlst.mycologylab.org/	n/a
AD1-12		France	Blood	7	n/a	1	n/a	1	n/a	9	n/a	1	n/a	1	n/a	1	n/a	324	VNI	alpha	Haploid	A	Desnos-Ollivier et al. mBio. 2010,1(1):e00091-10	20689742
n/a: Not applied
