# Supplementary material for: MLST-Based Population Genetic Analysis in a Global Context Reveals Clonality amongst Cryptococcus neoformans var. grubii VNI Isolates from HIV Patients in Southeastern Brazil
Source: PLoS Negl Trop Dis. 2017 Jan 18;11(1):e0005223. doi: 10.1371/journal.pntd.0005223 (PMC5242430; doi:10.1371/journal.pntd.0005223)
Supplement: S2 Table — (XLS) [file pntd.0005223.s006.xls]

## Sheet: Sheet1
Patient	Strain#	Source	Ploidy	ST	Gender	Age	Year of cryptococcosis	Base disease	CD4+ T-cell count	Viral Load (copies/mL)	Outcome
Patient - 1	UFTM 14.45	Urine	Haploid	63	Male	45	2005	HIV	>50	<30000	Death
Patient - 2	UFTM 14.46	Urine	Haploid	93	Male	37	2006	HIV	>50	<30000	Death
Patient - 3	UFTM 14.47	Urine	Haploid	93	Male	33	2006	HIV	>50	<30000	Death
Patient - 4	UFTM 14.48	Urine	Haploid	5	Male	43	2006	HIV	>50	NR	Cure
Patient - 5	UFTM 14.49	Urine	Haploid	93	Male	61	2006	HIV	>50	<30000	Death
Patient - 6	UFTM 14.50	Urine	Haploid	93	Female	30	2007	HIV	>50	NR	Death
Patient - 7	UFTM 14.51	Urine	Haploid	93	Male	22	2005	HIV	<50	NR	Death
Patient - 8	UFTM 14.52	Urine	Haploid	93	Male	32	2006	HIV	>50	<30000	Death
Patient - 9	UFTM 14.53	Urine	Haploid	71	Male	18	2006	HIV	NR	<30000	NR
Patient - 10	UFTM 14.54	Urine	Diploid	93	Male	23	2009	HIV	<50	<30000	Death
Patient - 11	UFTM 14.55	Urine	Haploid	93	Male	36	2012	HIV	NR	NR	Cure
Patient - 12	UFTM 14.57	Bronchoalveolar lavage	Haploid	63	Male	32	2005	HIV	<50	<30000	Death
Patient - 13	UFTM 14.58	Skin	Haploid	93	Male	43	2013	Kidney transplant	n/a	n/a	Cure
Patient - 14	UFTM 14.61	Blood	Haploid	93	Male	26	2010	HIV	<50	>30000	Death
Patient - 15	UFTM 14.62	Blood	Haploid	93	Male	21	2009	HIV	>50	<30000	Death
Patient - 16	UFTM 14.63	Cerebrospinal fluid	Haploid	23	Male	38	2001	HIV	>50	<30000	Death
Patient - 17	UFTM 14.64	Blood	Haploid	93	Male	46	2005	HIV	>50	<30000	Death
Patient - 18	UFTM 14.65	Blood	Haploid	93	Female	36	2006	Diabets mellitus	n/a	n/a	Cure
Patient - 19	UFTM 14.66	Blood	Haploid	93	Male	32	2012	HIV	>50	<30000	Death
Patient - 20	UFTM 14.67	Blood	Haploid	93	Female	36	2012	HIV	<50	>30000	Death
Patient - 21	UFTM 14.68	Blood	Haploid	93	Female	53	2012	HIV	>50	<30000	Death
Patient - 22	UFTM 14.69	Blood	Haploid	93	Male	48	2012	HIV	>50	<30000	Death
Patient - 23	UFTM 14.70	Blood	Haploid	23	Male	63	2013	HIV	<50	<30000	Cure
Patient - 24	UFTM 14.71	Blood	Haploid	93	Female	20	2013	HIV	>50	<30000	Death
Patient - 25	UFTM 14.72	Blood	Haploid	23	Female	46	2014	HIV	<50	>30000	Death
Patient - 26	UFTM 14.73	Blood	Haploid	93	Male	32	2005	HIV	NR	<30000	Death
Patient - 14	UFTM 14.75	Blood	Diploid	93	Male	26	2010	HIV	<50	>30000	Death
Patient - 27	UFTM 14.76	Cerebrospinal fluid	Haploid	540	Male	43	2003	HIV	<50	<30000	Death
Patient - 28	UFTM 14.77	Cerebrospinal fluid	Haploid	93	Male	50	2011	HIV	>50	>30000	Death
Patient - 29	UFTM 14.79	Cerebrospinal fluid	Haploid	63	Male	53	2009	HIV	>50	>30000	Cure
Patient - 30	UFTM 14.80	Cerebrospinal fluid	Haploid	93	Male	42	2007	HIV	>50	NR	Cure
Patient - 31	UFTM 14.81	Cerebrospinal fluid	Haploid	93	Male	35	2011	HIV	>50	<30000	Cure
Patient - 32	UFTM 14.83	Cerebrospinal fluid	Haploid	63	Male	57	2013	HIV	>50	<30000	Death
Patient - 33	UFTM 14.84	Cerebrospinal fluid	Haploid	93	Female	53	2012	HIV	<50	<30000	Death
Patient - 33	UFTM 14.85	Cerebrospinal fluid	Haploid	93	Female	53	2012	HIV	<50	<30000	Death
Patient - 34	UFTM 14.86	Cerebrospinal fluid	Diploid	93	Male	38	2011	HIV	>50	<30000	Death
Patient - 35	UFTM 14.87	Cerebrospinal fluid	Haploid	23	Male	63	2008	HIV	<50	<30000	Death
Patient - 36	UFTM 14.89	Cerebrospinal fluid	Haploid	93	Male	37	2013	HIV	<50	<30000	Cure
Patient - 37	UFTM 14.90	Cerebrospinal fluid	Haploid	23	Male	44	2013	Kidney transplant	n/a	n/a	Cure
Patient - 38	UFTM 14.91	Cerebrospinal fluid	Haploid	93	NR	NR	NR	NR	NR	NR	NR
Patient - 39	UFTM 14.92	Cerebrospinal fluid	Haploid	93	Male	51	2014	HIV	<50	<30000	Cure
Patient - 40	UFTM 14.93	Cerebrospinal fluid	Haploid	93	Male	23	2014	HIV	<50	>30000	Death
Patient - 41	UFTM 14.94	Cerebrospinal fluid	Haploid	39	Male	49	2013	Kidney transplant/Diabets mellitus	n/a	n/a	Cure
Patient - 42	UFTM 14.95	Cerebrospinal fluid	Haploid	93	Male	63	2014	HIV	>50	>30000	Death
Patient - 43	UFTM 14.96	Cerebrospinal fluid	Haploid	32	Male	36	2002	HIV	<50	<30000	Cure
Patient - 44	UFTM 14.97	Cerebrospinal fluid	Haploid	93	Male	38	2001	HIV	<50	>30000	Cure
Patient - 45	UFTM 14.98	Cerebrospinal fluid	Haploid	71	Male	26	2001	HIV	>50	>30000	Death
Patient - 46	UFTM 14.99	Cerebrospinal fluid	Haploid	93	Female	54	2002	HIV	<50	<30000	Death
Patient - 47	UFTM 14.100	Cerebrospinal fluid	Haploid	93	Male	34	2001	HIV	>50	<30000	Cure
Patient - 48	UFTM 14.101	Cerebrospinal fluid	Haploid	93	Female	38	2002	Systemic Lupus Erythematosus	n/a	n/a	Cure
Patient - 49	UFTM 14.102	Cerebrospinal fluid	Haploid	93	Male	40	2003	HIV	<50	<30000	Death
Patient - 50	UFTM 14.103	Cerebrospinal fluid	Haploid	23	Male	33	2002	HIV	<50	<30000	Death
Patient - 51	UFTM 14.104	Cerebrospinal fluid	Haploid	93	Male	56	1999	HIV	<50	>30000	Cure
Patient - 52	UFTM 14.105	Cerebrospinal fluid	Diploid	93	Male	55	2002	Diabets mellitus/Nefritis	n/a	n/a	Cure
Patient - 53	UFTM 14.106	Cerebrospinal fluid	Haploid	93	Male	34	2003	HIV	>50	<30000	Cure
Patient - 54	UFTM 14.107	Cerebrospinal fluid	Haploid	93	Female	29	2002	HIV	<50	>30000	Death
Patient - 47	UFTM 14.108	Cerebrospinal fluid	Haploid	93	Male	34	2001	HIV	>50	<30000	Cure
Patient - 55	UFTM 14.109	Cerebrospinal fluid	Diploid	93	Male	22	2002	HIV	<50	<30000	Cure
Patient - 56	UFTM 14.110	Cerebrospinal fluid	Haploid	93	Male	34	2002	NR	NR	NR	NR
Patient - 57	UFTM 14.111	Cerebrospinal fluid	Haploid	93	Male	53	2004	Diabets mellitus/Nefritis	n/a	n/a	Cure
Patient - 58	UFTM 14.112	Cerebrospinal fluid	Diploid	93	Female	45	2004	HIV	>50	<30000	Cure
Patient - 59	UFTM 14.113	Cerebrospinal fluid	Haploid	39	Male	48	2003	HIV	>50	<30000	Death
Patient - 43	UFTM 14.114	Cerebrospinal fluid	Diploid	93	Male	36	2002	HIV	<50	<30000	Cure
Patient - 60	UFTM 14.115	Cerebrospinal fluid	Haploid	93	Female	44	2004	HIV	<50	>30000	Death
Patient - 61	UFTM 14.116	Cerebrospinal fluid	Haploid	93	Male	41	2003	HIV	<50	>30000	Death
Patient - 58	UFTM 14.117	Cerebrospinal fluid	Haploid	23	Female	45	2004	HIV	>50	<30000	Cure
Patient - 62	UFTM 14.119	Cerebrospinal fluid	Haploid	93	Male	27	1999	HIV	>50	<30000	Death
Patient - 63	UFTM 14.121	Cerebrospinal fluid	Haploid	63	Female	33	2003	HIV	>50	<30000	Death
Patient - 2	UFTM 14.122	Cerebrospinal fluid	Haploid	93	Male	37	2006	HIV	>50	<30000	Death
Patient - 64	UFTM 14.123	Cerebrospinal fluid	Haploid	93	Female	65	2006	HIV	<50	<30000	Death
Patient - 65	UFTM 14.124	Cerebrospinal fluid	Diploid	93	Male	29	2007	HIV	<50	NR	Cure
Patient - 66	UFTM 14.125	Cerebrospinal fluid	Haploid	93	Male	40	2006	HIV	NR	>30000	Death
Patient - 67	UFTM 14.126	Cerebrospinal fluid	Haploid	93	Female	61	2007	HIV	<50	<30000	Cure
Patient - 68	UFTM 14.127	Cerebrospinal fluid	Haploid	93	Male	68	2007	HIV	>50	<30000	Cure
Patient - 69	UFTM 14.128	Cerebrospinal fluid	Haploid	93	Male	35	2007	HIV	>50	NR	Cure
Patient - 70	UFTM 14.129	Cerebrospinal fluid	Haploid	93	Male	33	2007	HIV	>50	>30000	Cure
Patient - 71	UFTM 14.130	Cerebrospinal fluid	Haploid	39	Female	38	2007	Crohn's disease	n/a	n/a	Death
Patient - 72	UFTM 14.131	Cerebrospinal fluid	Haploid	93	Male	37	2007	HIV	>50	NR	Death
Patient - 73	UFTM 14.132	Cerebrospinal fluid	Haploid	31	Male	41	2007	HIV	<50	<30000	Death
Patient - 74	UFTM 14.133	Cerebrospinal fluid	Haploid	31	Female	59	2007	HIV	<50	<30000	Cure
Patient - 75	UFTM 14.134	Cerebrospinal fluid	Haploid	93	Male	41	2003	NR	NR	NR	NR
Patient - 76	UFTM 14.135	Cerebrospinal fluid	Haploid	93	Male	23	2008	NR	NR	NR	NR
Patient - 77	UFTM 14.136	Cerebrospinal fluid	Diploid	93	Male	43	2009	HIV	<50	<30000	Cure
Patient - 78	UFTM 14.137	Cerebrospinal fluid	Haploid	93	Male	39	2007	HIV	>50	<30000	Death
Patient - 79	UFTM 14.138	Cerebrospinal fluid	Haploid	93	Male	47	2011	HIV	<50	>30000	Cure
Patient - 80	UFTM 14.139	Cerebrospinal fluid	Haploid	93	Male	32	2009	HIV	<50	>30000	Cure
Patient - 81	UFTM 14.140	Cerebrospinal fluid	Haploid	32	Male	36	2008	HIV	>50	>30000	Cure
Patient - 82	UFTM 14.142	Cerebrospinal fluid	Haploid	93	Female	33	2000	HIV	>50	>30000	Death
Patient - 83	UFTM 14.143	Cerebrospinal fluid	Haploid	93	Male	21	2009	HIV	>50	<30000	Death
Patient - 84	UFTM 14.144	Cerebrospinal fluid	Haploid	93	Female	59	2010	HIV	>50	<30000	Death
Patient - 85	UFTM 14.145	Cerebrospinal fluid	Haploid	93	Female	31	2009	HIV	<50	<30000	Cure
Patient - 86	UFTM 14.146	Cerebrospinal fluid	Haploid	93	Male	41	2010	HIV	<50	<30000	Cure
Patient - 87	UFTM 14.147	Cerebrospinal fluid	Haploid	289	Male	26	2000	HIV	<50	>30000	Death
Patient - 88	UFTM 14.148	Cerebrospinal fluid	Haploid	93	Male	43	2000	HIV	<50	>30000	Death
Patient - 89	UFTM 14.149	Cerebrospinal fluid	Haploid	93	Male	37	2007	HIV	>50	>30000	Cure
Patient - 90	UFTM 14.150	Cerebrospinal fluid	Haploid	93	Male	20	2003	HIV	<50	<30000	Cure
Patient - 91	UFTM 14.151	Cerebrospinal fluid	Haploid	93	Male	54	2000	HIV	<50	>30000	Cure
Patient - 92	UFTM 14.152	Cerebrospinal fluid	Haploid	93	Female	29	2001	HIV	<50	<30000	Cure
Patient - 93	UFTM 14.153	Cerebrospinal fluid	Haploid	5	Male	23	2004	HIV	<50	>30000	Cure
Patient - 94	UFTM 14.154	Cerebrospinal fluid	Haploid	93	NR	NR	NR	NR	NR	NR	NR
Patient - 95	UFTM 14.155	Cerebrospinal fluid	Diploid	93	Male	43	NR	HIV	>50	<30000	Death
Patient - 96	UFTM 14.156	Cerebrospinal fluid	Haploid	93	Male	43	2011	HIV	<50	>30000	Death
Patient - 97	UFTM 14.157	Cerebrospinal fluid	Haploid	93	Female	26	2010	HIV	<50	<30000	Death
Patient - 98	UFTM 14.158	Cerebrospinal fluid	Haploid	93	Male	47	2011	HIV	>50	>30000	Death
Patient - 99	UFTM 14.159	Cerebrospinal fluid	Haploid	63	Female	40	2010	HIV	<50	>30000	Death
Patient - 100	UFTM 14.160	Cerebrospinal fluid	Haploid	93	Male	43	2011	HIV	<50	>30000	Death
Patient - 101	UFTM 14.161	Cerebrospinal fluid	Haploid	71	Male	18	2006	HIV	NR	<30000	NR
Patient - 102	UFTM 14.162	Cerebrospinal fluid	Haploid	93	Male	33	2010	HIV	>50	>30000	Death
NR: Not reported
n/a: Not applied
