# Supplementary material for: MLST-Based Population Genetic Analysis in a Global Context Reveals Clonality amongst Cryptococcus neoformans var. grubii VNI Isolates from HIV Patients in Southeastern Brazil
Source: PLoS Negl Trop Dis. 2017 Jan 18;11(1):e0005223. doi: 10.1371/journal.pntd.0005223 (PMC5242430; doi:10.1371/journal.pntd.0005223)
Supplement: S1 Dataset — (XML) [file pntd.0005223.s007.xml]

<?xml version="1.0" standalone="yes"?>

<!-- Generated by BEAUTi v1.8.3                                              -->
<!--       by Alexei J. Drummond, Andrew Rambaut and Marc A. Suchard         -->
<!--       Department of Computer Science, University of Auckland and        -->
<!--       Institute of Evolutionary Biology, University of Edinburgh        -->
<!--       David Geffen School of Medicine, University of California, Los Angeles-->
<!--       http://beast.bio.ed.ac.uk/                                        -->
<beast>

	<!-- The list of taxa to be analysed (can also include dates/ages).          -->
	<!-- ntax=94                                                                 -->
	<taxa id="taxa">
		<taxon id="ST93"/>
		<taxon id="ST77"/>
		<taxon id="ST15"/>
		<taxon id="ST31"/>
		<taxon id="ST2"/>
		<taxon id="ST5"/>
		<taxon id="ST71"/>
		<taxon id="ST63"/>
		<taxon id="ST23"/>
		<taxon id="ST540"/>
		<taxon id="ST39"/>
		<taxon id="ST32"/>
		<taxon id="ST289"/>
		<taxon id="ST1"/>
		<taxon id="ST3"/>
		<taxon id="ST4"/>
		<taxon id="ST6"/>
		<taxon id="ST13"/>
		<taxon id="ST21"/>
		<taxon id="ST22"/>
		<taxon id="ST24"/>
		<taxon id="ST25"/>
		<taxon id="ST30"/>
		<taxon id="ST34"/>
		<taxon id="ST36"/>
		<taxon id="ST38"/>
		<taxon id="ST53"/>
		<taxon id="ST55"/>
		<taxon id="ST56"/>
		<taxon id="ST58"/>
		<taxon id="ST59"/>
		<taxon id="ST61"/>
		<taxon id="ST62"/>
		<taxon id="ST64"/>
		<taxon id="ST65"/>
		<taxon id="ST67"/>
		<taxon id="ST68"/>
		<taxon id="ST69"/>
		<taxon id="ST75"/>
		<taxon id="ST78"/>
		<taxon id="ST81"/>
		<taxon id="ST82"/>
		<taxon id="ST83"/>
		<taxon id="ST84"/>
		<taxon id="ST85"/>
		<taxon id="ST91"/>
		<taxon id="ST92"/>
		<taxon id="ST94"/>
		<taxon id="ST95"/>
		<taxon id="ST137"/>
		<taxon id="ST138"/>
		<taxon id="ST141"/>
		<taxon id="ST174"/>
		<taxon id="ST175"/>
		<taxon id="ST176"/>
		<taxon id="ST177"/>
		<taxon id="ST185"/>
		<taxon id="ST186"/>
		<taxon id="ST187"/>
		<taxon id="ST188"/>
		<taxon id="ST189"/>
		<taxon id="ST190"/>
		<taxon id="ST191"/>
		<taxon id="ST192"/>
		<taxon id="ST193"/>
		<taxon id="ST194"/>
		<taxon id="ST195"/>
		<taxon id="ST199"/>
		<taxon id="ST200"/>
		<taxon id="ST202"/>
		<taxon id="ST212"/>
		<taxon id="ST218"/>
		<taxon id="ST230"/>
		<taxon id="ST234"/>
		<taxon id="ST235"/>
		<taxon id="ST236"/>
		<taxon id="ST237"/>
		<taxon id="ST238"/>
		<taxon id="ST239"/>
		<taxon id="ST240"/>
		<taxon id="ST241"/>
		<taxon id="ST246"/>
		<taxon id="ST247"/>
		<taxon id="ST248"/>
		<taxon id="ST288"/>
		<taxon id="ST290"/>
		<taxon id="ST312"/>
		<taxon id="ST320"/>
		<taxon id="ST321"/>
		<taxon id="ST322"/>
		<taxon id="ST323"/>
		<taxon id="ST324"/>
		<taxon id="ST7"/>
		<taxon id="ST40"/>
	</taxa>
	<taxa id="VNI">
		<taxon idref="ST1"/>
		<taxon idref="ST13"/>
		<taxon idref="ST137"/>
		<taxon idref="ST138"/>
		<taxon idref="ST141"/>
		<taxon idref="ST15"/>
		<taxon idref="ST174"/>
		<taxon idref="ST175"/>
		<taxon idref="ST176"/>
		<taxon idref="ST177"/>
		<taxon idref="ST185"/>
		<taxon idref="ST186"/>
		<taxon idref="ST187"/>
		<taxon idref="ST188"/>
		<taxon idref="ST189"/>
		<taxon idref="ST190"/>
		<taxon idref="ST191"/>
		<taxon idref="ST192"/>
		<taxon idref="ST193"/>
		<taxon idref="ST194"/>
		<taxon idref="ST195"/>
		<taxon idref="ST199"/>
		<taxon idref="ST2"/>
		<taxon idref="ST200"/>
		<taxon idref="ST202"/>
		<taxon idref="ST21"/>
		<taxon idref="ST212"/>
		<taxon idref="ST218"/>
		<taxon idref="ST22"/>
		<taxon idref="ST23"/>
		<taxon idref="ST230"/>
		<taxon idref="ST234"/>
		<taxon idref="ST235"/>
		<taxon idref="ST236"/>
		<taxon idref="ST237"/>
		<taxon idref="ST238"/>
		<taxon idref="ST239"/>
		<taxon idref="ST24"/>
		<taxon idref="ST240"/>
		<taxon idref="ST241"/>
		<taxon idref="ST246"/>
		<taxon idref="ST247"/>
		<taxon idref="ST248"/>
		<taxon idref="ST25"/>
		<taxon idref="ST288"/>
		<taxon idref="ST289"/>
		<taxon idref="ST290"/>
		<taxon idref="ST3"/>
		<taxon idref="ST30"/>
		<taxon idref="ST31"/>
		<taxon idref="ST312"/>
		<taxon idref="ST32"/>
		<taxon idref="ST320"/>
		<taxon idref="ST321"/>
		<taxon idref="ST322"/>
		<taxon idref="ST323"/>
		<taxon idref="ST324"/>
		<taxon idref="ST34"/>
		<taxon idref="ST36"/>
		<taxon idref="ST38"/>
		<taxon idref="ST39"/>
		<taxon idref="ST4"/>
		<taxon idref="ST5"/>
		<taxon idref="ST53"/>
		<taxon idref="ST540"/>
		<taxon idref="ST55"/>
		<taxon idref="ST56"/>
		<taxon idref="ST58"/>
		<taxon idref="ST59"/>
		<taxon idref="ST6"/>
		<taxon idref="ST61"/>
		<taxon idref="ST62"/>
		<taxon idref="ST63"/>
		<taxon idref="ST64"/>
		<taxon idref="ST65"/>
		<taxon idref="ST67"/>
		<taxon idref="ST68"/>
		<taxon idref="ST69"/>
		<taxon idref="ST71"/>
		<taxon idref="ST75"/>
		<taxon idref="ST77"/>
		<taxon idref="ST78"/>
		<taxon idref="ST81"/>
		<taxon idref="ST82"/>
		<taxon idref="ST83"/>
		<taxon idref="ST84"/>
		<taxon idref="ST85"/>
		<taxon idref="ST91"/>
		<taxon idref="ST92"/>
		<taxon idref="ST93"/>
		<taxon idref="ST94"/>
		<taxon idref="ST95"/>
	</taxa>
	<taxa id="VNB and VNII">
		<taxon idref="ST40"/>
		<taxon idref="ST7"/>
	</taxa>

	<!-- The sequence alignment (each sequence refers to a taxon above).         -->
	<!-- ntax=94 nchar=4010                                                      -->
	<alignment id="alignment" dataType="nucleotide">
		<sequence>
			<taxon idref="ST93"/>
			ACGGTACGCGCCTCTTGTCGGGTACAAGAAGCCTTGGTCCAACTCTGGCTGGTTGGGCAAACTGTTTGGCGGTAAGAGTGATTCCCACCTGACCATGGCGTCGACCACTGGAAACGACAGGATGGACAGTATCAAGCGGGATCTGCAAGCGAGGCAGCACAAGTACTTCTTCGCCATCAACCTGTACAACTCGTTTGACGTTATCCCTGATATCTTTGCGACACTCTTCCGAGCAGCTGCCATCTTGGGCTACCACAATGTCTTTGTCTCCATTTACGAAAACGGTTCCAACGACCAGACAAAGGCACTCTTGAAGATTTTTGATGCCCTCGCGCGAACGGTCGGTCTGAGGATCATCATCCGAACATCTATGCGTACCCGCGGTCTGTTCAACCATCGTATCGAATACCTCGCCGAAGTTCGAAACGCCGCCATGCTGCCCCTCCACGAGCTTCGTGACAATGACGGAGAAGTCTTTGACTCGGTCGTTTTCATGAATGATATCTTGCCTTGCGTGGACGACTTGCTCGAGTTGATTTGGCAGAGTAGGAGACAGAATGGGTTTCGGTATGTAATCGATCCCTCTCTTCCCATTGCTTCATATACCACCGATGTGACTTCCGAATTTGTGCGCTGTTCTTGAGCTACGGTAGCTAACAACTATGTGATAGGTCGTATTGGTCGAATTGTTCTCAGGTATGCTTTTAAATCAACGGGGTAGGACGTCCATGTATCTAACATTCAAGTTAGGAACGCCATCGAGCATGGAGATCTCGAGGTTGTTGCTGTCAACGAGTGAGTGTCCCAAATGTTGACCCATTGGATGAATTACTAAATTGTCCATAGCCCTTTCATTGACTTGGACTACATGGTACGGTACTCCTGTCTGCCCAATAACCTCGTTTAGTACTAACGCTATTGCACAGGTCTACATGTTCAAGTATGACTCCGTAAGTCTTCGATACTTCTAGCGCTCTATATGGCTTATTAACCTGATTCCCGACAGACTCATGGTCGTTTTAAGGGCTCCGTCGAGGTTAAGGACGGTAAGCTTTACATCAACAACAAGGCCATTGCCGTCTTCGGTGAGAAGGACCCTGCCAATAAGCCCTTGTTCTATAGATTTGTCTCTAACATGTTGGGTCTCGGGGGGCTTCCTCTAGAGACTTGGATGTAAGGGGCTTTACGCATTCGCATAACTTATGAAGTGTGGATGACTCTAGGAGGGGTCTGAGAATGTGCTGTGCCAGCCAGGCTGATAATTGTTTAATTGTTAGCTTGGACTTGTACACAGTCTCATCAGTCTTCAGCTTGGGTCATTGATATTCTGTAAGTCAAAAC-TTATCGATTCACTGTAGTAGGTTGCGGAGGACTTGAAAGTTCTCTCTGCAATTGAGACACTTACCAGGCCATCGCAAGTTGGCAGTGTACACTACTGATTTTACGGTCGTGGGGGACTTGGGAGCTGGTGCTTGTGTCGCATGAGGTAGAGTTGATATGGATGGATGGAAGAGAAGCATA--TGTATGTCGTGGGGGACTTGGGGTAAGACGCCTTGCGGCAAGTAGAGTCAAACCAGTAGTGACTTCTTTTGGTCATGGGGGACTTTGGTAATGGTAGTGAGCCGGAATAAGGGATGGATAAATGTAGTATGGATGGTGACAGGGGGAGCAGCAGAGCGTACGCAGTGGGTATGTATATAGTTGAAAAGGGATGGGCAGTAGAATTTTGAGGAATTAATGACCTAAGGGTGGTTCTAATAGGCTTGTCAAGAAAAAAGTTAAGTTGAATCAAGCTGGGTCAAGCAAAGTCTAGAAAAGATTTATTGGTAAGTATCAGCTGATATCCTGCTCATATCGAAAACGTACTTTTTAATGTACTAACTCTAATCCAGACTGGCATGGTTTGCGGCAGCTTGGCACGGCTTTCATGGACGGTGTCCCTGGTATAACACAGGTAAGAATCCTTAGGAACCACAGGAATCGGTCAACTTATAAAC
			TGCATAGTGTCCTATTCCGCCTGGAAGCTCATTTACCTACCAATTCACCGTAAGCCATCAATCAGGCACGTTTTGGTGGCATTCCCATTATTCCAATTCCATGGCCGACGGCATTTGGGGCCCGTCAGTTTTCCTGACTTTTGATAACAAGTTATCACAGCTGATAGGATACCATAGCTTAATTATCCATTCGCCCAATGAACCCCTCCAAAGGGGACGAGACTATGACGAGGATCGAATCGTTTTTATAACTGACTGGGTGTAAGTATGACCGTTCTTTGGTGAGG--CTCAAGCTAAACATGTTACTTGGATTAGAAATGCCACTGTAAGTTGCAATATCCTCGTCACCAAAATGTGGAACATTACTT-ATGATCATTCCCGGCTAGACTGGTTTAGGTTCCGGTGAACGAGCCTACATTGAGGCTCGTGAGAAACTTGTCCAACCTGTAATCGAGCAGATGATGGCTGCCCGAGGGCTCGAAACTCCTCCCCGGACACCTAACATCGGTGTCGCCTTGGCCGGCGGTGGTTACCGTGCAATGCTGTGAGTGGATTAATGTTGCAAAAGATATGCTCATTACTTATCATTGGCACAGTACGGGGTTGGGTGGTATCATGGGCATGATGAATGAGAGCACGGAAGCGTCCGAAAGCGAGACTGGTGGTTGGCTTGACGGCGTAAGCTACTGGGCTGGTCTGAGCGGTGGGAGTTGGGCAACCGGGACTTTCATGTCTAATGGGGGTCAGTTGCCCACAAATCTTCTTGAAAACGTGGGTTTCTGGCATGATGTATGTGTTCATCTACTGACTTGCGTGATAGCTCTGGAACATCGATCGCTCACCGCAGGTCCCCTTCCTTCCTCTGTCTCTCCCACCTCTCGGGTCTCCGCGCTCTCCCGCCCATCCTCCTCCCCT-ATCTTATTGCGCAATCATGAAACCACGCCGGTCTTCTTACTCGGCACAACTCCACCGATCACACATCCACGTGCTCGCCTCATCGCCCCTACGATGTTTCATCCAAACAATGCGAAATAACCATTATAGGCTGTTGTTGTCCTCAAGGGTGAATCCTACGTCCACGGCACTGTATGCTTCACCCAGGAGTCGGAAAATGCTCCCGTTTGCATCACTGGTGAGGTACGTCATTGGATTCATCGTGGAGTAACATCCGGTCGCTGACATGATAATCACTGATCAGATTAAGGACATGGACGCTGACGCCAAGCGAGGCATGCACGTCCACGAGTTTGGAGACAACACCAACGGCTGTACCTCTGCTGGCCCCCATTACAACCCCTTTAAAAAGCACCACGGTGCTCCCACCGACTCCGAGAGGCACGTTGGTGACCTCGGTATGTGCCCATTGTCATTTTCGGCAACTTTACCTTGAAGTCCGGCCGGTGAGCCATATCGAGCAATTCATAGTCCAATCGAATCTGACATGTGTCCAGTCAATCCCCTTACTTCTTCAATGCCGGTCTCCTTTATTCTTCATCACTTCTCTCAACTACGGCCCAGGCTTACGCCAAGGTACTTTCCTCTTCTAGGATTCCCGACTTTGACGTCCTCTTTGGCCCTGCTTACAAGGGTATCTCCTTGGCTGCTGTCTCCGCTGTAAGCCTTTACCAGCAGACCGGCAAAGATATCGGTTACTGCTACAACAGGAAGGAGAAGAAGGACGTAAGTCTGTCCTGACCAGTGCGACAGCGATTAGCTCATAGCCAGCAGCATGGTGAGGGCGGTACTATGGTCGGTGCACCTCTCAAGGGACGAATCGTCATCATCGATGATGTTCTCACCTCTGGCAAGGCCATTCGTGAAGCTATTGACATTCTCAAGGCCTCTCCTGAAGCGAAGCTCGTTGGAATTGTCCAGCTTGTCGACAGACAAGAGAAAGGCCAGAGCGGTAGCGGCAAGAGTACCGTACAGGAGGTTGAGGAAGAGTTCGGTGTGCCCGTCGAGCCTATCATTGGTTTGGATGATATCGTGAAGTACT
			TGGAAAGCTC
		</sequence>
		<sequence>
			<taxon idref="ST77"/>
			ACGGTACGCGCCTCTTGTCGGGTACAAGAAGCCTTGGTCCAACTCTGGCTGGTTGGGCAAACTGTTTGGCGGTAAGAGTGATTCCCACCTGACCATGGCGTCGACCACTGGAAACGACAGGATGGACAGTATCAAGCGGGATCTGCAAGCGAGGCAGCACAAGTACTTCTTCGCCATCAACCTGTACAACTCGTTTGACGTTATCCCTGATATCTTTGCGACACTCTTCCGAGCAGCTGCCATCTTGGGCTACCACAATGTCTTTGTCTCCATTTACGAAAACGGTTCCAACGACCAGACAAAGGCACTCTTGAAGATTTTTGATGCCCTCGCGCGAACGGTCGGTCTGAGGATCATCATCCGAACATCTATGCGTACCCGCGGTCTGTTCAACCATCGTATCGAATACCTCGCCGAAGTTCGAAACGCCGCCATGCTGCCCCTCCACGAGCTTCGTGACAATGACGGAGAAGTCTTTGACTCGGTCGTTTTCATGAATGATATCTTGCCTTGCGTGGACGACTTGCTCGAGTTGATTTGGCAGAGTAGGAGACAGAATGGGTTTCGGTACGTAATCGATCCCTCTCTTCCCATTGCTTCATATACCACCGATGTGACTTCCGAATTTGTGCGCTGTTCTTGAGCTACGGTAGCTAACAACTATGTGATAGGTCGTATTGGTCGAATTGTTCTCAGGTATGCTTTTAAATCAACGGGGTAGGACGTCCATGTATCTAACATTCAAGTTAGGAACGCCATCGAGCATGGAGATCTCGAGGTTGTTGCTGTCAACGAGTGAGTGTCCCAAATGTTGACCCATTGGATGAATTACTAAATTGTCCATAGCCCTTTCATTGACTTGGACTACATGGTACGGTACTCCTGTCTGCCCAATAACCTCGTTTAGTACTAACGCTATTGCACAGGTCTACATGTTCAAGTATGACTCCGTAAGTCTTCGATACTTCTAGCGCTCTATATGGCTTATTAACCTGATTCCCGACAGACTCATGGTCGTTTTAAGGGCTCCGTCGAGGTTAAGGACGGTAAGCTTTACATCAACAACAAGGCCATTGCCGTCTTCGGTGAGAAGGACCCTGCCAATAAGCCCTTGTTCTATAGATTTGTCTCTAACATGTTGGGTCTCGGGGGGCTTCCTCTAGAGACTTGGATGTAAGGGGCTTTACGCATTCGCATAACTTATGAAGTGTGGATGACTCTAGGAGGGGTCTGAGAATGTGCTGTGCCAGCCAGGCTGATAATTGTTTAATTGTTAGCTTGGACTTGTACACAGTCTCATCAGTCTTCAGCTTGGGTCATTGATATTCTGTAAGTCAAAAC-TTATCGATTCACTGTAGTAGGTTGCGGAGGACTTGAAAGTTCTCTCTGCAATTGAGACACTTACCAGGCCATCGCAAGTTGGCAGTGTACACTACTGATTTTACGGTCGTGGGGGACTTGGGAGCTGGTGCTTGTGTCGCATGAGGTAGAGTTGATATGGATGGATGGAAGAGAAGCATA--TGTATGTCGTGGGGGACTTGGGGTAAGACGCCTTGCGGCAAGTAGAGTCAAACCAGTAGTGACTTCTTTTGGTCATGGGGGACTTTGGTAATGGTAGTGAGCCGGAATAAGGGATGGATAAATGTAGTATGGATGGTGACAGGGGGAGCAGCAGAGCGTACGCAGTGGGTATGTATATAGTTGAAAAGGGATGGGCAGTAGAATTTTGAGGAATTAATGACCTAAGGGCGGTTCTAATAGGCTTGTCGAGAAAAAAGTTAAGTTGAATCAAGCTGGGTCAAGCAAAGTCTAGAAAAGATTTATTGGTAAGTATCAGCTGATATCCTGCTCATATCGAAAACGTACTTTTTAATGTACTAACTCTAATCCAGACTGGCATGGTTTGCGGCAGCTTGGCACGGCTTTCATGGACGGTGTCCCTGGTATAACACAGGTAAGAATCCTTAGGAACCACAGGAATCGGTCAACTTATAAAC
			TGCATAGTGTCCTATTCCGCCTGGAAGCTCATTTACCTACCAATTCACCGTAAGCCATCAATCAGGCACGTTTTGGTGGCATTCCCATTATTCCAATTCCATGGCCGACGGCATTTGGGGCCCGTCAGTTTTCCTGACTTTTGATAACAAGTTATCACAGCTGATAGGATACCATAGCTTAATTATCCATTCGCCCAATGAACCCCTCCAAAGGGGACGAGACTATGACGAGGATCGAATCGTTTTTATAACTGACTGGGTGTAAGTATGACCGTTCTTTGGTGAGG--CTCAAGCTAAACATGTTACTTGGATTAGAAATGCCACTGTAAGTTGCAATATCCTCGTCACCAAAATGTGGAACATTACTT-ATGATCATTCCCGGCTAGACTGGTTTAGGTTCCGGTGAACGAGCCTACATTGAGGCTCGGGAGAAACTTGTCCAACCTGTAATCGAGCAGATGATGGCTGCCCGAGGGCTCGAAACTCCTCCCCGGACACCTAACATCGGTGTCGCCTTGGCCGGCGGTGGTTACCGTGCAATGCTGTGAGTGGATTAATGTTGCAAAAGATATGCTCATTACTTATCATTGGCACAGTACGGGGTTGGGTGGTATCATGGGCATGATGAATGAGAGCACGGAAGCGTCCGAAAGCGAGACTGGTGGTTGGCTTGACGGCGTAAGCTACTGGGCTGGTCTGAGCGGTGGGAGTTGGGCAACCGGGACTTTCATGTCTAATGGGGGTCAGTTGCCCACAAATCTTCTTGAAAACGTGGGTTTCTGGCATGATGTATGTGTTCATCTACTGACTTGCGTGATAGCTCTGGAACATCGATCGCTCACCGCAGGTCCCCTTCCTTCCTCTGTCTCTCCCACCTCTCGGGTCTCCGCGCTCTCCCGCCCATCCTCCTCCCCT-ATCTTATTGCGCAATCATGAAACCACGCCGGTCTTCTTACTCGGCACAACTCCACCGATCACACATCCACGTGCTCGCCTCATCGCCCCTACGATGTTTCATCCAAACAATGCGAAATAACCATTATAGGCTGTTGTTGTCCTCAAGGGTGAATCCTACGTCCACGGCACTGTATGCTTCACCCAGGAGTCGGAAAATGCTCCCGTTTGCATCACTGGTGAGGTACGTCATTGGATTCATCGTGGAGTAACATCCGGTCGCTGACATGATAATCACTGATCAGATTAAGGACATGGACGCTGACGCCAAGCGAGGCATGCACGTCCACGAGTTTGGAGACAACACCAACGGCTGTACCTCTGCTGGCCCCCATTACAACCCCTTTAAAAAGCACCACGGTGCTCCCACCGACTCCGAGAGGCACGTTGGTGACCTCGGTATGTGCCCATTGTCATTTTCGGCAACTTTACCTTGAAGTCCGGCCGGTGAGCCATATCGAGCAATTCATAGTCCAATCGAATCTGACATGTGTCCAGTCAATCCCCTTACTTCTTCAATGCCGGTCTCCTTTATTCTTCATCACTTCTCTCAACTACGGCCCAGGCTTACGCCAAGGTACTTTCCTCTTCTAGGATTCCCGACTTTGACGTCCTCTTTGGCCCTGCTTACAAGGGTATCTCCTTGGCTGCTGTCTCCGCTGTAAGCCTTTACCAGCAGACCGGCAAAGATATCGGTTACTGCTACAACAGGAAGGAGAAGAAGGACGTAAGTCTGTCCTGACCAGTGCGACAGCGATTAGCTCATAGCCAGCAGCATGGTGAGGGCGGTACTATGGTCGGTGCACCTCTCAAGGGACGAATCGTCATCATCGATGATGTTCTCACCTCTGGCAAGGCCATTCGTGAAGCTATTGACATTCTCAAGGCCTCTCCTGAAGCGAAGCTCGTTGGAATTGTCCAGCTTGTCGACAGACAAGAGAAAGGCCAGAGCGGTAGCGGCAAGAGTACCGTACAGGAGGTTGAGGAAGAGTTCGGTGTGCCCGTCGAGCCTATCATTGGTTTGGATGATATCGTGAAGTACT
			TGGAAAGCTC
		</sequence>
		<sequence>
			<taxon idref="ST15"/>
			ACGGTACGCGCCTCTTGTCGGGTACAAGAAGCCTTGGTCCAACTCTGGCTGGTTGGGCAAACTGTTTGGCGGTAAGAGTGATTCCCACCTGACCATGGCGTCGACCACTGGAAACGACAGGATGGACAGTATCAAGCGGGATCTGCAAGCGAGGCAGCACAAGTACTTCTTCGCCATCAACCTGTACAACTCGTTTGACGTTATCCCTGATATCTTTGCGACACTCTTCCGAGCAGCTGCCATCTTGGGCTACCACAATGTCTTTGTCTCCATTTACGAAAACGGTTCCAACGACCAGACAAAGGCACTCTTGAAGATTTTTGATGCCCTCGCGCGAACGGTCGGTCTGAGGATCATCATCCGAACATCTATGCGTACCCGCGGTCTGTTCAACCATCGTATCGAATACCTCGCCGAAGTTCGAAACGCCGCCATGCTGCCCCTCCACGAGCTTCGTGACAATGACGGAGAAGTCTTTGACTCGGTCGTTTTCATGAATGATATCTTGCCTTGCGTGGACGACTTGCTCGAGTTGATTTGGCAGAGTAGGAGACAGAATGGGTTTCGGTACGTAATCGATCCCTCTCTTCCCATTGCTTCATATACCACCGATGTGACTTCCGAATTTGTGCGCTGTTCTTTAGCTACGGTAGCTAACAACTATGTGATAGGTCGTATTGGTCGAATTGTTCTCAGGTATGCTTTTAAATCAACGGGGTAGGACGTCCATGTATCTAACATTCAAGTTAGGAACGCCATCGAGCATGGAGATCTCGAGGTTGTTGCTGTCAACGAGTGAGTGTCCCAAATGTTGACCCATTGGATGAATTACTAAATTGTCCATAGCCCTTTCATTGACTTGGACTACATGGTACGGTACTCCTGTCTGCCCAATAACCTCGTTTAGTACTAACGCTATTGCACAGGTCTACATGTTCAAGTATGACTCCGTAAGTCTTCGATACTTCTAGCGCTCTATATGGCTTATTAACCTGATTCCCGACAGACTCATGGTCGTTTTAAGGGCTCCGTCGAGGTTAAGGACGGTAAGCTTTACATCAACAACAAGGCCATTGCCGTCTTCGGTGAGAAGGACCCTGCCAATAAGCCCTTGTTCTATAGATTTGTCTCTAACATGTTGGGTCTCGGGGGGCTTCCTCTAGAGACTTGGATGTAAGGGGCTTTACGCATTCGCATAACTTATGAAGTGTGGATGACTCTAGGAGGGGTCTGAGAATGTGCTGTGCCAGCCAGGCTGATAATTGTTTAATTGTTAGCTTGGACTTGTACACAGTCTCATCAGTCTTCAGCTTGGGTCATTGATATTCTGTAAGTCAAAAC-TTATCCATTCACTGTAGTAGGTTGCGGAGGACTTGAAAGTTCTCTCTGCAATTGAGACACTTACCAGGCCATCGCAAGTTGGCAGTGTACACTACTGATTTTACGGTCGTGGGGGACTTGGGAGCTGGTGCTTGTGTCGCATGAGGTAGAGTTGATATGGATGGATGGAAGAGAAGCATATGTGTATGTCGCGGGGGACTTGGGGTAAGACGCCTTGCGGCAAGTAGAGTC-AACCAGTAGTGACTTCTTTTAGTCGTGGGGGACTTTGGTAATGGTAGTGAGCCGGAATAAGGGATGGATAAATGTAGTATGGATGGTGACAGGGGGAGCAGCAGAGCGTACGCAGTGGGTATGTATATAGTTGAAAAGGGATGGGCAGTAGAATTTTGAGAAATTAATGACCTAAGGGTGATTCTAATAGGCTTGTCAAGAAAAAAGTTAAGTTGAATCAAGCTGGGTCAAGCAAAGTCTAGAAAAGATTTATTGGTAAGTATCAGCTGATATCCTGCTCATATCGAAAACGTACTTTTTAATGTACTAACTCTAATCCAGACTGGCATGGTTTGCGGCAGCTTGGCACGGCTTTCATGGACGGTGTCCCTGGTATAACACAGGTAAGAATCCTTAGGAACCACAGGAATCGGTCAACTTATAAAC
			TGCATAGTGTCCTATTCCGCCTGGAAGCTCATTTACCTACCAATTCACCGTAAGCCATCAATCAGGCACGTTTTGGTGGCATTCCCATTATTCCAATTCCATGGCCGACGGCATTTGGGGCCCGTCAGTTTTCCTGACTTTTGATAACAAGTTATCACAGCTGATAGGATACCATAGCTTAATTATCCATTCGCCCAATGAACCCCTCCAAAGGGGACGAGACTATGACGAGGATCGAATCGTTTTTATAACTGACTGGGTGTAAGTATGACCGTTCTTTGGTGAGG--CTCAAGCTAAACATGTTACTTGGATTAGAAATGCCACTGTAAGTTGCAATATCCTCGTCACCAAAATGTGGAACATTACTT-ATGATCATTCCCGGCTAGACTGGTTTAGGTTCCGGTGAACGAGCCTACATTGAGGCTCGGGAGAAACTTGTCCAACCTGTAATCGAGCAGATGATGGCTGCCCGAGGGCTCGAAACTCCTCCCCGGACACCTAACATCGGTGTCGCCTTGGCCGGCGGTGGTTACCGTGCAATGCTGTGAGTGGATTAATGTTGCAAAAGATATGCTCATTACTTATCATTGGCACAGTACGGGGTTGGGTGGTATCATGGGCATGATGAATGAGAGCACGGAAGCGTCCGAAAGCGAGACTGGTGGTTGGCTTGACGGCGTAAGCTACTGGGCTGGTCTGAGCGGTGGGAGTTGGGCAACCGGGACTTTCATGTCTAATGGGGGTCAGTTGCCCACAAATCTTCTTGAAAACGTGGGTTTCTGGCATGATGTATGTGTTCATCTACTGACTTGCGTGATAGCTCTGGAACATCGATCGCTCACCGCAGGTCCCCTTCCTTCCTCTGTCTCTCCCACCTCTCGGGTCTCCGCGCTCTCCCGCCCATCCTCCTCCCCT-ATCTTATTGCGCAATCATGAAACCACGCCGGTCTTCTTACTCGGCACAACTCCACCGATCACACATCCACGTGCTCGCCTCATCGCCCCTACGATGTTTCATCCAAACAATGCGAAATAACCATTATAGGCTGTTGTTGTCCTCAAGGGTGAATCCTACGTCCACGGCACTGTATGCTTCACCCAGGAGTCGGAAAATGCTCCCGTTTGCATCACTGGTGAGGTACGTCATTGGATTCATCGTGGAGTAACATCCGGTCGCTGACATGATAATCACTGATCAGATTAAGGACATGGACGCTGACGCCAAGCGAGGCATGCACGTCCACGAGTTTGGAGACAACACCAACGGCTGTACCTCTGCTGGCCCCCATTACAACCCCTTTAAAAAGCACCACGGTGCTCCCACCGACTCCGAGAGGCACGTTGGTGACCTCGGTATGTGCCCATTGTCATTTTCGGCAACTTTACCTTGAAGTCCGGCCGGTGAGCCATATCGAGCAATTCATAGTCCAATCGAATCTGACATGTGTCCAGTCAATCCCCTTACTTCTTCAATGCCGGTCTCCTTTATTCTTCATCACTTCTCTCAACTACGGCCCAGGCTTACGCCAAGGTACTTTCCTCTTCTAGGATTCCCGACTTTGACGTCCTCTTTGGCCCTGCTTACAAGGGTATCTCCTTGGCTGCTGTCTCCGCTGTAAGCCTTTACCAGCAGACCGGCAAAGATATCGGTTACTGCTACAACAGGAAGGAGAAGAAGGACGTAAGTCTGTCCTGACCAGTGCGACAGCGATTAGCTCATAGCCAGCAGCATGGTGAGGGCGGTACTATGGTCGGTGCACCTCTCAAGGGACGAATCGTCATCATCGATGATGTTCTCACCTCTGGCAAGGCCATTCGTGAAGCTATTGACATTCTCAAGGCCTCTCCTGAAGCGAAGCTCGTTGGAATTGTCCAGCTTGTCGACAGACAAGAGAAAGGCCAGAGCGGTAGCGGCAAGAGTACCGTACAGGAGGTTGAGGAAGAGTTCGGTGTGCCCGTCGAGCCTATCATTGGTTTGGATGATATCGTGAAGTACT
			TGGAAAGCTC
		</sequence>
		<sequence>
			<taxon idref="ST31"/>
			ACGGTACGCGCCTCTTGTCGGGTACAAGAAGCCTTGGTCCAACTCTGGCTGGTTGGGCAAACTGTTTGGCGGTAAGAGTGATTCCCACCTGACCATGGCGTCGACCACTGGAAACGACAGGATGGACAGTATCAAGCGGGATCTGCAAGCGAGGCAGCACAAGTACTTCTTCGCCATCAACCTGTACAACTCGTTTGACGTTATCCCTGATATCTTTGCGACACTCTTCCGAGCAGCTGCCATCTTGGGCTACCACAATGTCTTTGTCTCCATTTACGAAAACGGTTCCAACGACCAGACAAAGGCACTCTTGAAGATTTTTGATGCCCTCGCGCGAACGGTCGGTCTGAGGATCATCATCCGAACATCTATGCGTACCCGCGGTCTGTTCAACCATCGTATCGAATACCTCGCCGAAGTTCGAAACGCCGCCATGCTGCCCCTCCACGAGCTTCGTGACAATGACGGAGAAGTCTTTGACTCGGTCGTTTTCATGAATGATATCTTGCCTTGCGTGGACGACTTGCTCGAGTTGATTTGGCAGAGTAGGAGACAGAATGGGTTTCGGTACGTAATCGATCCCTCTCTTCCCATTGCTTCATATACCACCGATGTGACTTCCGAATTTGTGCGCTGTTCTTGAGCTACGGTAGCTAACAACTATGTGATAGGTCGTATTGGTCGAATTGTTCTCAGGTATGCTTTTAAATCAACGGGGTAGGACGTCCATGTATCTAACATTCAAGTTAGGAACGCCATCGAGCATGGAGATCTCGAGGTTGTTGCTGTCAACGAGTGAGTGTCCCAAATGTTGACCCATTGGATGAATTACTAAATTGTCCATAGCCCTTTCATTGACTTGGACTACATGGTACGGTACTCCTGTCTGCCCAATAACCTCGTTTAGTACTAACGCTATTGCACAGGTCTACATGTTCAAGTATGACTCCGTAAGTCTTCGATACTTCTAGCGCTCTATATGGCTTATTAACCTGATTCCCGACAGACTCATGGTCGTTTTAAGGGCTCCGTCGAGGTTAAGGACGGTAAGCTTTACATCAACAACAAGGCCATTGCCGTCTTCGGTGAGAAGGACCCTGCCAATAAGCCCTTGTTCTATAGATTTGTCTCTAACATGTTGGGTCTCGGGGGGCTTCCTCTAGAGACTTGGATGTAAGGGGCTTTACGCATTCGCATAACTTATGAAGTGTGGATGACTCTAGGAGGGGTCTGAGAATGTGCTGTGCCAGCCAGGCTGATAATTGTTTAATTGTTAGCTTGGACTTGTACACAGTCTCATCAGTCTTCAGCTTGGGTCATTGATATTCTGTAAGTCAAAAC-TTATCGATTCACTGTAGTAGGTTGCGGAGGACTTGAAAGTTCTCTCTGCAATTGAGACACTTACCAGGCCATCGCAAGTTGGCAGTGTACACTACTGATTTTACGGTCGTGGGGGACTTGGGAGCTGGTGCTTGTGTCGCATGAGGTAGAGTTGATATGGATGGATGGAAGAGAAGCATA--TGTATGTCGTGGGGGACTTGGGGTAAGACGCCTTGCGGCAAGTAGAGTCAAACCAGTAGTGACTTCTTTTGGTCATGGGGGACTTTGGTAATGGTAGTGAGCCGGAATAAGGGATGGATAAATGTAGTATGGATGGTGACAGGGGGAGCAGCAGAGCGTACGCAGTGGGTATGTATATAGTTGAAAAGGGATGGGCAGTAGAATTTTGAGGAATTAATGACCTAAGGGTGGTTCTAATAGGCTTGTCAAGAAAAAAGTTAAGTTGAATCAAGCTGGGTCAAGCAAAGTCTAGAAAAGATTTATTGGTAAGTATCAGCTGATATCCTGCTCATATCGAAAACGTACTTTTTAATGTACTAACTCTAATCCAGACTGGCATGGTTTGCGGCAGCTTGGCACGGCTTTCATGGACGGTGTCCCTGGTATAACACAGGTAAGAATCCTTAGGAACCACAGGAATCGGTCAACTTATAAAC
			TGCATAGTGTCCTATTCCGCCTGGAAGCTCATTTACCTACCAATTCACCGTAAGCCATCAATCAGGCACGTTTTGGTGGCATTCCCATTATTCCAATTCCATGGCCGACGGCATTTGGGGCCCGTCAGTTTTCCTGACTTTTGATAACAAGTTATCACAGCTGATAGGATACCATAGCTTAATTATCCATTCGCCCAATGAACCCCTCCAAAGGGGACGAGACTATGACGAGGATCGAATCGTTTTTATAACTGACTGGGTGTAAGTATGACCGTTCTTTGGTGAGG--CTCAAGCTAAACATGTTACTTGGATTAGAAATGCCACTGTAAGTTGCAATATCCTCGTCACCAAAATGTGGAACATTACTT-ATGATCATTCCCGGCTAGACTGGTTTAGGTTCCGGTGAACGAGCCTACATTGAGGCTCGGGAGAAACTTGTCCAACCTGTAATCGAGCAGATGATGGCTGCCCGAGGGCTCGAAACTCCTCCCCGGACACCTAACATCGGTGTCGCCTTGGCCGGCGGTGGTTACCGTGCAATGCTGTGAGTGGATTAATGTTGCAAAAGATATGCTCATTACTTATCATTGGCACAGTACGGGGTTGGGTGGTATCATGGGCATGATGAATGAGAGCACGGAAGCGTCCGAAAGCGAGACTGGTGGTTGGCTTGACGGCGTAAGCTACTGGGCTGGTCTGAGCGGTGGGAGTTGGGCAACCGGGACTTTCATGTCTAATGGGGGTCAGTTGCCCACAAATCTTCTTGAAAACGTGGGTTTCTGGCATGATGTATGTGTTCATCTACTGACTTGCGTGATAGCTCTGGAACATCGATCGCTCACCGCAGGTCCCCTTCCTTCCTCTGTCTCTCCCACCTCTCGGGTCTCCGCGCTCTCCCGCCCATCCTCCTCCCCT-ATCTTATTGCGCAATCATGAAACCACGCCGGTCTTCTTACTCGGCACAACTCCACCGATCACACATCCACGTGCTCGCCTCATCGCCCCTACGATGTTTCATCCAAACAATGCGAAATAACCATTATAGGCTGTTGTTGTCCTCAAGGGTGAATCCTACGTCCACGGCACTGTATGCTTCACCCAGGAGTCGGAAAATGCTCCCGTTTGCATCACTGGTGAGGTACGTCATTGGATTCATCGTGGAGTAACATCCGGTCGCTGACATGATAATCACTGATCAGATTAAGGACATGGACGCTGACGCCAAGCGAGGCATGCACGTCCACGAGTTTGGAGACAACACCAACGGCTGTACCTCTGCTGGCCCCCATTACAACCCCTTTAAAAAGCACCACGGTGCTCCCACCGACTCCGAGAGGCACGTTGGTGACCTCGGTATGTGCCCATTGTCATTTTCGGCAACTTTACCTTGAAGTCCGGCCGGTGAGCCATATCGAGCAATTCATAGTCCAATCGAATCTGACATGTGTCCAGTCAATCCCCTTACTTCTTCAATGCCGGTCTCCTTTATTCTTCATCACTTCTCTCAACTACGGCCCAGGCTTACGCCAAGGTACTTTCCTCTTCTAGGATTCCCGACTTTGACGTCCTCTTTGGCCCTGCTTACAAGGGTATCTCCTTGGCTGCTGTCTCCGCTGTAAGCCTTTACCAGCAGACCGGCAAAGATATCGGTTACTGCTACAACAGGAAGGAGAAGAAGGACGTAAGTCTGTCCTGACCAGTGCGACAGCGATTAGCTCATAGCCAGCAGCATGGTGAGGGCGGTACTATGGTCGGTGCACCTCTCAAGGGACGAATCGTCATCATCGATGATGTTCTCACCTCTGGCAAGGCCATTCGTGAAGCTATTGACATTCTCAAGGCCTCTCCTGAAGCGAAGCTCGTTGGAATTGTCCAGCTTGTCGACAGACAAGAGAAAGGCCAGAGCGGTAGCGGCAAGAGTACCGTACAGGAGGTTGAGGAAGAGTTCGGTGTGCCCGTCGAGCCTATCATTGGTTTGGATGATATCGTGAAGTACT
			TGGAAAGCTC
		</sequence>
		<sequence>
			<taxon idref="ST2"/>
			ACGGTACGCGCCTCTTGTCGGGTACAAGAAGCCTTGGTCCAACTCTGGCTGGTTGGGCAAACTGTTTGGCGGTAAGAGTGATTCCCACCTGACCATGGCGTCGACCACTGGAAACGACAGGATGGACAGTATCAAGCGGGATCTGCAAGCGAGGCAGCACAAGTACTTCTTCGCCATCAACCTGTACAACTCGTTTGACGTTATCCCTGATATCTTTGCGACACTCTTCCGAGCAGCTGCCATCTTGGGCTACCACAATGTCTTTGTCTCCATTTACGAAAACGGTTCCAACGACCAGACAAAGGCACTCTTGAAGATTTTTGATGCCCTCGCGCGAACGGTCGGTCTGAGGATCATCATCCGAACATCTATGCGTACCCGCGGTCTGTTCAACCATCGTATCGAATACCTCGCCGAAGTTCGAAACGCCGCCATGCTGCCCCTCCACGAGCTTCGTGACAATGACGGAGAAGTCTTCGACTCGGTCGTTTTCATGAATGATATCTTGCCTTGCGTGGACGACTTGCTCGAGTTGATTTGGCAGAGTAGGAGACAGAATGGGTTTCGGTACGTAATCGATCCCTCTCTTCCCATTGCTTCATATACCACCGATGTGACTTCCGAATTTGTGCGCTGTTCTTGAGCTACGGTAGCTAACAACTATGTGATAGGTCGTATTGGTCGAATTGTTCTCAGGTATGCTTTTAAATCAACGGGGTAGGACGTCCATGTATCTAACATTCAAGTTAGGAACGCCATCGAGCATGGAGATCTCGAGGTTGTTGCTGTCAACGAGTGAGTGTCCCAAATGTTGACCCATTGGATGAATTACTAAATTGTCCATAGCCCTTTCATTGACTTGGACTACATGGTACGGTACTCCTGTCTGCCCAATAACCTCGTTTAGTACTAACGCTATTGCACAGGTCTACATGTTCAAGTATGACTCCGTAAGTCTTCGATACTTCTAGCGCTCTATATGGCTTATTAACCTGATTCCCGACAGACTCATGGTCGTTTTAAGGGCTCCGTCGAGGTTAAGGACGGTAAGCTTTACATCAACAACAAGGCCATTGCCGTCTTCGGTGAGAAGGACCCTGCCAATAAGCCCTTGTTCTATAGATTTGTCTCTAACATGTTGGGTCTCGGGGGGCTTCCTCTAGAGACTTGGATGTAAGGGGCTTTACGCATTCGCATAACTTATGAAGTGTGGATGACTCTAGGAGGGGTCTGAGAATGTGCTGTGCCAGCCAGGCTGATAATAGTTTAATTGTTAGCTTGGACTTGTACACAGTCTCATCAGTCTTCAGCTTGGGTCATTGATATTCTGTAAGTCAAAAC-TTATCCATTCACTGTAGTAGGTTGCGGAGGACTTGAAAGTTCTCTCTGCAATTGAGACACTTACCAGGCCATCGCAAGTTGGCAGTGTACGCTACTGATTTTATGGTCGTGGGGGACTTGGGAGCTGGTGCTTGTGTCGCATGAGGTAGAGTTGATATGGACGGATGGAAGAGAAGCATATGTGTATGTCGCGGGGGACTTGGGGTAAGACGCCTTGCGGCAAGTAGAGTC-AACCAGTAGTGACTTCTTTTAGTCGTGGGGGACTTTGGTAATGGTAGTGAGCCGGAATAAGGGATGGATAAATGTAGTATGGATGGTGACAGGGGGAGCAGCAGAGCGTACGCAGTGGGTATGTATATAGTTGAAAAGGGATGGGCAGTAGAATTTTGAGAAATTAATGACCTAAGGGTGATTCTAATAGGCTTGTCAAGAAAAAAGTTAAGTTGAATCAAGCTGGGTCAAGCAAAGTCTAGAAAAGATTTATTGGTAAGTATCAGCTGATATCCTGCTCATATCGAAAA-GTACTTTTTAATGTACTAACTCTAATCCAGACTGGCATGGTTTGCGGCAGCTTGGCACGGCTTTCATGGACGGTGTCCCTGGTATAACACAGGTAAGAATCCTTAGGAACCACAGGAATCGGTCAACTTATAAAC
			TGCATAGTGTCCTATTCCCCCTGGAAGCTCATTTACCTACCAATTCACCGTAAGCCATCAGTCAGGCACGTTTTGGTGGCATTCCCATTATTCCAATTCCATGGCCGACGGCATTTGGGGCCCGTCAGTTTTCCTGACTTTTGATAACAAGTTATCACAGCTGATAGGATACCATAGCTTAATTATCCATTCGCCCAATGAACCCCTCCAAAGGGGACGAGACTATGACGAGGATCGAATCGTTTTTATAACTGACTGGGTGTAAGTATGACCGTTCTTTGGTGAGG--CTCAAGCTAAACATGTTACTTGGATTAGAAATGCCACTGTAAGTTGCAATATCCTCGTCACCAAAATGTGGAACATTACTT-ATGATCATTCCCGGCTAGACTGGTTTAGGTTCCGGTGAACGAGCCTACATTGAGGCTCGTGAGAAACTTGTCCAACCTGTAATCGAGCAGATGATGGCTGCCCGAGGGCTCGAAACTCCTCCCCGGACACCTAACATCGGTGTCGCCTTGTCCGGCGGTGGTTACCGTGCAATGCTGTGAGTGGATTAATGTTGCAAAAGATATGCTCATTACTTATCATTGGCACAGTACGGGGTTGGGTGGTATCATGGGCATGATGAATGAGAGCACGGAAGCGTCCGAAAGCGAGACTGGTGGTTGGCTTGACGGCGTAAGCTACTGGGCTGGTCTGAGCGGTGGGAGTTGGGCAACCGGGACTTTCATGTCTAATGGGGGTCAGTTGCCCACAAATCTTCTTGAAAACGTGGGTTTCTGGCATGATGTATGTGTTCATCTACTGACTTGCGTGATAGCTCTGGAACATCGATCGCTCACCGCAGGTCCCCTTCCTTCCTCTGTCTCTCCCACCTCTCGGGTCTCCGCGCTCTCCCGCCCATCCTCCTCCCCT-ATCTTATTGCGCAATCATGAAACCACGCCGGTCTTCTTACTCGGCACAACTCCACCGATCACACATCCACGTGCTCGCCTCATCGCCCCTACGATGTTTCATCCAAACAATGCGAAATAACCATTATAGGCTGTTGTTGTCCTCAAGGGTGAATCCTACGTCCACGGCACTGTATGCTTCACCCAGGAGTCGGAAAATGCTCCCGTTTGCATCACTGGTGAGGTACGTCATTGGATTCATCGTGGAGTAACATCCGGTCGCTGACATGATAATCACTGATCAGATTAAGGACATGGACGCTGACGCCAAGCGAGGCATGCACGTCCACGAGTTTGGAGACAACACCAACGGCTGTACCTCTGCTGGCCCCCATTACAACCCCTTTAAAAAGCACCACGGTGCTCCCACCGACTCCGAGAGGCACGTTGGTGACCTCGGTATGTGCCCATTGTCATTTTCGGCAACTTTACCTTGAAGTCCGGCCGGTGAGCCATATCGAGCAATTCATAGTCCAATCGAATCTGACATGTGTCCAGTCAATCCCCTTACTTCTTCAATGCCGGTCTCCTTTATTCTTCATCACTTCTCTCAACTACGGCCCAGGCTTACGCCAAGGTACTTTCCTCTTCTAGGATTCCCGACTTTGACGTCCTCTTTGGCCCTGCTTACAAGGGTATCTCCTTGGCTGCTGTCTCCGCTGTAAGCCTTTACCAGCAGACCGGCAAAGATATCGGTTACTGCTACAACAGGAAGGAGAAGAAGGACGTAAGTCTGTCCTGACCAGTGCGACAGCGATTAGCTCATAGCCAGCAGCATGGTGAGGGCGGTACTATGGTTGGTGCACCTCTCAAGGGACGAATCGTCATCATCGATGATGTTCTCACCTCTGGCAAGGCCATTCGTGAAGCTATTGACATTCTCAAGGCCTCTCCTGAAGCGAAGCTCGTTGGAATTGTCCAGCTTGTCGACAGACAAGAGAAAGGCCAGAGCGGTAGCGGCAAGAGTACCGTACAGGAGGTTGAGGAAGAGTTCGGTGTGCCCGTCGAGCCTATCATTGGTTTGGATGATATCGTGAAGTACT
			TGGAAAGCTC
		</sequence>
		<sequence>
			<taxon idref="ST5"/>
			ACGGTACGCGCCTCTTGTCGGGTACAAGAAGCCTTGGTCCAACTCTGGCTGGTTGGGCAAACTGTTTGGCGGTAAGAGTGATTCCCACCTGACCATGGCGTCGACCACTGGAAACGACAGGATGGACAGTATCAAGCGGGATCTGCAAGCGAGGCAGCACAAGTACTTCTTCGCCATCAACCTGTACAACTCGTTTGACGTTATCCCTGATATCTTTGCGACACTCTTCCGAGCAGCTGCCATCTTGGGCTACCACAATGTCTTTGTCTCCATTTACGAAAACGGTTCCAACGACCAGACAAAGGCACTCTTGAAGATTTTTGATGCCCTCGCGCGAACGGTCGGTCTGAGGATCATCATCCGAACATCTATGCGTACCCGCGGTCTGTTCAACCATCGTATCGAATACCTCGCCGAAGTTCGAAACGCCGCCATGCTGCCCCTCCACGAGCTTCGTGACAATGACGGAGAAGTCTTTGACTCGGTCGTTTTCATGAATGATATCTTGCCTTGCGTGGACGACTTGCTCGAGTTGATTTGGCAGAGTAGGAGACAGAATGGGTTTCGGTACGTAATCGATCCCTCTCTTCCCATTGCTTCATATACCACCGATGTGACTTCCGAATTTGTGCGCTGTTCTTGAGCTACGGTAGCTAACAACTATGTGATAGGTCGTATTGGTCGAATTGTTCTCAGGTATGCTTTTAAATCAACGGGGTAGGACGTCCATGTATCTAACATTCAAGTTAGGAACGCCATCGAGCATGGAGATCTCGAGGTTGTTGCTGTCAACGAGTGAGTGTCCCAAATGTTGACCCATTGGATGAATTACTAAATTGTCCATAGCCCTTTCATTGACTTGGACTACATGGTACGGTACTCCTGTCTGCCCAATAACCTCGTTTAGTACTAACGCTATTGCACAGGTCTACATGTTCAAGTATGACTCCGTAAGTCTACGATACTTCTAGCGCTCTATATGGCTTATTAACCTGATTCCCGACAGACTCATGGTCGTTTTAAGGGCTCCGTCGAGGTTAAGGACGGTAAGCTTTACATCAACAACAAGGCCATTGCCGTCTTCGGTGAGAAGGACCCTGCCAATAAGCCCTTGTTCTATAGATTTGTCTCTAACATGTTGGGTCTCGGGGGGCTTCCTCTAGAGACTTGGATGTAAGGGGCTTTACGCATTCGCATAACTTATGAAGTGTGGATGACTCTAGGAGGGGTCTGAGAATGTGCTGTGCCAGCCAGGCTGATAATAGTTTAATTGTTAGCTTGGACTTGTACACAGTCTCATCAGTCTTCAGCTTGGGTCATTGATATTCTGTAAGTCAAAAC-TTATCCATTCACTGTAGTAGGTTGCGGAGGACTTGAAAGTTCTCTCTGCAATTGAGACACTTACCAGGCCATCGCAAGTTGGCAGTGTACGCTACTGATTTTATGGTCGTGGGGGACTTGGGAGCTGGTGCTTGTGTCGCATGAGGTAGAGTTGATATGGACGGATGGAAGAGAAGCATATGTGTATGTCGCGGGGGACTTGGGGTAAGACGCCTTGCGGCAAGTAGAGTC-AACCAGTAGTGACTTCTTTTAGTCGTGGGGGACTTTGGTAATGGTAGTGAGCCGGAATAAGGGATGGATAAATGTAGTATGGATGGTGACAGGGGGAGCAGCAGAGCGTACGCAGTGGGTATGTATATAGTTGAAAAGGGATGGGCAGTAGAATTTTGAGAAATTAATGACCTAAGGGTGATTCTAATAGGCTTGTCAAGAAAAAAGTTAAGTTGAATCAAGCTGGGTCAAGCAAAGTCTAGAAAAGATTTATTGGTAAGTATCAGCTGATATCCTGCTCATATCGAAAACGTACTTTTTAATGTACTAACTCTAATCCAGACTGGCATGGTTTGCGGCAGCTTGGCACGGCTTTCATGGACGGTGTCCCTGGTATAACACAGGTAAGAATCCTTAGGAACCACAGGAATCGGTCAACTTATAAAC
			TGCATAGTGTCCTATTCCGCCTGGAAGCTCATTTACCTACCAATTCACCGTAAGCCATCAATCAGGCACGTTTTGGTGGCATTCCCATTATTCCAATTCCATGGCCGACGGCATTTGGGGCCCGTCAGTTTTCCTGACTTTTGATAACAAGTTATCACAGCTGATAGGATACCATAGCCTAATTATCCATTCGCCCAATGAACCCCTCCAAAGGGGACGAGACTATGACGAGGATCGAATCGTTTTTATAACTGACTGGGTGTAAGTATGACCGTTCTTTGGTGAGG--CTCAAGCTAAACATGTTACTTGGATTAGAAATGCCACTGTAAGTTGCAATATCCTCGTCACCAAAATGTGGAACATTACTT-ATGATCATTCCCGGCTAGACTGGTTTAGGTTCCGGTGAACGAGCCTACATTGAGGCTCGGGAGAAACTTGTCCAACCTGTAATCGAGCAGATGATGGCTGCCCGAGGGCTCGAAACTCCTCCCCGGACACCTAACATCGGTGTCGCCTTGGCCGGCGGTGGTTACCGTGCAATGCTGTGAGTGGATTAATGTTGCAAAAGATATGCTCATTACTTATCATTGGCACAGTACGGGGTTGGGTGGTATCATGGGCATGATGAATGAGAGCACGGAAGCGTCCGAAAGCGAGACTGGTGGTTGGCTTGACGGCGTAAGCTACTGGGCTGGTCTGAGCGGTGGGAGTTGGGCAACCGGGACTTTCATGTCTAATGGGGGTCAGTTGCCCACAAATCTTCTTGAAAACGTGGGTTTCTGGCATGATGTATGTGTTCATCTACTGACTTGCGTGATAGCTCTGGAACATCGATCGCTCACCGCAGGTCCCCTTCCTTCCTCTGTCTCTCCCACCTCTCGGGTCTCCGCGCTCTCCCGCCCATCCTCCTCCCCT-ATCTTATTGCGCAATCATGAAACCACGCCGGTCTTCTTACTCGGCACAACTCCACCGATCACACATCCACGTGCTCGCCTCATCGCCCCTACGATGTTTCATCCAAACAATGCGAAATAACCATTATAGGCTGTTGTTGTCCTCAAGGGTGAATCCTACGTCCACGGCACTGTATGCTTCACCCAGGAGTCGGAAAATGCTCCCGTTTGCATCACTGGTGAGGTACGTCATTGGATTCATCGTGGAGTAACATCCGGTCGCTGACATGATAATCACTGATCAGATTAAGGACATGGACGCTGACGCCAAGCGAGGCATGCACGTCCACGAGTTTGGAGACAACACCAACGGCTGTACCTCTGCTGGCCCCCATTACAACCCCTTTAAAAAGCACCACGGTGCTCCCACCGACTCCGAGAGGCACGTTGGTGACCTCGGTATGTGCCCATTGTCATTTTCGGCAACTTTACCTTGAAGTCCGGCCGGTGAGCCATATCGAGCAATTCATAGTCCAATCGAATCTGACATGTGTCCAGTCAATCCCCTTACTTCTTCAATGCCGGTCTCCTTTATTCTTCATCACTTCTCTCAACTACGGCCCAGGCTTACGCCAAGGTACTTTCCTCTTCTAGGATTCCCGACTTTGACGTCCTCTTTGGCCCTGCTTACAAGGGTATCTCCTTGGCTGCTGTCTCCGCTGTAAGCCTTTACCAGCAGACCGGCAAAGATATCGGTTACTGCTACAACAGGAAGGAGAAGAAGGACGTAAGTCTGTCCTGACCAGTGCGACAGCGATTAGCTCATAGCCAGCAGCATGGTGAGGGCGGTACTATGGTCGGTGCACCTCTCAAGGGACGAATCGTCATCATCGATGATGTTCTCACCTCTGGCAAGGCCATTCGTGAAGCTATTGACATTCTCAAGGCCTCTCCTGAAGCGAAGCTCGTTGGAATTGTCCAGCTTGTCGACAGACAAGAGAAAGGCCAGAGCGGTAGCGGCAAGAGTACCGTACAGGAGGTTGAGGAAGAGTTCGGTGTGCCCGTCGAGCCTATCATTGGTTTGGATGATATCGTGAAGTACT
			TGGAAAGCTC
		</sequence>
		<sequence>
			<taxon idref="ST71"/>
			ACGGTACGCGCCTCTTGTCGGGTACAAGAAGCCTTGGTCCAACTCTGGCTGGTTGGGCAAACTGTTTGGCGGTAAGAGTGATTCCCACCTGACCATGGCGTCGACCACTGGAAACGACAGGATGGACAGTATCAAGCGGGATCTGCAAGCGAGGCAGCACAAGTACTTCTTCGCCATCAACCTGTACAACTCGTTTGACGTTATCCCTGATATCTTTGCGACACTCTTCCGAGCAGCTGCCATCTTGGGCTACCACAATGTCTTTGTCTCCATTTACGAAAACGGTTCCAACGACCAGACAAAGGCACTCTTGAAGATTTTTGATGCCCTCGCGCGAACGGTCGGTCTGAGGATCATCATCCGAACATCTATGCGTACCCGCGGTCTGTTCAACCATCGTATCGAATACCTCGCCGAAGTTCGAAACGCCGCCATGCTGCCCCTCCACGAGCTTCGTGACAATGACGGAGAAGTCTTCGACTCGGTCGTTTTCATGAATGATATCTTGCCTTGCGTGGACGACTTGCTCGAGTTGATTTGGCAGAGTAGGAGACAGAATGGGTTTCGGTACGTAATCGATCCCTCTCTTCCCATTGCTTCATATACTACCGATGTGACTACCGAATTTGTGCGCTGTTCTTGAGCTACGGTAGCTAACAACTATGTGATAGGTCGTATTGGTCGAATTGTTCTCAGGTATGCTTTTAAATCAACGGGGTAGGACGTCCATGTATCTAACATTCAAGTTAGGAACGCCATCGAGCATGGAGATCTCGAGGTTGTTGCTGTCAACGAGTGAGTGTCCCAAATGTTGACCCATTAGATGAATTACTAAATTGTCCATAGCCCTTTCATTGACTTGGACTACATGGTACGGTACTCCTGTCTGCCCAATAACCTCGTTTAGTACTAACGCTATTGCACAGGTCTACATGTTCAAGTATGACTCCGTAAGTCTTCGATACTTCTAGCGCTCTATATGGCTTATTAACCTGATTCCCGACAGACTCATGGTCGTTTTAAGGGCTCCGTCGAGGTTAAGGACGGTAAGCTTTACATCAACAACAAGGCCATTGCCGTCTTCGGTGAGAAGGACCCTGCCAATAAGCCCTTGTTCTATAGATTTGTCTCTAACATGTTGGGTCTCGGGGGGCTTCCTCTAGAGACTTGGATGTAAGGGGCTTTACGCATTCGCATAACTTATGAAGTGTGGATGACTCTAGGAGGGGTCTGAGAATGTGCTGTGCCAGCCAGGCTGATAATAGTTTAATTGTTAGCTTGGACTTGTACACAGTCTCATCAGTCTTCAGCTTGGGTCATTGATATTCTGTAAGTCAAAAC-TTATCCATTCACTGTAGTAGGTTGCGGAGGACTTGAAAGTTCTCTCTGCAATTGAGACACTTACCAGGCCATCGCAAGTTGGCAGTGTACGCTACTGATTTTATGGTCGTGGGGGACTTGGGAGCTGGTGCTTGTGTCGCATGAGGTAGAGTTGATATGGACGGATGGAAGAGAAGCATATGTGTATGTCGCGGGGGACTTGGGGTAAGACGCCTTGCGGCAAGTAGAGTC-AACCAGTAGTGACTTCTTTTAGTCGTGGGGGACTTTGGTAATGGTAGTGAGCCGGAATAAGGGATGGATAAATGTAGTATGGATGGTGACAGGGGGAGCAGCAGAGCGTACGCAGTGGGTATGTATATAGTTGAAAAGGGATGGGCAGTAGAATTTTGAGAAATTAATGACCTAAGGGTGATTCTAATAGGCTTGTCAAGAAAAAAGTTAAGTTGAATCAAGCTGGGTCAAGCAAAGTCTAGAAAAGATTTATTGGTAAGTATCAGCTGATATCCTGCTCATATCGAAAACGTACTTTTTAATGTACTAACTCTAATCCAGACTGGCATGGTTTGCGGCAGCTTGGCACGGCTTTCATGGACGGTGTCCCTGGTATAACACAGGTAAGAATCCTTAGGAACCACAGGAATCGGTCAACTTATAAAC
			TGCATAGTGTCCTATTCCGCCTGGAAGCTCATTTACCTACCAATTCACCGTAAGCCATCAATCAGGCACGTTTTGGTGGCATTCCCATTATTCCAATTCCATGGCCGACGGCATTTGGGGCCCGTCAGTTTTCCTGACTTTTGATAACAAGTTATCACAGCTGATAGGATACCATAGCTTAATTATCCATTCGCCCAATGAACCCCTCCAAAGGGGACGAGACTATGACGAGGATCGAATCGTTTTTATAACTGACTGGGTGTAAGTATGACCGTTCTTTGGTGAGG--CTCAAGCTAAACATGTTACTTGGATTAGAAATGCCACTGTAAGTTGCAATATCCTCGTCACCAAAATGTGGAACATTACTT-ATGATCATTCCCGGCTAGACTGGTTTAGGTTCCGGTGAACGAGCCTACATTGAGGCTCGTGAGAAACTTGTCCAACCTGTAATCGAGCAGATGATGGCTGCCCGAGGGCTCGAAACTCCTCCCCGGACACCTAACATCGGTGTCGCCTTGGCCGGCGGTGGTTACCGTGCAATGCTGTGAGTGGATTAATGTTGCAAAAGATATGCTCATTACTTATCATTGGCACAGTACGGGGTTGGGTGGTATCATGGGCATGATGAATGAGAGCACGGAAGCGTCCGAAAGCGAGACTGGTGGTTGGCTTGACGGCGTAAGCTACTGGGCTGGTCTGAGCGGTGGGAGTTGGGCAACCGGGACTTTCATGTCTAATGGGGGTCAGTTGCCCACAAATCTTCTTGAAAACGTGGGTTTCTGGCATGATGTATGTGTTCATCTACTGACTTGCGTGATAGCTCTGGAACATCGATCGCTCACCGCAGGTCCCCTTCCTTCCTCTGTCTCTCCCACCTCTCGGGTCTCCGCGCTCTCCCGCCCATCCTCCTCCCCT-ATCTTATTGCGCAATCATGAAACCACGCCGGTCTTCTTACTCGGCACAACTCCACCGATCACACATCCACGTGCTCGCCTCATCGCCCCTACGATGTTTCATCCAAACAATGCGAAATAACCATTATAGGCTGTTGTTGTCCTCAAGGGTGAATCCTACGTCCACGGCACTGTATGCTTCACCCAGGAGTCGGAAAATGCTCCCGTTTGCATCACTGGTGAGGTACGTCATTGGATTCATCGTGGAGTAACATCCGGTCGCTGACATGATAATCACTGATCAGATTAAGGACATGGACGCTGACGCCAAGCGAGGCATGCACGTCCACGAGTTTGGAGACAACACCAACGGCTGTACCTCTGCTGGCCCCCATTACAACCCCTTTAAAAAGCACCACGGTGCTCCCACCGACTCCGAGAGGCACGTTGGTGACCTCGGTATGTGCCCATTGTCATTTTCGGCAACTTTACCTTGAAGTCCGGCCGGTGAGCCATATCGAGCAATTCATAGTCCAATCGAATCTGACATGTGTCCAGTCAATCCCCTTACTTCTTCAATGCCGGTCTCCTTTATTCTTCATCACTTCTCTCAACTACGGCCCAGGCTTACGCCAAGGTACTTTCCTCTTCTAGGATTCCCGACTTTGACGTCCTCTTTGGCCCTGCTTACAAGGGTATCTCCTTGGCTGCTGTCTCCGCTGTAAGCCTTTACCAGCAGACCGGCAAAGATATCGGTTACTGCTACAACAGGAAGGAGAAGAAGGACGTAAGTCTGTCCTGACCAGTGCGACAGCGATTAGCTCATAGCCAGCAGCATGGTGAGGGCGGTACTATGGTCGGTGCACCTCTCAAGGGACGAATCGTCATCATCGATGATGTTCTCACCTCTGGCAAGGCCATTCGTGAAGCTATTGACATTCTCAAGGCCTCTCCTGAAGCGAAGCTCGTTGGAATTGTCCAGCTTGTCGACAGACAAGAGAAAGGCCAGAGCGGTAGCGGCAAGAGTACCGTACAGGAGGTTGAGGAAGAGTTCGGTGTGCCCGTCGAGCCTATCATTGGTTTGGATGATATCGTGAAGTACT
			TGGAAAGCTC
		</sequence>
		<sequence>
			<taxon idref="ST63"/>
			ACGGTACGCGCCTCTTGTCGGGTACAAGAAGCCTTGGTCCAACTCTGGCTGGTTGGGCAAACTGTTTGGCGGTAAGAGTGATTCCCACCTGACCATGGCGTCGACCACTGGAAACGACAGGATGGACAGTATCAAGCGGGATCTGCAAGCGAGGCAGCACAAGTACTTCTTCGCCATCAACCTGTACAACTCGTTTGACGTTATCCCTGATATCTTTGCGACACTCTTCCGAGCAGCTGCCATCTTGGGCTACCACAATGTCTTTGTCTCCATTTACGAAAACGGTTCCAACGACCAGACAAAGGCACTCTTGAAGATTTTTGATGCCCTCGCGCGAACGGTCGGTCTGAGGATCATCATCCGAACATCTATGCGTACCCGCGGTCTGTTCAACCATCGTATCGAATACCTCGCCGAAGTTCGAAACGCCGCCATGCTGCCCCTCCACGAGCTTCGTGACAATGACGGAGAAGTCTTCGACTCGGTCGTTTTCATGAATGATATCTTGCCTTGCGTGGACGACTTGCTCGAGTTGATTTGGCAGAGTAGGAGACAGAATGGGTTTCGGTACGTAATCGATCCCTCTCTTCCCATTGCTTCATATACCACCGATGTGACTTCCGAATTTGTGCGCTGTTCTTGAGCTACGGTAGCTAACAACTATGTGATAGGTCGTATTGGTCGAATTGTTCTCAGGTATGCTTTTAAATCAACGGGGTAGGACGTCCATGTATCTAACATTCAAGTTAGGAACGCCATCGAGCATGGAGATCTCGAGGTTGTTGCTGTCAACGAGTGAGTGTCCCAAATGTTGACCCATTGGATGAATTACTAAATTGTCCATAGCCCTTTCATTGACTTGGACTACATGGTACGGTACTCCTGTCTGCCCAATAACCTCGTTTAGTACTAACGCTATTGCACAGGTCTACATGTTCAAGTATGACTCCGTAAGTCTTCGATACTTCTAGCGCTCTATATGGCTTATTAACCTGATTCCCGACAGACTCATGGTCGTTTTAAGGGCTCCGTCGAGGTTAAGGACGGTAAGCTTTACATCAACAACAAGGCCATTGCCGTCTTCGGTGAGAAGGACCCTGCCAATAAGCCCTTGTTCTATAGATTTGTCTCTAACATGTTGGGTCTCGGGGGGCTTCCTCTAGAGACTTGGATGTAAGGGGCTTTACGCATTCGCATAACTTATGAAGTGTGGATGACTCTAGGAGGGGTCTGAGAATGTGCTGTGCCAGCCAGGCTGATAATAGTTTAATTGTTAGCTTGGACTTGTACACAGTCTCATCAGTCTTCAGCTTGGGTCATTGATATTCTGTAAGTCAAAAC-TTATCCATTCACTGTAGTAGGTTGCGGAGGACTTGAAAGTTCTCTCTGCAATTGAGACACTTACCAGGCCATCGCAAGTTGGCAGTGTACGCTACTGATTTTATGGTCGTGGGGGACTTGGGAGCTGGTGCTTGTGTCGCATGAGGTAGAGTTGATATGGACGGATGGAAGAGAAGCATATGTGTATGTCGCGGGGGACTTGGGGTAAGACGCCTTGCGGCAAGTAGAGTC-AACCAGTAGTGACTTCTTTTAGTCGTGGGGGACTTTGGTAATGGTAGTGAGCCGGAATAAGGGATGGATAAATGTAGTATGGATGGTGACAGGGGGAGCAGCAGAGCGTACGCAGTGGGTATGTATATAGTTGAAAAGGGATGGGCAGTAGAATTTTGAGAAATTAATGACCTAAGGGTGATTCTAATAGGCTTGTCAAGAAAAAAGTTAAGTTGAATCAAGCTGGGTCAAGCAAAGTCTAGAAAAGATTTATTGGTAAGTATCAGCTGATATCCTGCTCATATCGAAAACGTACTTTTTAATGTACTAACTCTAATCCAGACTGGCATGGTTTGCGGCAGCTTGGCACGGCTTTCATGGACGGTGTCCCTGGTATAACACAGGTAAGAATCCTTAGGAACCACAGGAATCGGTCAACTTATAAAC
			TGCATAGTGTCCTATTCCCCCTGGAAGCTCATTTACCTACCAATTCACCGTAAGCCATCAGTCAGGCACGTTTTGGTGGCATTCCCATTATTCCAATTCCATGGCCGACGGCATTTGGGGCCCGTCAGTTTTCCTGACTTTTGATAACAAGTTATCACAGCTGATAGGATACCATAGCTTAATTATCCATTCGCCCAATGAACCCCTCCAAAGGGGACGAGACTATGACGAGGATCGAATCGTTTTTATAACTGACTGGGTGTAAGTATGACCGTTCTTTGGTGAGG--CTCAAGCTAAACATGTTACTTGGATTAGAAATGCCACTGTAAGTTGCAATATCCTCGTCACCAAAATGTGGAACATTACTT-ATGATCATTCCCGGCTAGACTGGTTTAGGTTCCGGTGAACGAGCCTACATTGAGGCTCGTGAGAAACTTGTCCAACCTGTAATCGAGCAGATGATGGCTGCCCGAGGGCTCGAAACTCCTCCCCGGACACCTAACATCGGTGTCGCCTTGTCCGGCGGTGGTTACCGTGCAATGCTGTGAGTGGATTAATGTTGCAAAAGATATGCTCATTACTTATCATTGGCACAGTACGGGGTTGGGTGGTATCATGGGCATGATGAATGAGAGCACGGAAGCGTCCGAAAGCGAGACTGGTGGTTGGCTTGACGGCGTAAGCTACTGGGCTGGTCTGAGCGGTGGGAGTTGGGCAACCGGGACTTTCATGTCTAATGGGGGTCAGTTGCCCACAAATCTTCTTGAAAACGTGGGTTTCTGGCATGATGTATGTGTTCATCTACTGACTTGCGTGATAGCTCTGGAACATCGATCGCTCACCGCAGGTCCCCTTCCTTCCTCTGTCTCTCCCACCTCTCGGGTCTCCGCGCTCTCCCGCCCATCCTCCTCCCCT-ATCTTATTGCGCAATCATGAAACCACGCCGGTCTTCTTACTCGGCACAACTCCACCGATCACACATCCACGTGCTCGCCTCATCGCCCCTACGATGTTTCATCCAAACAATGCGAAATAACCATTATAGGCTGTTGTTGTCCTCAAGGGTGAATCCTACGTCCACGGCACTGTATGCTTCACCCAGGAGTCGGAAAATGCTCCCGTTTGCATCACTGGTGAGGTACGTCATTGGATTCATCGTGGAGTAACATCCGGTCGCTGACATGATAATCACTGATCAGATTAAGGACATGGACGCTGACGCCAAGCGAGGCATGCACGTCCACGAGTTTGGAGACAACACCAACGGCTGTACCTCTGCTGGCCCCCATTACAACCCCTTTAAAAAGCACCACGGTGCTCCCACCGACTCCGAGAGGCACGTTGGTGACCTCGGTATGTGCCCATTGTCATTTTCGGCAACTTTACCTTGAAGTCCGGCCGGTGAGCCATATCGAGCAATTCATAGTCCAATCGAATCTGACATGTGTCCAGTCAATCCCCTTACTTCTTCAATGCCGGTCTCCTTTATTCTTCATCACTTCTCTCAACTACGGCCCAGGCTTACGCCAAGGTACTTTCCTCTTCTAGGATTCCCGACTTTGACGTCCTCTTTGGCCCTGCTTACAAGGGTATCTCCTTGGCTGCTGTCTCCGCTGTAAGCCTTTACCAGCAGACCGGCAAAGATATCGGTTACTGCTACAACAGGAAGGAGAAGAAGGACGTAAGTCTGTCCTGACCAGTGCGACAGCGATTAGCTCATAGCCAGCAGCATGGTGAGGGCGGTACTATGGTCGGTGCACCTCTCAAGGGACGAATCGTCATCATCGATGATGTTCTCACCTCTGGCAAGGCCATTCGTGAAGCTATTGACATTCTCAAGGCCTCTCCTGAAGCGAAGCTCGTTGGAATTGTCCAGCTTGTCGACAGACAAGAGAAAGGCCAGAGCGGTAGCGGCAAGAGTACCGTACAGGAGGTTGAGGAAGAGTTCGGTGTGCCCGTCGAGCCTATCATTGGTTTGGATGATATCGTGAAGTACT
			TGGAAAGCTC
		</sequence>
		<sequence>
			<taxon idref="ST23"/>
			ACGGTACGCGCCTCTTGTCGGGTACAAGAAGCCTTGGTCCAACTCTGGCTGGTTGGGCAAACTGTTTGGCGGTAAGAGTGATTCCCACCTGACCATGGCGTCGACCACTGGAAACGACAGGATGGACAGTATCAAGCGGGATCTGCAAGCGAGGCAGCACAAGTACTTCTTCGCCATCAACCTGTACAACTCGTTTGACGTTATCCCTGATATCTTTGCGACACTCTTCCGAGCAGCTGCCATCTTGGGCTACCACAATGTCTTTGTCTCCATTTACGAAAACGGTTCCAACGACCAGACAAAGGCACTCTTGAAGATTTTTGATGCCCTCGCGCGAACGGTCGGTCTGAGGATCATCATCCGAACATCTATGCGTACCCGCGGTCTGTTCAACCATCGTATCGAATACCTCGCCGAAGTTCGAAACGCCGCCATGCTGCCCCTCCACGAGCTTCGTGACAATGACGGAGAAGTCTTCGACTCGGTCGTTTTCATGAATGATATCTTGCCTTGCGTGGACGACTTGCTCGAGTTGATTTGGCAGAGTAGGAGACAGAATGGGTTTCGGTACGTAATCGATCCCTCTCTTCCCATTGCTTCATATACCACCGATGTGACTTCCGAATTTGTGCGCTGTTCTTGAGCTACGGTAGCTAACAACTATGTGATAGGTCGTATTGGTCGAATTGTTCTCAGGTATGCTTTTAAATCAACGGGGTAGGACGTCCATGTATCTAACATTCAAGTTAGGAACGCCATCGAGCATGGAGATCTCGAGGTTGTTGCTGTCAACGAGTGAGTGTCCCAAATGTTGACCCATTGGATGAATTACTAAATTGTCCATAGCCCTTTCATTGACTTGGACTACATGGTACGGTACTCCTGTCTGCCCAATAACCTCGTTTAGTACTAACGCTATTGCACAGGTCTACATGTTCAAGTATGACTCCGTAAGTCTTCGATACTTCTAGCGCTCTATATGGCTTATTAACCTGATTCCCGACAGACTCATGGTCGTTTTAAGGGCTCCGTCGAGGTTAAGGACGGTAAGCTTTACATCAACAACAAGGCCATTGCCGTCTTCGGTGAGAAGGACCCTGCCAATAAGCCCTTGTTCTATAGATTTGTCTCTAACATGTTGGGTCTCGGGGGGCTTCCTCTAGAGACTTGGATGTAAGGGGCTTTACGCATTCGCATAACTTATGAAGTGTGGATGACTCTAGGAGGGGTCTGAGAATGTGCTGTGCCAGCCAGGCTGATAATAGTTTAATTGTTAGCTTGGACTTGTACACAGTCTCATCAGTCTTCAGCTTGGGTCATTGATATTCTGTAAGTCAAAAC-TTATCCATTCACTGTAGTAGGTTGCGGAGGACTTGAAAGTTCTCTCTGCAATTGAGACACTTACCAGGCCATCGCAAGTTGGCAGTGTACGCTACTGATTTTATGGTCGTGGGGGACTTGGGAGCTGGTGCTTGTGTCGCATGAGGTAGAGTTGATATGGACGGATGGAAGAGAAGCATATGTGTATGTCGCGGGGGACTTGGGGTAAGACGCCTTGCGGCAAGTAGAGTC-AACCAGTAGTGACTTCTTTTAGTCGTGGGGGACTTTGGTAATGGTAGTGAGCCGGAATAAGGGATGGATAAATGTAGTATGGATGGTGACAGGGGGAGCAGCAGAGCGTACGCAGTGGGTATGTATATAGTTGAAAAGGGATGGGCAGTAGAATTTTGAGAAATTAATGACCTAAGGGTGATTCTAATAGGCTTGTCAAGAAAAAAGTTAAGTTGAATCAAGCTGGGTCAAGCAAAGTCTAGAAAAGATTTATTGGTAAGTATCAGCTGATATCCTGCTCATATCGAAAACGTACTTTTTAATGTACTAACTCTAATCCAGACTGGCATGGTTTGCGGCAGCTTGGCACGGCTTTCATGGACGGTGTCCCTGGTATAACACAGGTAAGAATCCTTAGGAACCACAGGAATCGGTCAACTTATAAAC
			TGCATAGTGTCCTATTCCGCCTGGAAGCTCATTTACCTACCAATTCACCGTAAGCCATCAATCAGGCACGTTTTGGTGGCATTCCCATTATTCCAATTCCATGGCCGACGGCATTTGGGGCCCGTCAGTTTTCCTGACTTTTGATAACAAGTTATCACAGCTGATAAGATACCATAGCTTAATTATCCATTCGCCCAATGAACCCCTCCAAAGGGGACGAGACTATGACGAGGATCGAATCGTTTTTATAACTGACTGGGTGTAAGTATGACCGTTCTTTGGTGAGG--CTCAAGCTAAACATGTTACTTGGATTAGAAATGCCACTGTAAGTTGCAATATCCTCGTCACCAAAATGTGGAACATTACTT-ATGATCATTCCCGGCTAGACTGGTTTAGGTTCCGGTGAACGAGCCTACATTGAGGCTCGTGAGAAACTTGTCCAACCTGTAATCGAGCAGATGATGGCTGCCCGAGGGCTCGAAACTCCTCCCCGGACACCTAACATCGGTGTCGCCTTGTCCGGCGGTGGTTACCGTGCAATGCTGTGAGTGGATTAATGTTGCAAAAGATATGCTCATTACTTATCATTGGCACAGTACGGGGTTGGGTGGTATCATGGGCATGATGAATGAGAGCACGGAAGCGTCCGAAAGCGAGACTGGTGGTTGGCTTGACGGCGTAAGCTACTGGGCTGGTCTGAGCGGTGGGAGTTGGGCAACCGGGACTTTCATGTCTAATGGGGGTCAGTTGCCCACAAATCTTCTTGAAAACGTGGGTTTCTGGCATGATGTATGTGTTCATCTACTGACTTGCGTGATAGCTCTGGAACATCGATCGCTCACCGCAGGTCCCCTTCCTTCCTCTGTCTCTCCCACCTCTCGGGTCTCCGCGCTCTCCCGCCCATCCTCCTCCCCT-ATCTTATTGCGCAATCATGAAACCACGCCGGTCTTCTTACTCGGCACAACTCCACCGATCACACATCCACGTGCTCGCCTCATCGCCCCTACGATGTTTCATCCAAACAATGCGAAATAACCATTATAGGCTGTTGTTGTCCTCAAGGGTGAATCCTACGTCCACGGCACTGTATGCTTCACCCAGGAGTCGGAAAATGCTCCCGTTTGCATCACTGGTGAGGTACGTCATTGGATTCATCGTGGAGTAACATCCGGTCGCTGACATGATAATCACTGATCAGATTAAGGACATGGACGCTGACGCCAAGCGAGGCATGCACGTCCACGAGTTTGGAGACAACACCAACGGCTGTACCTCTGCTGGCCCCCATTACAACCCCTTTAAAAAGCACCACGGTGCTCCCACCGACTCCGAGAGGCACGTTGGTGACCTCGGTATGTGCCCATTGTCATTTTCGGCAACTTTACCTTGAAGTCCGGCCGGTGAGCCATATCGAGCAATTCATAGTCCAATCGAATCTGACATGTGTCCAGTCAATCCCCTTACTTCTTCAATGCCGGTCTCCTTTATTCTTCATCACTTCTCTCAACTACGGCCCAGGCTTACGCCAAGGTACTTTCCTCTTCTAGGATTCCCGACTTTGACGTCCTCTTTGGCCCTGCTTACAAGGGTATCTCCTTGGCTGCTGTCTCCGCTGTAAGCCTTTACCAGCAGACCGGCAAAGATATCGGTTACTGCTACAACAGGAAGGAGAAGAAGGACGTAAGTCTGTCCTGACCAGTGCGACAGCGATTAGCTCATAGCCAGCAGCATGGTGAGGGCGGTACTATGGTTGGTGCACCTCTCAAGGGACGAATCGTCATCATCGATGATGTTCTCACCTCTGGCAAGGCCATTCGTGAAGCTATTGACATTCTCAAGGCCTCTCCTGAAGCGAAGCTCGTTGGAATTGTCCAGCTTGTCGACAGACAAGAGAAAGGCCAGAGCGGTAGCGGCAAGAGTACCGTACAGGAGGTTGAGGAAGAGTTCGGTGTGCCCGTCGAGCCTATCATTGGTTTGGATGATATCGTGAAGTACT
			TGGAAAGCTC
		</sequence>
		<sequence>
			<taxon idref="ST540"/>
			ACGGTACGCGCCTCTTGTCGGGTACAAGAAGCCTTGGTCCAACTCTGGCTGGTTGGGCAAACTGTTTGGCGGTAAGAGTGATTCCCACCTGACCATGGCGTCGACCACTGGAAACGACAGGATGGACAGTATCAAGCGGGATCTGCAAGCGAGGCAGCACAAGTACTTCTTCGCCATCAACCTGTACAACTCGTTTGACGTTATCCCTGATATCTTTGCGACACTCTTCCGAGCAGCTGCCATCTTGGGCTACCACAATGTCTTTGTCTCCATTTACGAAAACGGTTCCAACGACCAGACAAAGGCACTCTTGAAGATTTTTGATGCCCTCGCGCGAACGGTCGGTCTGAGGATCATCATCCGAACATCTATGCGTACCCGCGGTCTGTTCAACCATCGTATCGAATACCTCGCCGAAGTTCGAAACGCCGCCATGCTGCCCCTCCACGAGCTTCGTGACAATGACGGAGAAGTCTTTGACTCGGTCGTTTTCATGAATGATATCTTGCCTTGCGTGGACGACTTGCTCGAGTTGATTTGGCAGAGTAGGAGACAGAATGGGTTTCGGTATGTAATCGATCCCTCTCTTCCCATTGCTTCATATACCACCGATGTGACTTCCGAATTTGTGCGCTGTTCTTGAGCTACGGTAGCTAACAACTATGTGATAGGTCGTATTGGTCGAATTGTTCTCAGGTATGCTTTTAAATCAACGGGGTAGGACGTCCATGTATCTAACATTCAAGTTAGGAACGCCATCGAGCATGGAGATCTCGAGGTTGTTGCTGTCAACGAGTGAGTGTCCCAAATGTTGACCCATTGGATGAATTACTAAATTGTCCATAGCCCTTTCATTGACTTGGACTACATGGTACGGTACTCCTGTCTGCCCAATAACCTCGTTTAGTACTAACGCTATTGCACAGGTCTACATGTTCAAGTATGACTCCGTAAGTCTTCGATACTTCTAGCGCTCTATATGGCTTATTAACCTGATTCCCGACAGACTCATGGTCGTTTTAAGGGCTCCGTCGAGGTTAAGGACGGTAAGCTTTACATCAACAACAAGGCCATTGCCGTCTTCGGTGAGAAGGACCCTGCCAATAAGCCCTTGTTCTATAGATTTGTCTCTAACATGTTGGGTCTCGGGGGGCTTCCTCTAGAGACTTGGATGTAAGGGGCTTTACGCATTCGCATAACTTATGAAGTGTGGATGACTCTAGGAGGGGTCTGAGAATGTGCTGTGCCAGCCAGGCTGATAATTGTTTAATTGTTAGCTTGGACTTGTACACAGTCTCATCAGTCTTCAGCTTGGGTCATTGATATTCTGTAAGTCAAAAC-TTATCGATTCACTGTAGTAGGTTGCGGAGGACTTGAAAGTTCTCTCTGCAATTGAGACACTTACCAGGCCATCGCAAGTTGGCAGTGTACACTACTGATTTTACGGTCGTGGGGGACTTGGGAGCTGGTGCTTGTGTCGCATGAGGTAGAGTTGATATGGATGGATGGAAGAGAAGCATA--TGTATGTCGTGGGGGACTTGGGGTAAGACGCCTTGCGGCAAGTAGAGTCAAACCAGTAGTGACTTCTTTTGGTCATGGGGGACTTTGGTAATGGTAGTGAGCCGGAATAAGGGATGGATAAATGTAGTATGGATGGTGACAGGGGGAGCAGCAGAGCGTACGCAGTGGGTATGTATATAGTTGAAAAGGGATGGGCAGTAGAATTTTGAGGAATTAATGACCTAAGGGTGGTTCTAATAGGCTTGTCAAGAAAAAAGTTAAGTTGAATCAAGCTGGGTCAAGCAAAGTCTAGAAAAGATTTATTGGTAAGTATCAGCTGATATCCTGCTCATATCGAAAACGTACTTTTTAATGTACTAACTCTAATCCAGACTGGCATGGTTTGCGGCAGCTTGGCACGGCTTTCATGGACGGTGTCCCTGGTATAACACAGGTAAGAATCCTTAGGAACCACAGGAATCGGTCAACTTATAAAC
			TGCATAGTGTCCTATTCCGCCTGGAAGCTCATTTACCTACCAATTCACCGTAAGCCATCAATCAGGCACGTTTTGGTGGCATTCCCATTATTCCAATTCCATGGCCGACGGCATTTGGGGCCCGTCAGTTTTCCTGACTTTTGATAACAAGTTATCACAGCTGATAGGATACCATAGCTTAATTATCCATTCGCCCAATGAACCCCTCCAAAGGGGACGAGACTATGACGAGGATCGAATCGTTTTTATAACTGACTGGGTGTAAGTATGACCGTTCTTTGGTGAGG--CTCAAGCTAAACATGTTACTTGGATTAGAAATGCCACTGTAAGTTGCAATATCCTCGTCACCAAAATGTGGAACATTACTT-ATGATCATTCCCGGCTAGACTGGTTTAGGTTCCGGTGAACGAGCCTACATTGAGGCTCGTGAGAAACTTGTCCAACCTGTAATCGAGCAGATGATGGCTGCCCGAGGGCTCGAAACTCCTCCCCGGACACCTAACATCGGTGTCGCCTTGGCCGGCGGTGGTTACCGTGCAATGCTGTGAGTGGATTAATGTTGCAAAAGATATGCTCATTACTTATCATTGGCACAGTACGGGGTTGGGTGGTATCATGGGCATGATGAATGAGAGCACGGAAGCGTCCGAAAGCGAGACTGGTGGTTGGCTTGACGGCGTAAGCTACTGGGCTGGTCTGAGCGGTGGGAGTTGGGCAACCGGGACTTTCATGTCTAATGGGGGTCAGTTGCCCACAAATCTTCTTGAAAACGTGGGTTTCTGGCATGATGTATGTGTTCATCTACTGACTTGCGTGATAGCTCTGGAACATCGATCGCTCACCGCAGGTCCCCTTCCTTCCTCTGTCTCTCCCACCTCTCGGGTCTCCGCGCTCTCCCGCCCATCCTCCTCCCCT-ATCTTATTGCGCAATCATGAAACCACGCCGGTCTTCTTACTCGGCACAACTCCACCGATCACACATCCACGTGCTCGCCTCATCGCCCCTACGATGTTTCATCCAAACAATGCGAAATAACCATTATAGGCTGTTGTTGTCCTCAAGGGTGAATCCTACGTCCACGGCACTGTATGCTTCACCCAGGAGTCGGAAAATGCTCCCGTTTGCATCACTGGTGAGGTACGTCATTGGATTCATCGTGGAGTAACATCCGGTCGCTGACATGATAATCACTGATCAGATTAAGGACATGGACGCTGACGCCAAGCGAGGCATGCACGTCCACGAGTTTGGAGACAACACCAACGGCTGTACCTCTGCTGGCCCCCATTACAACCCCTTTAAAAAGCACCACGGTGCTCCCACCGACTCCGAGAGGCACGTTGGTGACCTCGGTATGTGCCCATTGTCATTTTCGGCAACTTTACCTTGAAGTCCGGCCGGTGAGCCATATCGAGCAATTCATAGTCCAATCGAATCTGACATGTGTCCAGTCAATCCCCTTACTTCTTCAATGCCGGTCTCCTTTATTCTTCATCACTTCTCTCAACTACGGCCCAGGCTTACGCCAAGGTACTTTCCTCTTCTAGGATTCCCGACTTTGACGTCCTCTTTGGCCCTGCTTACAAGGGTATCTCCTTGGCTGCTGTCTCCGCTGTAAGCCTTTACCAGCAGACCGGCAAAGATATCGGTTACTGCTACAACAGGAAGGAGAAGAAGGACGTAAGTCTGTCCTGACCAGTGCGACAGCGATTAGCTCATAGCCAGCAGCATGGTGAGGGCGGTACTATGGTTGGTGCACCTCTCAAGGGACGAATCGTCATCATCGATGATGTTCTCACCTCTGGCAAGGCCATTCGTGAAGCTATTGACATTCTCAAGGCCTCTCCTGAAGCGAAGCTCGTTGGAATTGTCCAGCTTGTCGACAGACAAGAGAAAGGCCAGAGCGGTAGCGGCAAGAGTACCGTACAGGAGGTTGAGGAAGAGTTCGGTGTGCCCGTCGAGCCTATCATTGGTTTGGATGATATCGTGAAGTACT
			TGGAAAGCTC
		</sequence>
		<sequence>
			<taxon idref="ST39"/>
			ACGGTACGCGCCTCTTGTCGGGTACAAGAAGCCTTGGTCCAACTCTGGCTGGTTGGGCAAACTGTTTGGCGGTAAGAGTGATTCCCACCTGACCATGGCGTCGACCACTGGAAACGACAGGATGGACAGTATCAAGCGGGATCTGCAAGCGAGGCAGCACAAGTACTTCTTCGCCATCAACCTGTACAACTCGTTTGACGTTATCCCTGATATCTTTGCGACACTCTTCCGAGCAGCTGCCATCTTGGGCTACCACAATGTCTTTGTCTCCATTTACGAAAACGGTTCCAACGACCAGACAAAGGCACTCTTGAAGATTTTTGATGCCCTCGCGCGAACGGTCGGTCTGAGGATCATCATCCGAACATCTATGCGTACCCGCGGTCTGTTCAACCATCGTATCGAATACCTCGCCGAAGTTCGAAACGCCGCCATGCTGCCCCTCCACGAGCTTCGTGACAATGACGGAGAAGTCTTTGACTCGGTCGTTTTCATGAATGATATCTTGCCTTGCGTGGACGACTTGCTCGAGTTGATTTGGCAGAGTAGGAGACAGAATGGGTTTCGGTACGTAATCGATCCCTCTCTTCCCATTGCTTCATATACCACCGATGTGACTTCCGAATTTGTGCGCTGTTCTTGAGCTACGGTAGCTAACAACTATGTGATAGGTCGTATTGGTCGAATTGTTCTCAGGTATGCTTTTAAATCAACGGGGTAGGACGTCCATGTATCTAACATTCAAGTTAGGAACGCCATCGAGCATGGAGATCTCGAGGTTGTTGCTGTCAACGAGTGAGTGTCCCAAATGTTGACCCATTGGATGAATTACTAAATTGTCCATAGCCCTTTCATTGACTTGGACTACATGGTACGGTACTCCTGTCTGCCCAATAACCTCGTTTAGTACTAACGCTATTGCACAGGTCTACATGTTCAAGTATGACTCCGTAAGTCTTCGATACTTCTAGCGCTCTATATGGCTTATTAACCTGATTCCCGACAGACTCATGGTCGTTTTAAGGGCTCCGTCGAGGTTAAGGACGGTAAGCTTTACATCAACAACAAGGCCATTGCCGTCTTCGGTGAGAAGGACCCTGCCAATAAGCCCTTGTTCTATAGATTTGTCTCTAACATGTTGGGTCTCGGGGGGCTTCCTCTAGAGACTTGGATGTAAGGGGCTTTACGCATTCGCATAACTTATGAAGTGTGGATGACTCTAGGAGGGGTCTGAGAATGTGCTGTGCCAGCCAGGCTGATAATTGTTTAATTGTTAGCTTGGACTTGTACACAGTCTCATCAGTCTTCAGCTTGGGTCATTGATATTCTGTAAGTCAAAAC-TTATCGATTCACTGTAGTAGGTTGCGAAGGACTTGAAAGTTCTCTCTGCAATTGAGACACTTACCAGGCCATCGCAAGTTGGCAGTGTACACTACTGATTTTACGGTCGTGGGGGACTTGGGAGCTGGTGCTTGTGTCGCATGAGGTAGAGTTGATATGGATGGATGGAAGAGAAGCATA--TGTATGTCGTGGGGGACTTGGGGTAAGACGCCTTGCGGCAAGTAGAGTCAAACCAGTAGTGACTTCTTTTGGTCATGGGGGACTTTGGTAATGGTAGTGAGCCGGAATAAGGGATGGATAAATGTAGTATGGATGGTGACAGGGGGAGCAGCAGAGCGTACGCAGTGGGTATGTATATAGTTGAAAAGGGATGGGCAGTAGAATTTTGAGGAATTAATGACCTAAGGGTGGTTCTAATAGGCTTGTCAAGAAAAAAGTTAAGTTGAATCAAGCTGGGTCAAGCAAAGTCTAGAAAAGATTTATTGGTAAGTATCAGCTGATATCCTGCTCATATCGAAAACGTACTTTTTAATGTACTAACTCTAATCCAGACTGGCATGGTTTGCGGCAGCTTGGCACGGCTTTCATGGACGGTGTCCCTGGTATAACACAGGTAAGAATCCTTAGGAACCACAGGAATCGGTCAACTTATAAAC
			TGCATAGTGTCCTATTCCGCCTGGAAGCTCATTTACCTACCAATTCACCGTAAGCCATCAATCAGGCACGTTTTGGTGGCATTCCCATTATTCCAATTCCATGGCCGACGGCATTTGGGGCCCGTCAGTTTTCCTGACTTTTGATAACAAGTTATCACAGCTGATAGGATACCATAGCTTAATTATCCATTCGCCCAATGAACCCCTCCAAAGGGGACGAGACTATGACGAGGATCGAATCGTTTTTATAACTGACTGGGTGTAAGTATGACCGTTCTTTGGTGAGG--CTCAAGCTAAACATGTTACTTGGATTAGAAATGCCACTGTAAGTTGCAATATCCTCGTCACCAAAATGTGGAACATTACTT-ATGATCATTCCCGGCTAGACTGGTTTAGGTTCCGGTGAACGAGCCTACATTGAGGCTCGTGAGAAACTTGTCCAACCTGTAATCGAGCAGATGATGGCTGCCCGAGGGCTCGAAACTCCTCCCCGGACACCTAACATCGGTGTCGCCTTGGCCGGCGGTGGTTACCGTGCAATGCTGTGAGTGGATTAATGTTGCAAAAGATATGCTCATTACTTATCATTGGCACAGTACGGGGTTGGGTGGTATCATGGGCATGATGAATGAGAGCACGGAAGCGTCCGAAAGCGAGACTGGTGGTTGGCTTGACGGCGTAAGCTACTGGGCTGGTCTGAGCGGTGGGAGTTGGGCAACCGGGACTTTCATGTCTAATGGGGGTCAGTTGCCCACAAATCTTCTTGAAAACGTGGGTTTCTGGCATGATGTATGTGTTCATCTACTGACTTGCGTGATAGCTCTGGAACATCGATCGCTCACCGCAGGTCCCCTTCCTTCCTCTGTCTCTCCCACCTCTCGGGTCTCCGCGCTCTCCCGCCCATCCTCCTCCCCT-ATCTTATTGCGCAATCATGAAACCACGCCGGTCTTCTTACTCGGCACAACTCCACCGATCACACATCCACGTGCTCGCCTCATCGCCCCTACGATGTTTCATCCAAACAATGCGAAATAACCATTATAGGCTGTTGTTGTCCTCAAGGGTGAATCCTACGTCCACGGCACTGTATGCTTCACCCAGGAGTCGGAAAATGCTCCCGTTTGCATCACTGGTGAGGTACGTCATTGGATTCATCGTGGAGTAACATCCGGTCGCTGACATGATAATCACTGATCAGATTAAGGACATGGACGCTGACGCCAAGCGAGGCATGCACGTCCACGAGTTTGGAGACAACACCAACGGCTGTACCTCTGCTGGCCCCCATTACAACCCCTTTAAAAAGCACCACGGTGCTCCCACCGACTCCGAGAGGCACGTTGGTGACCTCGGTATGTGCCCATTGTCATTTTCGGCAACTTTACCTTGAAGTCCGGCCGGTGAGCCATATCGAGCAATTCATAGTCCAATCGAATCTGACATGTGTCCAGTCAATCCCCTTACTTCTTCAATGCCGGTCTCCTTTATTCTTCATCACTTCTCTCAACTACGGCCCAGGCTTACGCCAAGGTACTTTCCTCTTCTAGGATTCCCGACTTTGACGTCCTCTTTGGCCCTGCTTACAAGGGTATCTCCTTGGCTGCTGTCTCCGCTGTAAGCCTTTACCAGCAGACCGGCAAAGATATCGGTTACTGCTACAACAGGAAGGAGAAGAAGGACGTAAGTCTGTCCTGACCAGTGCGACAGCGATTAGCTCATAGCCAGCAGCATGGTGAGGGCGGTACTATGGTCGGTGCACCTCTCAAGGGACGAATCGTCATCATCGATGATGTTCTCACCTCTGGCAAGGCCATTCGTGAAGCTATTGACATTCTCAAGGCCTCTCCTGAAGCGAAGCTCGTTGGAATTGTCCAGCTTGTCGACAGACAAGAGAAAGGCCAGAGCGGTAGCGGCAAGAGTACCGTACAGGAGGTTGAGGAAGAGTTCGGTGTGCCCGTCGAGCCTATCATTGGTTTGGATGATATCGTGAAGTACT
			TGGAAAGCTC
		</sequence>
		<sequence>
			<taxon idref="ST32"/>
			ACGGTACGCGCCTCTTGTCGGGTACAAGAAGCCTTGGTCCAACTCTGGCTGGTTGGGCAAACTGTTTGGCGGTAAGAGTGATTCCCACCTGACCATGGCGTCGACCACTGGAAACGACAGGATGGACAGTATCAAGCGGGATCTGCAAGCGAGGCAGCACAAGTACTTCTTCGCCATCAACCTGTACAACTCGTTTGACGTTATCCCTGATATCTTTGCGACACTCTTCCGAGCAGCTGCCATCTTGGGCTACCACAATGTCTTTGTCTCCATTTACGAAAACGGTTCCAACGACCAGACAAAGGCACTCTTGAAGATTTTTGATGCCCTCGCGCGAACGGTCGGTCTGAGGATCATCATCCGAACATCTATGCGTACCCGCGGTCTGTTCAACCATCGTATCGAATACCTCGCCGAAGTTCGAAACGCCGCCATGCTGCCCCTCCACGAGCTTCGTGACAATGACGGAGAAGTCTTTGACTCGGTCGTTTTCATGAATGATATCTTGCCTTGCGTGGACGACTTGCTCGAGTTGATTTGGCAGAGTAGGAGACAGAATGGGTTTCGGTACGTAATCGATCCCTCTCTTCCCATTGCTTCATATACCACCGATGTGACTTCCGAATTTGTGCGCTGTTCTTGAGCTACGGTAGCTAACAACTATGTGATAGGTCGTATTGGTCGAATTGTTCTCAGGTATGCTTTTAAATCAACGGGGTAGGACGTCCATGTATCTAACATTCAAGTTAGGAACGCCATCGAGCATGGAGATCTCGAGGTTGTTGCTGTCAACGAGTGAGTGTCCCAAATGTTGACCCATTGGATGAATTACTAAATTGTCCATAGCCCTTTCATTGACTTGGACTACATGGTACGGTACTCCTGTCTGCCCAATAACCTCGTTTAGTACTAACGCTATTGCACAGGTCTACATGTTCAAGTATGACTCCGTAAGTCTTCGATACTTCTAGCGCTCTATATGGCTTATTAACCTGATTCCCGACAGACTCATGGTCGTTTTAAGGGCTCCGTCGAGGTTAAGGACGGTAAGCTTTACATCAACAACAAGGCCATTGCCGTCTTCGGTGAGAAGGACCCTGCCAATAAGCCCTTGTTCTATAGATTTGTCTCTAACATGTTGGGTCTCGGGGGGCTTCCTCTAGAGACTTGGATGTAAGGGGCTTTACGCATTCGCATAACTTATGAAGTGTGGATGACTCTAGGAGGGGTCTGAGAATGTGCTGTGCCAGCCAGGCTGATAATTGTTTAATTGTTAGCTTGGACTTGTACACAGTCTCATCAGTCTTCAGCTTGGGTCATTGATATTCTGTAAGTCAAAAC-TTATCGATTCACTGTAGTAGGTTGCGGAGGACTTGAAAGTTCTCTCTGCAATTGAGACACTTACCAGGCCATCGCAAGTTGGCAGTGTACACTACTGATTTTACGGTCGTGGGGGACTTGGGAGCTGGTGCTTGTGTCGCATGAGGTAGAGTTGATATGGATGGATGGAAGAGAAGCATA--TGTATGTCGTGGGGGACTTGGGGTAAGACGCCTTGCGGCAAGTAGAGTCAAACCAGTAGTGACTTCTTTTGGTCATGGGGGACTTTGGTAATGGTAGTGAGCCGGAATAAGGGATGGATAAATGTAGTATGGATGGTGACAGGGGGAGCAGCAGAGCGTACGCAGTGGGTATGTATATAGTTGAAAAGGGATGGGCAGTAGAATTTTGAGGAATTAATGACCTAAGGGTGGTTCTAATAGGCTTGTCAAGAAAAAAGTTAAGTTGAATCAAGCTGGGTCAAGCAAAGTCTAGAAAAGATTTATTGGTAAGTATCAGCTGATATCCTGCTCATATCGAAAACGTACTTTTTAATGTACTAACTCTAATCCAGACTGGCATGGTTTGCGGCAGCTTGGCACGGCTTTCATGGACGGTGTCCCTGGTATAACACAGGTAAGAATCCTTAGGAACCACAGGAATCGGTCAACTTATAAAC
			TGCATAGTGTCCTATTCCGCCTGGAAGCTCATTTACCTACCAATTCACCGTAAGCCATCAATCAGGCACGTTTTGGTGGCATTCCCATTATTCCAATTCCATGGCCGACGGCATTTGGGGCCCGTCAGTTTTCCTGACTTTTGATAACAAGTTATCACAGCTGATAGGATACCATAGCTTAATTATCCATTCGCCCAATGAACCCCTCCAAAGGGGACGAGACTATGACGAGGATCGAATCGTTTTTATAACTGACTGGGTGTAAGTATGACCGTTCTTTGGTGAGG--CTCAAGCTAAACATGTTACTTGGATTAGAAATGCCACTGTAAGTTGCAATATCCTCGTCACCAAAATGTGGAACATTACTT-ATGATCATTCCCGGCTAGACTGGTTTAGGTTCCGGTGAACGAGCCTACATTGAGGCTCGTGAGAAACTTGTCCAACCTGTAATCGAGCAGATGATGGCTGCCCGAGGGCTCGAAACTCCTCCCCGGACACCTAACATCGGTGTCGCCTTGGCCGGCGGTGGTTACCGTGCAATGCTGTGAGTGGATTAATGTTGCAAAAGATATGCTCATTACTTATCATTGGCACAGTACGGGGTTGGGTGGTATCATGGGCATGATGAATGAGAGCACGGAAGCGTCCGAAAGCGAGACTGGTGGTTGGCTTGACGGCGTAAGCTACTGGGCTGGTCTGAGCGGTGGGAGTTGGGCAACCGGGACTTTCATGTCTAATGGGGGTCAGTTGCCCACAAATCTTCTTGAAAACGTGGGTTTCTGGCATGATGTATGTGTTCATCTACTGACTTGCGTGATAGCTCTGGAACATCGATCGCTCACCGCAGGTCCCCTTCCTTCCTCTGTCTCTCCCACCTCTCGGGTCTCCGCGCTCTCCCGCCCATCCTCCTCCCCT-ATCTTATTGCGCAATCATGAAACCACGCCGGTCTTCTTACTCGGCACAACTCCACCGATCACACATCCACGTGCTCGCCTCATCGCCCCTACGATGTTTCATCCAAACAATGCGAAATAACCATTATAGGCTGTTGTTGTCCTCAAGGGTGAATCCTACGTCCACGGCACTGTATGCTTCACCCAGGAGTCGGAAAATGCTCCCGTTTGCATCACTGGTGAGGTACGTCATTGGATTCATCGTGGAGTAACATCCGGTCGCTGACATGATAATCACTGATCAGATTAAGGACATGGACGCTGACGCCAAGCGAGGCATGCACGTCCACGAGTTTGGAGACAACACCAACGGCTGTACCTCTGCTGGCCCCCATTACAACCCCTTTAAAAAGCACCACGGTGCTCCCACCGACTCCGAGAGGCACGTTGGTGACCTCGGTATGTGCCCATTGTCATTTTCGGCAACTTTACCTTGAAGTCCGGCCGGTGAGCCATATCGAGCAATTCATAGTCCAATCGAATCTGACATGTGTCCAGTCAATCCCCTTACTTCTTCAATGCCGGTCTCCTTTATTCTTCATCACTTCTCTCAACTACGGCCCAGGCTTACGCCAAGGTACTTTCCTCTTCTAGGATTCCCGACTTTGACGTCCTCTTTGGCCCTGCTTACAAGGGTATCTCCTTGGCTGCTGTCTCCGCTGTAAGCCTTTACCAGCAGACCGGCAAAGATATCGGTTACTGCTACAACAGGAAGGAGAAGAAGGACGTAAGTCTGTCCTGACCAGTGCGACAGCGATTAGCTCATAGCCAGCAGCATGGTGAGGGCGGTACTATGGTCGGTGCACCTCTCAAGGGACGAATCGTCATCATCGATGATGTTCTCACCTCTGGCAAGGCCATTCGTGAAGCTATTGACATTCTCAAGGCCTCTCCTGAAGCGAAGCTCGTTGGAATTGTCCAGCTTGTCGACAGACAAGAGAAAGGCCAGAGCGGTAGCGGCAAGAGTACCGTACAGGAGGTTGAGGAAGAGTTCGGTGTGCCCGTCGAGCCTATCATTGGTTTGGATGATATCGTGAAGTACT
			TGGAAAGCTC
		</sequence>
		<sequence>
			<taxon idref="ST289"/>
			ACGGTACGCGCCTCTTGTCGGGTACAAGAAGCCTTGGTCCAACTCTGGCTGGTTGGGCAAACTGTTTGGCGGTAAGAGTGATTCCCACCTGACCATGGCGTCGACCACTGGAAACGACAGGATGGACAGTATCAAGCGGGATCTGCAAGCGAGGCAGCACAAGTACTTCTTCGCCATCAACCTGTACAACTCGTTTGACGTTATCCCTGATATCTTTGCGACACTCTTCCGAGCAGCTGCCATCTTGGGCTACCACAATGTCTTTGTCTCCATTTACGAAAACGGTTCCAACGACCAGACAAAGGCACTCTTGAAGATTTTTGATGCCCTCGCGCGAACGGTCGGTCTGAGGATCATCATCCGAACATCTATGCGTACCCGCGGTCTGTTCAACCATCGTATCGAATACCTCGCCGAAGTTCGAAACGCCGCCATGCTGCCCCTCCACGAGCTTCGTGACAATGACGGAGAAGTCTTTGACTCGGTCGTTTTCATGAATGATATCTTGCCTTGCGTGGACGACTTGCTCGAGTTGATTTGGCAGAGTAGGAGACAGAATGGGTTTCGGTACGTAATCGATCCCTCTCTTCCCATTGCTTCATATACCACCGATGTGACTTCCGAATTTGTGCGCTGTTCTTGAGCTACGGTAGCTAACAACTATGTGATAGGTCGTATTGGTCGAATTGTTCTCAGGTATGCTTTTAAATCAACGGGGTAGGACGTCCATGTATCTAACATTCAAGTTAGGAACGCCATCGAGCATGGAGATCTCGAGGTTGTTGCTGTCAACGAGTGAGTGTCCCAAATGTTGACCCATTGGATGAATTACTAAATTGTCCATAGCCCTTTCATTGACTTGGACTACATGGTACGGTACTCCTGTCTGCCCAATAACCTCGTTTAGTACTAACGCTATTGCACAGGTCTACATGTTCAAGTATGACTCCGTAAGTCTTCGATACTTCTAGCGCTCTATATGGCTTATTAACCTGATTCCCGACAGACTCATGGTCGTTTTAAGGGCTCCGTCGAGGTTAAGGACGGTAAGCTTTACATCAACAACAAGGCCATTGCCGTCTTCGGTGAGAAGGACCCTGCCAATAAGCCCTTGTTCTATAGATTTGTCTCTAACATGTTGGGTCTCGGGGGGCTTCCTCTAGAGACTTGGATGTAAGGGGCTTTACGCATTCGCATAACTTATGAAGTGTGGATGACTCTAGGAGGGGTCTGAGAATGTGCTGTGCCAGCCAGGCTGATAATAGTTTAATTGTTAGCTTGGACTTGTACACAGTCTCATCAGTCTTCAGCTTGGGTCATTGATATTCTGTAAGTCAAAAC-TTATCCATTCACTGTAGTAGGTTGCGGAGGACTTGAAAGTTCTCTCTGCAATTGAGACACTTACCAGGCCATCGCAAGTTGGCAGTGTACGCTACTGATTTTATGGTCGTGGGGGACTTGGGAGCTGGTGCTTGTGTCGCATGAGGTAGAGTTGATATGGACGGATGGAAGAGAAGCATATGTGTATGTCGCGGGGGACTTGGGGTAAGACGCCTTGCGGCAAGTAGAGTC-AACCAGTAGTGACTTCTTTTAGTCGTGGGGGACTTTGGTAATGGTAGTGAGCCGGAATAAGGGATGGATAAATGTAGTATGGATGGTGACAGGGGGAGCAGCAGAGCGTACGCAGTGGGTATGTATATAGTTGAAAAGGGATGGGCAGTAGAATTTTGAGAAATTAATGACCTAAGGGTGATTCTAATAGGCTTGTCAAGAAAAAAGTTAAGTTGAATCAAGCTGGGTCAAGCAAAGTCTAGAAAAGATTTATTGGTAAGTATCAGCTGATATCCTGCTCATATCGAAAACGTACTTTTTAATGTACTAACTCTAATCCAGACTGGCATGGTTTGCGGCAGCTTGGCACGGCTTTCATGGACGGTGTCCCTGGTATAACACAGGTAAGAATCCTTAGGAACCACAGGAATCGGTCAACTTATAAAC
			TGCATAGTGTCCTATTCCCCCTGGAAGCTCATTTACCTACCAATTCACCGTAAGCCATCAGTCAGGCACGTTTTGGTGGCATTCCCATTATTCCAATTCCATGGCCGACGGCATTTGGGGCCCGTCAGTTTTCCTGACTTTTGATAACAAGTTATCACAGCTGATAGGATACCATAGCTTAATTATCCATTCGCCCAATGAACCCCTCCAAAGGGGACGAGACTATGACGAGGATCGAATCGTTTTTATAACTGACTGGGTGTAAGTATGACCGTTCTTTGGTGAGG--CTCAAGCTAAACATGTTACTTGGATTAGAAATGCCACTGTAAGTTGCAATATCCTCGTCACCAAAATGTGGAACATTACTT-ATGATCATTCCCGGCTAGACTGGTTTAGGTTCCGGTGAACGAGCCTACATTGAGGCTCGTGAGAAACTTGTCCAACCTGTAATCGAGCAGATGATGGCTGCCCGAGGGCTCGAAACTCCTCCCCGGACACCTAACATCGGTGTCGCCTTGTCCGGCGGTGGTTACCGTGCAATGCTGTGAGTGGATTAATGTTGCAAAAGATATGCTCATTACTTATCATTGGCACAGTACGGGGTTGGGTGGTATCATGGGCATGATGAATGAGAGCACGGAAGCGTCCGAAAGCGAGACTGGTGGTTGGCTTGACGGCGTAAGCTACTGGGCTGGTCTGAGCGGTGGGAGTTGGGCAACCGGGACTTTCATGTCTAATGGGGGTCAGTTGCCCACAAATCTTCTTGAAAACGTGGGTTTCTGGCATGATGTATGTGTTCATCTACTGACTTGCGTGATAGCTCTGGAACATCGATCGCTCACCGCAGGTCCCCTTCCTTCCTCTGTCTCTCCCACCTCTCGGGTCTCCGCGCTCTCCCGCCCATCCTCCTCCCCT-ATCTTATTGCGCAATCATGAAACCACGCCGGTCTTCTTACTCGGCACAACTCCACCGATCACACATCCACGTGCTCGCCTCATCGCCCCTACGATGTTTCATCCAAACAATGCGAAATAACCATTATAGGCTGTTGTTGTCCTCAAGGGTGAATCCTACGTCCACGGCACTGTATGCTTCACCCAGGAGTCGGAAAATGCTCCCGTTTGCATCACTGGTGAGGTACGTCATTGGATTCATCGTGGAGTAACATCCGGTCGCTGACATGATAATCACTGATCAGATTAAGGACATGGACGCTGACGCCAAGCGAGGCATGCACGTCCACGAGTTTGGAGACAACACCAACGGCTGTACCTCTGCTGGCCCCCATTACAACCCCTTTAAAAAGCACCACGGTGCTCCCACCGACTCCGAGAGGCACGTTGGTGACCTCGGTATGTGCCCATTGTCATTTTCGGCAACTTTACCTTGAAGTCCGGCCGGTGAGCCATATCGAGCAATTCATAGTCCAATCGAATCTGACATGTGTCCAGTCAATCCCCTTACTTCTTCAATGCCGGTCTCCTTTATTCTTCATCACTTCTCTCAACTACGGCCCAGGCTTACGCCAAGGTACTTTCCTCTTCTAGGATTCCCGACTTTGACGTCCTCTTTGGCCCTGCTTACAAGGGTATCTCCTTGGCTGCTGTCTCCGCTGTAAGCCTTTACCAGCAGACCGGCAAAGATATCGGTTACTGCTACAACAGGAAGGAGAAGAAGGACGTAAGTCTGTCCTGACCAGTGCGACAGCGATTAGCTCATAGCCAGCAGCATGGTGAGGGCGGTACTATGGTCGGTGCACCTCTCAAGGGACGAATCGTCATCATCGATGATGTTCTCACCTCTGGCAAGGCCATTCGTGAAGCTATTGACATTCTCAAGGCCTCTCCTGAAGCGAAGCTCGTTGGAATTGTCCAGCTTGTCGACAGACAAGAGAAAGGCCAGAGCGGTAGCGGCAAGAGTACCGTACAGGAGGTTGAGGAAGAGTTCGGTGTGCCCGTCGAGCCTATCATTGGTTTGGATGATATCGTGAAGTACT
			TGGAAAGCTC
		</sequence>
		<sequence>
			<taxon idref="ST1"/>
			ACGGTACGCGCCTCTTGTCGGGTACAAGAAGCCTTGGTCCAACTCTGGCTGGTTGGGCAAACTGTTTGGCGGTAAGAGTGATTCCCACCTGACCATGGCGTCGACCACTGGAAACGACAGGATGGACAGTATCAAGCGGGATCTGCAAGCGAGGCAGCACAAGTACTTCTTCGCCATCAACCTGTACAACTCGTTTGACGTTATCCCTGATATCTTTGCGACACTCTTCCGAGCAGCTGCCATCTTGGGCTACCACAATGTCTTTGTCTCCATTTACGAAAACGGTTCCAACGACCAGACAAAGGCACTCTTGAAGATTTTTGATGCCCTCGCGCGAACGGTCGGTCTGAGGATCATCATCCGAACATCTATGCGTACCCGCGGTCTGTTCAACCATCGTATCGAATACCTCGCCGAAGTTCGAAACGCCGCCATGCTGCCCCTCCACGAGCTTCGTGACAATGACGGAGAAGTCTTCGACTCGGTCGTTTTCATGAATGATATCTTGCCTTGCGTGGACGACTTGCTCGAGTTGATTTGGCAGAGTAGGAGACAGAATGGGTTTCGGTACGTAATCGATCCCTCTCTTCCCATTGCTTCATATACCACCGATGTGACTTCCGAATTTGTGCGCTGTTCTTGAGCTACGGTAGCTAACAACTATGTGATAGGTCGTATTGGTCGAATTGTTCTCAGGTATGCTTTTAAATCAACGGGGTAGGACGTCCATGTATCTAACATTCAAGTTAGGAACGCCATCGAGCATGGAGATCTCGAGGTTGTTGCTGTCAACGAGTGAGTGTCCCAAATGTTGACCCATTGGATGAATTACTAAATTGTCCATAGCCCTTTCATTGACTTGGACTACATGGTACGGTACTCCTGTCTGCCCAATAACCTCGTTTAGTACTAACGCTATTGCACAGGTCTACATGTTCAAGTATGACTCCGTAAGTCTTCGATACTTCTAGCGCTCTATATGGCTTATTAACCTGATTCCCGACAGACTCATGGTCGTTTTAAGGGCTCCGTCGAGGTTAAGGACGGTAAGCTTTACATCAACAACAAGGCCATTGCCGTCTTCGGTGAGAAGGACCCTGCCAATAAGCCCTTGTTCTATAGATTTGTCTCTAACATGTTGGGTCTCGGGGGGCTTCCTCTAGAGACTTGGATGTAAGGGGCTTTACGCATTCGCATAACTTATGAAGTGTGGATGACTCTAGGAGGGGTCTGAGAATGTGCTGTGCCAGCCAGGCTGATAATAGTTTAATTGTTAGCTTGGACTTGTACACAGTCTCATCAGTCTTCAGCTTGGGTCATTGATATTCTGTAAGTCAAAAC-TTATCCATTCACTGTAGTAGGTTGCGGAGGACTTGAAAGTTCTCTCTGCAATTGAGACACTTACCAGGCCATCGCAAGTTGGCAGTGTACGCTACTGATTTTATGGTCGTGGGGGACTTGGGAGCTGGTGCTTGTGTCGCATGAGGTAGAGTTGATATGGACGGATGGAAGAGAAGCATATGTGTATGTCGCGGGGGACTTGGGGTAAGACGCCTTGCGGCAAGTAGAGTC-AACCAGTAGTGACTTCTTTTAGTCGTGGGGGACTTTGGTAATGGTAGTGAGCCGGAATAAGGGATGGATAAATGTAGTATGGATGGTGACAGGGGGAGCAGCAGAGCGTACGCAGTGGGTATGTATATAGTTGAAAAGGGATGGGCAGTAGAATTTTGAGAAATTAATGACCTAAGGGTGATTCTAATAGGCTTGTCAAGAAAAAAGTTAAGTTGAATCAAGCTGGGTCAAGCAAAGTCTAGAAAAGATTTATTGGTAAGTATCAGCTGATATCCTGCTCATATCGAAAA-GTACTTTTTAATGTACTAACTCTAATCCAGACTGGCATGGTTTGCGGCAGCTTGGCACGGCTTTCATGGACGGTGTCCCTGGTATAACACAGGTAAGAATCCTTAGGAACCACAGGAATCGGTCAACTTATAAAC
			TGCATAGTGTCCTATTCCCCCTGGAAGCTCATTTACCTACCAATTCACCGTAAGCCATCAGTCAGGCACGTTTTGGTGGCATTCCCATTATTCCAATTCCATGGCCGACGGCATTTGGGGCCCGTCAGTTTTCCTGACTTTTGATAACAAGTTATCACAGCTGATAGGATACCATAGCTTAATTATCCATTCGCCCAATGAACCCCTCCAAAGGGGACGAGACTATGACGAGGATCGAATCGTTTTTATAACTGACTGGGTGTAAGTATGACCGTTCTTTGGTGAGG--CTCAAGCTAAACATGTTACTTGGATTAGAAATGCCACTGTAAGTTGCAATATCCTCGTCACCAAAATGTGGAACATTACTT-ATGATCATTCCCGGCTAGACTGGTTTAGGTTCCGGTGAACGAGCCTACATTGAGGCTCGTGAGAAACTTGTCCAACCTGTAATCGAGCAGATGATGGCTGCCCGAGGGCTCGAAACTCCTCCCCGGACACCTAACATCGGTGTCGCCTTGTCCGGCGGTGGTTACCGTGCAATGCTGTGAGTGGATTAATGTTGCAAAAGATATGCTCATTACTTATCATTGGCACAGTACGGGGTTGGGTGGTATCATGGGCATGATGAATGAGAGCACGGAAGCGTCCGAAAGCGAGACTGGTGGTTGGCTTGACGGCGTAAGCTACTGGGCTGGTCTGAGCGGTGGGAGTTGGGCAACCGGGACTTTCATGTCTAATGGGGGTCAGTTGCCCACAAATCTTCTTGAAAACGTGGGTTTCTGGCATGATGTATGTGTTCATCTACTGACTTGCGTGATAGCTCTGGAACATCGATCGCTCACCGCAGGTCCCCTTCCTTCCTCTGTCTCTCCCACCTCTCGGGTCTCCGCGCTCTCCCGCCCATCCTCCTCCCCT-ATCTTATTGCGCAATCATGAAACCACGCCGGTCTTCTTACTCGGCACAACTCCACCGATCACACATCCACGTGCTCGCCTCATCGCCCCTACGATGTTTCATCCAAACAATGCGAAATAACCATTATAGGCTGTTGTTGTCCTCAAGGGTGAATCCTACGTCCACGGCACTGTATGCTTCACCCAGGAGTCGGAAAATGCTCCCGTTTGCATCACTGGTGAGGTACGTCATTGGATTCATCGTGGAGTAACATCCGGTCGCTGACATGATAATCACTGATCAGATTAAGGACATGGACGCTGACGCCAAGCGAGGCATGCACGTCCACGAGTTTGGAGACAACACCAACGGCTGTACCTCTGCTGGCCCCCATTACAACCCCTTTAAAAAGCACCACGGTGCTCCCACCGACTCCGAGAGGCACGTTGGTGACCTCGGTATGTGCCCATTGTCATTTTCGGCAACTTTACCTTGAAGTCCGGCCGGTGAGCCATATCGAGCAATTCATAGTCCAATCGAATCTGACATGTGTCCAGTCAATCCCCTTACTTCTTCAATGCCGGTCTCCTTTATTCTTCATCACTTCTCTCAACTACGGCCCAGGCTTACGCCAAGGTACTTTCCTCTTCTAGGATTCCCGACTTTGACGTCCTCTTTGGCCCTGCTTACAAGGGTATCTCCTTGGCTGCTGTCTCCGCTGTAAGCCTTTACCAGCAGACCGGCAAAGATATCGGTTACTGCTACAACAGGAAGGAGAAGAAGGACGTAAGTCTGTCCTGACCAGTGCGACAGCGATTAGCTCATAGCCAGCAGCATGGTGAGGGCGGTACTATGGTCGGTGCACCTCTCAAGGGACGAATCGTCATCATCGATGATGTTCTCACCTCTGGCAAGGCCATTCGTGAAGCTATTGACATTCTCAAGGCCTCTCCTGAAGCGAAGCTCGTTGGAATTGTCCAGCTTGTCGACAGACAAGAGAAAGGCCAGAGCGGTAGCGGCAAGAGTACCGTACAGGAGGTTGAGGAAGAGTTCGGTGTGCCCGTCGAGCCTATCATTGGTTTGGATGATATCGTGAAGTACT
			TGGAAAGCTC
		</sequence>
		<sequence>
			<taxon idref="ST3"/>
			ACGGTACGCGCCTCTTGTCGGGTACAAGAAGCCTTGGTCCAACTCTGGCTGGTTGGGCAAACTGTTTGGCGGTAAGAGTGATTCCCACCTGACCATGGCGTCGACCACTGGAAACGACAGGATGGACAGTATCAAGCGGGATCTGCAAGCGAGGCAGCACAAGTACTTCTTCGCCATCAACCTGTACAACTCGTTTGACGTTATCCCTGATATCTTTGCGACACTCTTCCGAGCAGCTGCCATCTTGGGCTACCACAATGTCTTTGTCTCCATTTACGAAAACGGTTCCAACGACCAGACAAAGGCACTCTTGAAGATTTTTGATGCCCTCGCGCGAACGGTCGGTCTGAGGATCATCATCCGAACATCTATGCGTACCCGCGGTCTGTTCAACCATCGTATCGAATACCTCGCCGAAGTTCGAAACGCCGCCATGCTGCCCCTCCACGAGCTTCGTGACAATGACGGAGAAGTCTTTGACTCGGTCGTTTTCATGAATGATATCTTGCCTTGCGTGGACGACTTGCTCGAGTTGATTTGGCAGAGTAGGAGACAGAATGGGTTTCGGTACGTAATCGATCCCTCTCTTCCCATTGCTTCATATACCACCGATGTGACTTCCGAATTTGTGCGCTGTTCTTGAGCTACGGTAGCTAACAACTATGTGATAGGTCGTATTGGTCGAATTGTTCTCAGGTATGCTTTTAAATCAACGGGGTAGGACGTCCATGTATCTAACATTCAAGTTAGGAACGCCATCGAGCATGGAGATCTCGAGGTTGTTGCTGTCAACGAGTGAGTGTCCCAAATGTTGACCCATTGGATGAATTACTAAATTGTCCATAGCCCTTTCATTGACTTGGACTACATGGTACGGTACTCCTGTCTGCCCAATAACCTCGTTTAGTACTAACGCTATTGCACAGGTCTACATGTTCAAGTATGACTCCGTAAGTCTTCGATACTTCTAGCGCTCTATATGGCTTATTAACCTGATTCCCGACAGACTCATGGTCGTTTTAAGGGCTCCGTCGAGGTTAAGGACGGTAAGCTTTACATCAACAACAAGGCCATTGCCGTCTTCGGTGAGAAGGACCCTGCCAATAAGCCCTTGTTCTATAGATTTGTCTCTAACATGTTGGGTCTCGGGGGGCTTCCTCTAGAGACTTGGATGTAAGGGGCTTTACGCATTCGCATAACTTATGAAGTGTGGATGACTCTAGGAGGGGTCTGAGAATGTGCTGTGCCAGCCAGGCTGATAATAGTTTAATTGTTAGCTTGGACTTGTACACAGTCTCATCAGTCTTCAGCTTGGGTCATTGATATTCTGTAAGTCAAAAC-TTATCCATTCACTGTAGTAGGTTGCGGAGGACTTGAAAGTTCTCTCTGCAATTGAGACACTTACCAGGCCATCGCAAGTTGGCAGTGTACGCTACTGATTTTATGGTCGTGGGGGACTTGGGAGCTGGTGCTTGTGTCGCATGAGGTAGAGTTGATATGGACGGATGGAAGAGAAGCATATGTGTATGTCGCGGGGGACTTGGGGTAAGACGCCTTGCGGCAAGTAGAGTC-AACCAGTAGTGACTTCTTTTAGTCGTGGGGGACTTTGGTAATGGTAGTGAGCCGGAATAAGGGATGGATAAATGTAGTATGGATGGTGACAGGGGGAGCAGCAGAGCGTACGCAGTGGGTATGTATATAGTTGAAAAGGGATGGGCAGTAGAATTTTGAGAAATTAATGACCTAAGGGTGATTCTAATAGGCTTGTCAAGAAAAAAGTTAAGTTGAATCAAGCTGGGTCAAGCAAAGTCTAGAAAAGATTTATTGGTAAGTATCAGCTGATATCCTGCTCATATCGAAAACGTACTTTTTAATGTACTAACTCTAATCCAGACTGGCATGGTTTGCGGCAGCTTGGCACGGCTTTCATGGACGGTGTCCCTGGTATAACACAGGTAAGAATCCTTAGGAACCACAGGAATCGGTCAACTTATAAAC
			TGCATAGTGTCCTATTCCGCCTGGAAGCTCATTTACCTACCAATTCACCGTAAGCCATCAATCAGGCACGTTTTGGTGGCATTCCCATTATTCCAATTCCATGGCCGACGGCATTTGGGGCCCGTCAGTTTTCCTGACTTTTGATAACAAGTTATCACAGCTGATAGGATACCATAGCTTAATTATCCATTCGCCCAATGAACCCCTCCAAAGGGGACGAGACTATGACGAGGATCGAATCGTTTTTATAACTGACTGGGTGTAAGTATGACCGTTCTTTGGTGAGG--CTCAAGCTAAACATGTTACTTGGATTAGAAATGCCACTGTAAGTTGCAATATCCTCGTCACCAAAATGTGGAACATTACTT-ATGATCATTCCCGGCTAGACTGGTTTAGGTTCCGGTGAACGAGCCTACATTGAGGCTCGTGAGAAACTTGTCCAACCTGTAATCGAGCAGATGATGGCTGCCCGAGGGCTCGAAACTCCTCCCCGGACACCTAACATCGGTGTCGCCTTGGCCGGCGGTGGTTACCGTGCAATGCTGTGAGTGGATTAATGTTGCAAAAGATATGCTCATTACTTATCATTGGCACAGTACGGGGTTGGGTGGTATCATGGGCATGATGAATGAGAGCACGGAAGCGTCCGAAAGCGAGACTGGTGGTTGGCTTGACGGCGTAAGCTACTGGGCTGGTCTGAGCGGTGGGAGTTGGGCAACCGGGACTTTCATGTCTAATGGGGGTCAGTTGCCCACAAATCTTCTTGAAAACGTGGGTTTCTGGCATGATGTATGTGTTCATCTACTGACTTGCGTGATAGCTCTGGAACATCGATCGCTCACCGCAGGTCCCCTTCCTTCCTCTGTCTCTCCCACCTCTCGGGTCTCCGCGCTCTCCCGCCCATCCTCCTCCCCT-ATCTTATTGCGCAATCATGAAACCACGCCGGTCTTCTTACTCGGCACAACTCCACCGATCACACATCCACGTGCTCGCCTCATCGCCCCTACGATGTTTCATCCAAACAATGCGAAATAACCATTATAGGCTGTTGTTGTCCTCAAGGGTGAATCCTACGTCCACGGCACTGTATGCTTCACCCAGGAGTCGGAAAATGCTCCCGTTTGCATCACTGGTGAGGTACGTCATTGGATTCATCGTGGAGTAACATCCGGTCGCTGACATGATAATCACTGATCAGATTAAGGACATGGACGCTGACGCCAAGCGAGGCATGCACGTCCACGAGTTTGGAGACAACACCAACGGCTGTACCTCTGCTGGCCCCCATTACAACCCCTTTAAAAAGCACCACGGTGCTCCCACCGACTCCGAGAGGCACGTTGGTGACCTCGGTATGTGCCCATTGTCATTTTCGGCAACTTTACCTTGAAGTCCGGCCGGTGAGCCATATCGAGCAATTCATAGTCCAATCGAATCTGACATGTGTCCAGTCAATCCCCTTACTTCTTCAATGCCGGTCTCCTTTATTCTTCATCACTTCTCTCAACTACGGCCCAGGCTTACGCCAAGGTACTTTCCTCTTCTAGGATTCCCGACTTTGACGTCCTCTTTGGCCCTGCTTACAAGGGTATCTCCTTGGCTGCTGTCTCCGCTGTAAGCCTTTACCAGCAGACCGGCAAAGATATCGGTTACTGCTACAACAGGAAGGAGAAGAAGGACGTAAGTCTGTCCTGACCAGTGCGACAGCGATTAGCTCATAGCCAGCAGCATGGTGAGGGCGGTACTATGGTCGGTGCACCTCTCAAGGGACGAATCGTCATCATCGATGATGTTCTCACCTCTGGCAAGGCCATTCGTGAAGCTATTGACATTCTCAAGGCCTCTCCTGAAGCGAAGCTCGTTGGAATTGTCCAGCTTGTCGACAGACAAGAGAAAGGCCAGAGCGGTAGCGGCAAGAGTACCGTACAGGAGGTTGAGGAAGAGTTCGGTGTGCCCGTCGAGCCTATCATTGGTTTGGATGATATCGTGAAGTACT
			TGGAAAGCTC
		</sequence>
		<sequence>
			<taxon idref="ST4"/>
			ACGGTACGCGCCTCTTGTCGGGTACAAGAAGCCTTGGTCCAACTCTGGCTGGTTGGGCAAACTGTTTGGCGGTAAGAGTGATTCCCACCTGACCATGGCGTCGACCACTGGAAACGACAGGATGGACAGTATCAAGCGGGATCTGCAAGCGAGGCAGCACAAGTACTTCTTCGCCATCAACCTGTACAACTCGTTTGACGTTATCCCTGATATCTTTGCGACACTCTTCCGAGCAGCTGCCATCTTGGGCTACCACAATGTCTTTGTCTCCATTTACGAAAACGGTTCCAACGACCAGACAAAGGCACTCTTGAAGATTTTTGATGCCCTCGCGCGAACGGTCGGTCTGAGGATCATCATCCGAACATCTATGCGTACCCGCGGTCTGTTCAACCATCGTATCGAATACCTCGCCGAAGTTCGAAACGCCGCCATGCTGCCCCTCCACGAGCTTCGTGACAATGACGGAGAAGTCTTTGACTCGGTCGTTTTCATGAATGATATCTTGCCTTGCGTGGACGACTTGCTCGAGTTGATTTGGCAGAGTAGGAGACAGAATGGGTTTCGGTACGTAATCGATCCCTCTCTTCCCATTGCTTCATATACCACCGATGTGACTTCCGAATTTGTGCGCTGTTCTTGAGCTACGGTAGCTAACAACTATGTGATAGGTCGTATTGGTCGAATTGTTCTCAGGTATGCTTTTAAATCAACGGGGTAGGACGTCCATGTATCTAACATTCAAGTTAGGAACGCCATCGAGCATGGAGATCTCGAGGTTGTTGCTGTCAACGAGTGAGTGTCCCAAATGTTGACCCATTGGATGAATTACTAAATTGTCCATAGCCCTTTCATTGACTTGGACTACATGGTACGGTACTCCTGTCTGCCCAATAACCTCGTTTAGTACTAACGCTATTGCACAGGTCTACATGTTCAAGTATGACTCCGTAAGTCTTCGATACTTCTAGCGCTCTATATGGCTTATTAACCTGATTCCCGACAGACTCATGGTCGTTTTAAGGGCTCCGTCGAGGTTAAGGACGGTAAGCTTTACATCAACAACAAGGCCATTGCCGTCTTCGGTGAGAAGGACCCTGCCAATAAGCCCTTGTTCTATAGATTTGTCTCTAACATGTTGGGTCTCGGGGGGCTTCCTCTAGAGACTTGGATGTAAGGGGCTTTACGCATTCGCATAACTTATGAAGTGTGGATGACTCTAGGAGGGGTCTGAGAATGTGCTGTGCCAGCCAGGCTGATAATAGTTTAATTGTTAGCTTGGACTTGTACACAGTCTCATCAGTCTTCAGCTTGGGTCATTGATATTCTGTAAGTCAAAAC-TTATCCATTCACTGTAGTAGGTTGCGGAGGACTTGAAAGTTCTCTCTGCAATTGAGACACTTACCAGGCCATCGCAAGTTGGCAGTGTACGCTACTGATTTTATGGTCGTGGGGGACTTGGGAGCTGGTGCTTGTGTCGCATGAGGTAGAGTTGATATGGACGGATGGAAGAGAAGCATATGTGTATGTCGCGGGGGACTTGGGGTAAGACGCCTTGCGGCAAGTAGAGTC-AACCAGTAGTGACTTCTTTTAGTCGTGGGGGACTTTGGTAATGGTAGTGAGCCGGAATAAGGGATGGATAAATGTAGTATGGATGGTGACAGGGGGAGCAGCAGAGCGTACGCAGTGGGTATGTATATAGTTGAAAAGGGATGGGCAGTAGAATTTTGAGAAATTAATGACCTAAGGGTGATTCTAATAGGCTTGTCAAGAAAAAAGTTAAGTTGAATCAAGCTGGGTCAAGCAAAGTCTAGAAAAGATTTATTGGTAAGTATCAGCTGATATCCTGCTCATATCGAAAACGTACTTTCTAATGTACTAACTCTAATCCAGACTGGCATGGTTTGCGGCAGCTTGGCACGGCTTTCATGGACGGTGTCCCTGGTATAACACAGGTAAGAATCCTTAGGAACCACAGGAATCGGTCAACTTATAAAC
			TGCATAGTGTCCTATTCCGCCTGGAAGCTCATTTACCTACCAATTCACCGTAAGCCATCAATCAGGCACGTTTTGGTGGCATTCCCATTATTCCAATTCCATGGCCGACGGCATTTGGGGCCCGTCAGTTTTCCTGACTTTTGATAACAAGTTATCACAGCTGATAGGATACCATAGCTTAATTATCCATTCGCCCAATGAACCCCTCCAAAGGGGACGAGACTATGACGAGGATCGAATCGTTTTTATAACTGACTGGGTGTAAGTATGACCGTTCTTTGGTGAGG--CTCAAGCTAAACATGTTACTTGGATTAGAAATGCCACTGTAAGTTGCAATATCCTCGTCACCAAAATGTGGAACATTACTT-ATGATCATTCCCGGCTAGACTGGTTTAGGTTCCGGTGAACGAGCCTACATTGAGGCTCGGGAGAAACTTGTCCAACCTGTAATCGAGCAGATGATGGCTGCCCGAGGGCTCGAAACTCCTCCCCGGACACCTAACATCGGTGTCGCCTTGGCCGGCGGTGGTTACCGTGCAATGCTGTGAGTGGATTAATGTTGCAAAAGATATGCTCATTACTTATCATTGGCACAGTACGGGGTTGGGTGGTATCATGGGCATGATGAATGAGAGCACGGAAGCGTCCGAAAGCGAGACTGGTGGTTGGCTTGACGGCGTAAGCTACTGGGCTGGTCTGAGCGGTGGGAGTTGGGCAACCGGGACTTTCATGTCTAATGGGGGTCAGTTGCCCACAAATCTTCTTGAAAACGTGGGTTTCTGGCATGATGTATGTGTTCATCTACTGACTTGCGTGATAGCTCTGGAACATCGATCGCTCACCGCAGGTCCCCTTCCTTCCTCTGTCTCTCCCACCTCTCGGGTCTCCGCGCTCTCCCGCCCATCCTCCTCCCCT-ATCTTATTGCGCAATCATGAAACCACGCCGGTCTTCTTACTCGGCACAACTCCACCGATCACACATCCACGTGCTCGCCTCATCGCCCCTACGATGTTTCATCCAAACAATGCGAAATAACCATTATAGGCTGTTGTTGTCCTCAAGGGTGAATCCTACGTCCACGGCACTGTATGCTTCACCCAGGAGTCGGAAAATGCTCCCGTTTGCATCACTGGTGAGGTACGTCATTGGATTCATCGTGGAGTAACATCCGGTCGCTGACATGATAATCACTGATCAGATTAAGGACATGGACGCTGACGCCAAGCGAGGCATGCACGTCCACGAGTTTGGAGACAACACCAACGGCTGTACCTCTGCTGGCCCCCATTACAACCCCTTTAAAAAGCACCACGGTGCTCCCACCGACTCCGAGAGGCACGTTGGTGACCTCGGTATGTGCCCATTGTCATTTTCGGCAACTTTACCTTGAAGTCCGGCCGGTGAGCCATATCGAGCAATTCATAGTCCAATCGAATCTGACATGTGTCCAGTCAATCCCCTTACTTCTTCAATGCCGGTCTCCTTTATTCTTCATCACTTCTCTCAACTACGGCCCAGGCTTACGCCAAGGTACTTTCCTCTTCTAGGATTCCCGACTTTGACGTCCTCTTTGGCCCTGCTTACAAGGGTATCTCCTTGGCTGCTGTCTCCGCTGTAAGCCTTTACCAGCAGACCGGCAAAGATATCGGTTACTGCTACAACAGGAAGGAGAAGAAGGACGTAAGTCTGTCCTGACCAGTGCGACAGCGATTAGCTCATAGCCAGCAGCATGGTGAGGGCGGTACTATGGTCGGTGCACCTCTCAAGGGACGAATCGTCATCATCGATGATGTTCTCACCTCCGGCAAGGCCATTCGTGAAGCTATTGACATTCTCAAGGCCTCTCCTGAAGCGAAGCTCGTTGGAATTGTCCAGCTTGTCGACAGACAAGAGAAAGGCCAGAGCGGTAGCGGCAAGAGTACCGTACAGGAGGTTGAGGAAGAGTTCGGTGTGCCCGTCGAGCCTATCATTGGTTTGGATGATATCGTGAAGTACT
			TGGAAAGCTC
		</sequence>
		<sequence>
			<taxon idref="ST6"/>
			ACGGTACGCGCCTCTTGTCGGGTACAAGAAGCCTTGGTCCAACTCTGGCTGGTTGGGCAAACTGTTTGGCGGTAAGAGTGATTCCCACCTGACCATGGCGTCGACCACTGGAAACGACAGGATGGACAGTATCAAGCGGGATCTGCAAGCGAGGCAGCACAAGTACTTCTTCGCCATCAACCTGTACAACTCGTTTGACGTTATCCCTGATATCTTTGCGACACTCTTCCGAGCAGCTGCCATCTTGGGCTACCACAATGTCTTTGTCTCCATTTACGAAAACGGTTCCAACGACCAGACAAAGGCACTCTTGAAGATTTTTGATGCCCTCGCGCGAACGGTCGGTCTGAGGATCATCATCCGAACATCTATGCGTACCCGCGGTCTGTTCAACCATCGTATCGAATACCTCGCCGAAGTTCGAAACGCCGCCATGCTGCCCCTCCACGAGCTTCGTGACAATGACGGAGAAGTCTTTGACTCGGTCGTTTTCATGAATGATATCTTGCCTTGCGTGGACGACTTGCTCGAGTTGATTTGGCAGAGTAGGAGACAGAATGGGTTTCGGTACGTAATCGATCCCTCTCTTCCCATTGCTTCATATACCACCGATGTGACTTCCGAATTTGTGCGCTGTTCTTGAGCTACGGTAGCTAACAACTATGTGATAGGTCGTATTGGTCGAATTGTTCTCAGGTATGCTTTTAAATCAACGGGGTAGGACGTCCATGTATCTAACATTCAAGTTAGGAACGCCATCGAGCATGGAGATCTCGAGGTTGTTGCTGTCAACGAGTGAGTGTCCCAAATGTTGACCCATTGGATGAATTACTAAATTGTCCATAGCCCTTTCATTGACTTGGACTACATGGTACGGTACTCCTGTCTGCCCAATAACCTCGTTTAGTACTAACGCTATTGCACAGGTCTACATGTTCAAGTATGACTCCGTAAGTCTTCGATACTTCTAGCGCTCTATATGGCTTATTAACCTGATTCCCGACAGACTCATGGTCGTTTTAAGGGCTCCGTCGAGGTTAAGGACGGTAAGCTTTACATCAACAACAAGGCCATTGCCGTCTTCGGTGAGAAGGACCCTGCCAATAAGCCCTTGTTCTATAGATTTGTCTCTAACATGTTGGGTCTCGGGGGGCTTCCTCTAGAGACTTGGATGTAAGGGGCTTTACGCATTCGCATAACTTATGAAGTGTGGATGACTCTAGGAGGGGTCTGAGAATGTGCTGTGCCAGCCAGGCTGATAATAGTTTAATTGTTAGCTTGGACTTGTACACAGTCTCATCAGTCTTCAGCTTGGGTCATTGATATTCTGTAAGTCAAAAC-TTATCCATTCACTGTAGTAGGTTGCGGAGGACTTGAAAGTTCTCTCTGCAATTGAGACACTTACCAGGCCATCGCAAGTTGGCAGTGTACGCTACTGATTTTATGGTCGTGGGGGACTTGGGAGCTGGTGCTTGTGTCGCATGAGGTAGAGTTGATATGGACGGATGGAAGAGAAGCATATGTGTATGTCGCGGGGGACTTGGGGTAAGACGCCTTGCGGCAAGTAGAGTC-AACCAGTAGTGACTTCTTTTAGTCGTGGGGGACTTTGGTAATGGTAGTGAGCCGGAATAAGGGATGGATAAATGTAGTATGGATGGTGACAGGGGGAGCAGCAGAGCGTACGCAGTGGGTATGTATATAGTTGAAAAGGGATGGGCAGTAGAATTTTGAGAAATTAATGACCTAAGGGTGATTCTAATAGGCTTGTCAAGAAAAAAGTTAAGTTGAATCAAGCTGGGTCAAGCAAAGTCTAGAAAAGATTTATTGGTAAGTATCAGCTGATATCCTGCTCATATCGAAAACGTACTTTTTAATGTACTAACTCTAATCCAGACTGGCATGGTTTGCGGCAGCTTGGCACGGCTTTCATGGACGGTGTCCCTGGTATAACACAGGTAAGAATCCTTAGGAACCACAGGAATCGGTCAACTTATAAAC
			TGCATAGTGTCCTATTCCGCCTGGAAGCTCATTTACCTACCAATTCACCGTAAGCCATCAATCAGGCACGTTTTGGTGGCATTCCCATTATTCCAATTCCATGGCCGACGGCATTTGGGGCCCGTCAGTTTTCCTGACTTTTGATAACAAGTTATCACAGCTGATAGGATACCATAGCTTAATTATCCATTCGCCCAATGAACCCCTCCAAAGGGGACGAGACTATGACGAGGATCGAATCGTTTTTATAACTGACTGGGTGTAAGTATGACCGTTCTTTGGTGAGG--CTCAAGCTAAACATGTTACTTGGATTAGAAATGCCACTGTAAGTTGCAATATCCTCGTCACCAAAATGTGGAACATTACTT-ATGATCATTCCCGGCTAGACTGGTTTAGGTTCCGGTGAACGAGCCTACATTGAGGCTCGGGAGAAACTTGTCCAACCTGTAATCGAGCAGATGATGGCTGCCCGAGGGCTCGAAACTCCTCCCCGGACACCTAACATCGGTGTCGCCTTGGCCGGCGGTGGTTACCGTGCAATGCTGTGAGTGGATTAATGTTGCAAAAGATATGCTCATTACTTATCATTGGCACAGTACGGGGTTGGGTGGTATCATGGGCATGATGAATGAGAGCACGGAAGCGTCCGAAAGCGAGACTGGTGGTTGGCTTGACGGCGTAAGCTACTGGGCTGGTCTGAGCGGTGGGAGTTGGGCAACCGGGACTTTCATGTCTAATGGGGGTCAGTTGCCCACAAATCTTCTTGAAAACGTGGGTTTCTGGCATGATGTATGTGTTCATCTACTGACTTGCGTGATAGCTCTGGAACATCGATCGCTCACCGCAGGTCCCCTTCCTTCCTCTGTCTCTCCCACCTCTCGGGTCTCCGCGCTCTCCCGCCCATCCTCCTCCCCT-ATCTTATTGCGCAATCATGAAACCACGCCGGTCTTCTTACTCGGCACAACTCCACCGATCACACATCCACGTGCTCGCCTCATCGCCCCTACGATGTTTCATCCAAACAATGCGAAATAACCATTATAGGCTGTTGTTGTCCTCAAGGGTGAATCCTACGTCCACGGCACTGTATGCTTCACCCAGGAGTCGGAAAATGCTCCCGTTTGCATCACTGGTGAGGTACGTCATTGGATTCATCGTGGAGTAACATCCGGTCGCTGACATGATAATCACTGATCAGATTAAGGACATGGACGCTGACGCCAAGCGAGGCATGCACGTCCACGAGTTTGGAGACAACACCAACGGCTGTACCTCTGCTGGCCCCCATTACAACCCCTTTAAAAAGCACCACGGTGCTCCCACCGACTCCGAGAGGCACGTTGGTGACCTCGGTATGTGCCCATTGTCATTTTCGGCAACTTTACCTTGAAGTCCGGCCGGTGAGCCATATCGAGCAATTCATAGTCCAATCGAATCTGACATGTGTCCAGTCAATCCCCTTACTTCTTCAATGCCGGTCTCCTTTATTCTTCATCACTTCTCTCAACTACGGCCCAGGCTTACGCCAAGGTACTTTCCTCTTCTAGGATTCCCGACTTTGACGTCCTCTTTGGCCCTGCTTACAAGGGTATCTCCTTGGCTGCTGTCTCCGCTGTAAGCCTTTACCAGCAGACCGGCAAAGATATCGGTTACTGCTACAACAGGAAGGAGAAGAAGGACGTAAGTCTGTCCTGACCAGTGCGACAGCGATTAGCTCATAGCCAGCAGCATGGTGAGGGCGGTACTATGGTCGGTGCACCTCTCAAGGGACGAATCGTCATCATCGATGATGTTCTCACCTCCGGCAAGGCCATTCGTGAAGCTATTGACATTCTCAAGGCCTCTCCTGAAGCGAAGCTCGTTGGAATTGTCCAGCTTGTCGACAGACAAGAGAAAGGCCAGAGCGGTAGCGGCAAGAGTACCGTACAGGAGGTTGAGGAAGAGTTCGGTGTGCCCGTCGAGCCTATCATTGGTTTGGATGATATCGTGAAGTACT
			TGGAAAGCTC
		</sequence>
		<sequence>
			<taxon idref="ST13"/>
			ACGGTACGCGCCTCTTGTCGGGTACAAGAAGCCTTGGTCCAACTCTGGCTGGTTGGGCAAACTGTTTGGCGGTAAGAGTGATTCCCACCTGACCATGGCGTCGACCACTGGAAACGACAGGATGGACAGTATCAAGCGGGATCTGCAAGCGAGGCAGCACAAGTACTTCTTCGCCATCAACCTGTACAACTCGTTTGACGTTATCCCTGATATCTTTGCGACACTCTTCCGAGCAGCTGCCATCTTGGGCTACCACAATGTCTTTGTCTCCATTTACGAAAACGGTTCCAACGACCAGACAAAGGCACTCTTGAAGATTTTTGATGCCCTCGCGCGAACGGTCGGTCTGAGGATCATCATCCGAACATCTATGCGTACCCGCGGTCTGTTCAACCATCGTATCGAATACCTCGCCGAAGTTCGAAACGCCGCCATGCTGCCCCTCCACGAGCTTCGTGACAATGACGGAGAAGTCTTTGACTCGGTCGTTTTCATGAATGATATCTTGCCTTGCGTGGACGACTTGCTCGAGTTGATTTGGCAGAGTAGGAGACAGAATGGGTTTCGGTACGTAATCGATCCCTCTCTTCCCATTGCTTCATATACTACCGATGTGACTACCGAATTTGTGCGCTGTTCTTGAGCTACGGTAGCTAACAACTATGTGATAGGTCGTATTGGTCGAATTGTTCTCAGGTATGCTTTTAAATCAACGGGGTAGGACGTCCATGTATCTAACATTCAAGTTAGGAACGCCATCGAGCATGGAGATCTCGAGGTTGTTGCTGTCAACGAGTGAGTGTCCCAAATGTTGACCCATTAGATGAATTACTAAATTGTCCATAGCCCTTTCATTGACTTGGACTACATGGTACGGTACTCCTGTCTGCCCAATAACCTCGTTTAGTACTAACGCTATTGCACAGGTCTACATGTTCAAGTATGACTCCGTAAGTCTTCGATACTTCTAGCGCTCTATATGGCTTATTAACCTGATTCCCGACAGACTCATGGTCGTTTTAAGGGCTCCGTCGAGGTTAAGGACGGTAAGCTTTACATCAACAACAAGGCCATTGCCGTCTTCGGTGAGAAGGACCCTGCCAATAAGCCCTTGTTCTATAGATTTGTCTCTAACATGTTGGGTCTCGGGGGGCTTCCTCTAGAGACTTGGATGTAAGGGGCTTTACGCATTCGCATAACTTATGAAGTGTGGATGACTCTAGGAGGGGTCTGAGAATGTGCTGTGCCAGCCAGGCTGATAATAGTTTAATTGTTAGCTTGGACTTGTACACAGTCTCATCAGTCTTCAGCTTGGGTCATTGATATTCTGTAAGTCAAAAC-TTATCCATTCACTGTAGTAGGTTGCGGAGGACTTGAAAGTTCTCTCTGCAATTGAGACACTTACCAGGCCATCGCAAGTTGGCAGTGTACGCTACTGATTTTATGGTCGTGGGGGACTTGGGAGCTGGTGCTTGTGTCGCATGAGGTAGAGTTGATATGGACGGATGGAAGAGAAGCATATGTGTATGTCGCGGGGGACTTGGGGTAAGACGCCTTGCGGCAAGTAGAGTC-AACCAGTAGTGACTTCTTTTAGTCGTGGGGGACTTTGGTAATGGTAGTGAGCCGGAATAAGGGATGGATAAATGTAGTATGGATGGTGACAGGGGGAGCAGCAGAGCGTACGCAGTGGGTATGTATATAGTTGAAAAGGGATGGGCAGTAGAATTTTGAGAAATTAATGACCTAAGGGTGATTCTAATAGGCTTGTCAAGAAAAAAGTTAAGTTGAATCAAGCTGGGTCAAGCAAAGTCTAGAAAAGATTTATTGGTAAGTATCAGCTGATATCCTGCTCATATCGAAAA-GTACTTTTTAATGTACTAACTCTAATCCAGACTGGCATGGTTTGCGGCAGCTTGGCACGGCTTTCATGGACGGTGTCCCTGGTATAACACAGGTAAGAATCCTTAGGAACCACAGGAATCGGTCAACTTATAAAC
			TGCATAGTGTCCTATTCCCCCTGGAAGCTCATTTACCTACCAATTCACCGTAAGCCATCAGTCAGGCACGTTTTGGTGGCATTCCCATTATTCCAATTCCATGGCCGACGGCATTTGGGGCCCGTCAGTTTTCCTGACTTTTGATAACAAGTTATCACAGCTGATAGGATACCATAGCTTAATTATCCATTCGCCCAATGAACCCCTCCAAAGGGGACGAGACTATGACGAGGATCGAATCGTTTTTATAACTGACTGGGTGTAAGTATGACCGTTCTTTGGTGAGG--CTCAAGCTAAACATGTTACTTGGATTAGAAATGCCACTGTAAGTTGCAATATCCTCGTCACCAAAATGTGGAACATTACTT-ATGATCATTCCCGGCTAGACTGGTTTAGGTTCCGGTGAACGAGCCTACATTGAGGCTCGTGAGAAACTTGTCCAACCTGTAATCGAGCAGATGATGGCTGCCCGAGGGCTCGAAACTCCTCCCCGGACACCTAACATCGGTGTCGCCTTGGCCGGCGGTGGTTACCGTGCAATGCTGTGAGTGGATTAATGTTGCAAAAGATATGCTCATTACTTATCATTGGCACAGTACGGGGTTGGGTGGTATCATGGGCATGATGAATGAGAGCACGGAAGCGTCCGAAAGCGAGACTGGTGGTTGGCTTGACGGCGTAAGCTACTGGGCTGGTCTGAGCGGTGGGAGTTGGGCAACCGGGACTTTCATGTCTAATGGGGGTCAGTTGCCCACAAATCTTCTTGAAAACGTGGGTTTCTGGCATGATGTATGTGTTCATCTACTGACTTGCGTGATAGCTCTGGAACATCGATCGCTCACCGCAGGTCCCCTTCCTTCCTCTGTCTCTCCCACCTCTCGGGTCTCCGCGCTCTCCCGCCCATCCTCCTCCCCT-ATCTTATTGCGCAATCATGAAACCACGCCGGTCTTCTTACTCGGCACAACTCCACCGATCACACATCCACGTGCTCGCCTCATCGCCCCTACGATGTTTCATCCAAACAATGCGAAATAACCATTATAGGCTGTTGTTGTCCTCAAGGGTGAATCCTACGTCCACGGCACTGTATGCTTCACCCAGGAGTCGGAAAATGCTCCCGTTTGCATCACTGGTGAGGTACGTCATTGGATTCATCGTGGAGTAACATCCGGTCGCTGACATGATAATCACTGATCAGATTAAGGACATGGACGCTGACGCCAAGCGAGGCATGCACGTCCACGAGTTTGGAGACAACACCAACGGCTGTACCTCTGCTGGCCCCCATTACAACCCCTTTAAAAAGCACCACGGTGCTCCCACCGACTCCGAGAGGCACGTTGGTGACCTCGGTATGTGCCCATTGTCATTTTCGGCAACTTTACCTTGAAGTCCGGCCGGTGAGCCATATCGAGCAATTCATAGTCCAATCGAATCTGACATGTGTCCAGTCAATCCCCTTACTTCTTCAATGCCGGTCTCCTTTATTCTTCATCACTTCTCTCAACTACGGCCCAGGCTTACGCCAAGGTACTTTCCTCTTCTAGGATTCCCGACTTTGACGTCCTCTTTGGCCCTGCTTACAAGGGTATCTCCTTGGCTGCTGTCTCCGCTGTAAGCCTTTACCAGCAGACCGGCAAAGATATCGGTTACTGCTACAACAGGAAGGAGAAGAAGGACGTAAGTCTGTCCTGACCAGTGCGACAGCGATTAGCTCATAGCCAGCAGCATGGTGAGGGCGGTACTATGGTCGGTGCACCTCTCAAGGGACGAATCGTCATCATCGATGATGTTCTCACCTCTGGCAAGGCCATTCGTGAAGCTATTGACATTCTCAAGGCCTCTCCTGAAGCGAAGCTCGTTGGAATTGTCCAGCTTGTCGACAGACAAGAGAAAGGCCAGAGCGGTAGCGGCAAGAGTACCGTACAGGAGGTTGAGGAAGAGTTCGGTGTGCCCGTCGAGCCTATCATTGGTTTGGATGATATCGTGAAGTACT
			TGGAAAGCTC
		</sequence>
		<sequence>
			<taxon idref="ST21"/>
			ACGGTACGCGCCTCTTGTCGGGTACAAGAAGCCTTGGTCCAACTCTGGCTGGTTGGGCAAACTGTTTGGCGGTAAGAGTGATTCCCACCTGACCATGGCGTCGACCACTGGAAACGACAGGATGGACAGTATCAAGCGGGATCTGCAAGCGAGGCAGCACAAGTACTTCTTCGCCATCAACCTGTACAACTCGTTTGACGTTATCCCTGATATCTTTGCGACACTCTTCCGAGCAGCTGCCATCTTGGGCTACCACAATGTCTTTGTCTCCATTTACGAAAACGGTTCCAACGACCAGACAAAGGCACTCTTGAAGATTTTTGATGCCCTCGCGCGAACGGTCGGTCTGAGGATCATCATCCGAACATCTATGCGTACCCGCGGTCTGTTCAACCATCGTATCGAATACCTCGCCGAAGTTCGAAACGCCGCCATGCTGCCCCTCCACGAGCTTCGTGACAATGACGGAGAAGTCTTCGACTCGGTCGTTTTCATGAATGATATCTTGCCTTGCGTGGACGACTTGCTCGAGTTGATTTGGCAGAGTAGGAGACAGAATGGGTTTCGGTACGTAATCGATCCCTCTCTTCCCATTGCTTCATATACTACCGATGTGACTACCGAATTTGTGCGCTGTTCTTGAGCTACGGTAGCTAACAACTATGTGATAGGTCGTATTGGTCGAATTGTTCTCAGGTATGCTTTTAAATCAACGGGGTAGGACGTCCATGTATCTAACATTCAAGTTAGGAACGCCATCGAGCATGGAGATCTCGAGGTTGTTGCTGTCAACGAGTGAGTGTCCCAAATGTTGACCCATTAGATGAATTACTAAATTGTCCATAGCCCTTTCATTGACTTGGACTACATGGTACGGTACTCCTGTCTGCCCAATAACCTCGTTTAGTACTAACGCTATTGCACAGGTCTACATGTTCAAGTATGACTCCGTAAGTCTTCGATACTTCTAGCGCTCTATATGGCTTATTAACCTGATTCCCGACAGACTCATGGTCGTTTTAAGGGCTCCGTCGAGGTTAAGGACGGTAAGCTTTACATCAACAACAAGGCCATTGCCGTCTTCGGTGAGAAGGACCCTGCCAATAAGCCCTTGTTCTATAGATTTGTCTCTAACATGTTGGGTCTCGGGGGGCTTCCTCTAGAGACTTGGATGTAAGGGGCTTTACGCATTCGCATAACTTATGAAGTGTGGATGACTCTAGGAGGGGTCTGAGAATGTGCTGTGCCAGCCAGGCTGATAATAGTTTAATTGTTAGCTTGGACTTGTACACAGTCTCATCAGTCTTCAGCTTGGGTCATTGATATTCTGTAAGTCAAAAC-TTATCCATTCACTGTAGTAGGTTGCGGAGGACTTGAAAGTTCTCTCTGCAATTGAGACACTTACCAGGCCATCGCAAGTTGGCAGTGTACGCTACTGATTTTATGGTCGTGGGGGACTTGGGAGCTGGTGCTTGTGTCGCATGAGGTAGAGTTGATATGGACGGATGGAAGAGAAGCATATGTGTATGTCGCGGGGGACTTGGGGTAAGACGCCTTGCGGCAAGTAGAGTC-AACCAGTAGTGACTTCTTTTAGTCGTGGGGGACTTTGGTAATGGTAGTGAGCCGGAATAAGGGATGGATAAATGTAGTATGGATGGTGACAGGGGGAGCAGCAGAGCGTACGCAGTGGGTATGTATATAGTTGAAAAGGGATGGGCAGTAGAATTTTGAGAAATTAATGACCTAAGGGTGATTCTAATAGGCTTGTCAAGAAAAAAGTTAAGTTGAATCAAGCTGGGTCAAGCAAAGTCTAGAAAAGATTTATTGGTAAGTATCAGCTGATATCCTGCTCATATCGAAAA-GTACTTTTTAATGTACTAACTCTAATCCAGACTGGCATGGTTTGCGGCAGCTTGGCACGGCTTTCATGGACGGTGTCCCTGGTATAACACAGGTAAGAATCCTTAGGAACCACAGGAATCGGTCAACTTATAAAC
			TGCATAGTGTCCTATTCCCCCTGGAAGCTCATTTACCTACCAATTCACCGTAAGCCATCAGTCAGGCACGTTTTGGTGGCATTCCCATTATTCCAATTCCATGGCCGACGGCATTTGGGGCCCGTCAGTTTTCCTGACTTTTGATAACAAGTTATCACAGCTGATAGGATACCATAGCTTAATTATCCATTCGCCCAATGAACCCCTCCAAAGGGGACGAGACTATGACGAGGATCGAATCGTTTTTATAACTGACTGGGTGTAAGTATGACCGTTCTTTGGTGAGG--CTCAAGCTAAACATGTTACTTGGATTAGAAATGCCACTGTAAGTTGCAATATCCTCGTCACCAAAATGTGGAACATTACTT-ATGATCATTCCCGGCTAGACTGGTTTAGGTTCCGGTGAACGAGCCTACATTGAGGCTCGGGAGAAACTTGTCCAACCTGTAATTGCGCAGATGATGGCTGCCCGAGGGCTCGAAACTCCTCCCCGGACACCTAACATCGGTGTCGCCTTGGCCGGCGGTGGTTACCGTGCAATGCTGTGAGTGGATTAATGTTGCAAAAGATATGCTCATTACTTATCATTGGCACAGTACGGGGTTGGGTGGTATCATGGGCATGATGAATGAGAGCACGGAAGCGTCCGAAAGCGAGACTGGTGGTTGGCTTGACGGCGTAAGCTACTGGGCTGGTCTGAGCGGTGGGAGTTGGGCAACCGGGACTTTCATGTCTAATGGGGGTCAGTTGCCCACAAATCTTCTTGAAAACGTGGGTTTCTGGCATGATGTATGTGTTCATCTACTGACTTGCGTGATAGCTCTGGAACATCGATCGCTCACCGCAGGTCCCCTTCCTTCCTCTGTCTCTCCCACCTCTCGGGTCTCCGCGCTCTCCCGCCCATCCTCCTCCCCTAATCTTATTGCGCAATCATGAAACCACGCCGGTCTTCTTACTCGGCACAACTCCA-CAATCACACATCCACGTGCTCGCCTCATCGCCCCTACGATGTTTCATCCAAACAATGCGAAATAACCATTATAGGCTGTTGTTGTCCTCAAGGGTGAATCCTACGTCCACGGCACTGTATGCTTCACCCAGGAGTCGGAAAATGCTCCCGTTTGCATCACTGGTGAGGTACGTCATTGGATTCATCGTGGAGTAACATCCGGTCGCTGACATGATAATCACTGATCAGATTAAGGACATGGACGCTGACGCCAAGCGAGGCATGCACGTCCACGAGTTTGGAGACAACACCAACGGCTGTACCTCTGCTGGCCCCCATTACAACCCCTTTAAAAAGCACCACGGTGCTCCCACCGACTCCGAGAGGCACGTTGGTGACCTCGGTATGTGCCCATTGTCATTTTCGGCAACTTTACCTTGAAGTCCGGCCGGTGAGCCATATCGAGCAATTCATAGTCCAATCGAATCTGACATGTGTCCAGTCAATCCCCTTACTTCTTCAATGCCGGTCTCCTTTATTCTTCATCACTTCTCTCAACTACGGCCCAGGCTTACGCCAAGGTACTTTCCTCTTCTAGGATTCCCGACTTTGACGTCCTCTTTGGCCCTGCTTACAAGGGTATCTCCTTGGCTGCTGTCTCCGCTGTAAGCCTTTACCAGCAGACCGGCAAAGATATCGGTTACTGCTACAACAGGAAGGAGAAGAAGGACGTAAGTCTGTCCTGACCAGTGCGACAGCGATTAGCTCATAGCCAGCAGCATGGTGAGGGCGGTACTATGGTCGGTGCACCTCTCAAGGGACGAATCGTCATCATCGATGATGTTCTCACCTCTGGCAAGGCCATTCGTGAAGCTATTGACATTCTCAAGGCCTCTCCTGAAGCGAAGCTCGTGGGAATTGTCCAGCTTGTCGACAGACAAGAGAAAGGCCAGAGCGGTAGCGGCAAGAGTACCGTACAGGAGGTTGAGGAAGAGTTCGGTGTGCCCGTCGAGCCTATCATTGGTTTGGATGATATCGTGAAGTACT
			TGGAAAGCTC
		</sequence>
		<sequence>
			<taxon idref="ST22"/>
			ACGGTACGCGCCTCTTGTCGGGTACAAGAAGCCTTGGTCCAACTCTGGCTGGTTGGGCAAACTGTTTGGCGGTAAGAGTGATTCCCACCTGACCATGGCGTCGACCACTGGAAACGACAGGATGGACAGTATCAAGCGGGATCTGCAAGCGAGGCAGCACAAGTACTTCTTCGCCATCAACCTGTACAACTCGTTTGACGTTATCCCTGATATCTTTGCGACACTCTTCCGAGCAGCTGCCATCTTGGGCTACCACAATGTCTTTGTCTCCATTTACGAAAACGGTTCCAACGACCAGACAAAGGCACTCTTGAAGATTTTTGATGCCCTCGCGCGAACGGTCGGTCTGAGGATCATCATCCGAACATCTATGCGTACCCGCGGTCTGTTCAACCATCGTATCGAATACCTCGCCGAAGTTCGAAACGCCGCCATGCTGCCCCTCCACGAGCTTCGTGACAATGACGGAGAAGTCTTTGACTCGGTCGTTTTCATGAATGATATCTTGCCTTGCGTGGACGACTTGCTCGAGTTGATTTGGCAGAGTAGGAGACAGAATGGGTTTCGGTACGTAATCGATCCCTCTCTTCCCATTGCTTCATATACTACCGATGTGACTACCGAATTTGTGCGCTGTTCTTGAGCTACGGTAGCTAACAACTATGTGATAGGTCGTATTGGTCGAATTGTTCTCAGGTATGCTTTTAAATCAACGGGGTAGGACGTCCATGTATCTAACATTCAAGTTAGGAACGCCATCGAGCATGGAGATCTCGAGGTTGTTGCTGTCAACGAGTGAGTGTCCCAAATGTTGACCCATTAGATGAATTACTAAATTGTCCATAGCCCTTTCATTGACTTGGACTACATGGTACGGTACTCCTGTTTGCCCAATAACCTCGTTTAGTACTAACGCTATTGCACAGGTCTACATGTTCAAGTATGACTCCGTAAGTCTTCGATACTTCTAGCGCTCTATATGGCTTATTAACCTGATTCCCGACAGACTCATGGTCGTTTTAAGGGCTCCGTCGAGGTTAAGGACGGTAAGCTTTACATCAACAACAAGGCCATTGCCGTCTTCGGTGAGAAGGACCCTGCCAATAAGCCCTTGTTCTATAGATTTGTCTCTAACATGTTGGGTCTCGGGGGGCTTCCTCTAGAGACTTGGATGTAAGGGGCTTTACGCATTCGCATAACTTATGAAGTGTGGATGACTCTAGGAGGGGTCTGAGAATGTGCTGTGCCAGCCAGGCTGATAATAGTTTAATTGTTAGCTTGGACTTGTACACAGTCTCATCAGTCTTCAGCTTGGGTCATTGATATTCTGTAAGTCAAAAC-TTATCCATTCACTGTAGTAGGTTGCGGAGGACTTGAAAGTTCTCTCTGCAATTGAGACACTTACCAGGCCATCGCAAGTTGGCAGTGTACGCTACTGATTTTATGGTCGTGGGGGACTTGGGAGCTGGTGCTTGTGTCGCATGAGGTAGAGTTGATATGGACGGATGGAAGAGAAGCATATGTGTATGTCGCGGGGGACTTGGGGTAAGACGCCTTGCGGCAAGTAGAGTC-AACCAGTAGTGACTTCTTTTAGTCGTGGGGGACTTTGGTAATGGTAGTGAGCCGGAATAAGGGATGGATAAATGTAGTATGGATGGTGACAGGGGGAGCAGCAGAGCGTACGCAGTGGGTATGTATATAGTTGAAAAGGGATGGGCAGTAGAATTTTGAGAAATTAATGACCTAAGGGTGATTCTAATAGGCTTGTCAAGAAAAAAGTTAAGTTGAATCAAGCTGGGTCAAGCAAAGTCTAGAAAAGATTTATTGGTAAGTATCAGCTGATATCCTGCTCATATCGAAAA-GTACTTTTTAATGTACTAACTCTAATCCAGACTGGCATGGTTTGCGGCAGCTTGGCACGGCTTTCATGGACGGTGTCCCTGGTATAACACAGGTAAGAATCCTTAGGAACCACAGGAATCGGTCAACTTATAAAC
			TGCATAGTGTCCTATTCCCCCTGGAAGCTCATTTACCTACCAATTCACCGTAAGCCATCAGTCAGGCACGTTTTGGTGGCATTCCCATTATTCCAATTCCATGGCCGACGGCATTTGGGGCCCGTCAGTTTTCCTGACTTTTGATAACAAGTTATCACAGCTGATAGGATACCATAGCTTAATTATCCATTCGCCCAATGAACCCCTCCAAAGGGGACGAGACTATGACGAGGATCGAATCGTTTTTATAACTGACTGGGTGTAAGTATGACCGTTCTTTGGTGAGG--CTCAAGCTAAACATGTTACTTGGATTAGAAATGCCACTGTAAGTTGCAATATCCTCGTCACCAAAATGTGGAACATTACTT-ATGATCATTCCCGGCTAGACTGGTTTAGGTTCCGGTGAACGAGCCTACATTGAGGCTCGTGAGAAACTTGTCCAACCTGTAATCGAGCAGATGATGGCTGCCCGAGGGCTCGAAACTCCTCCCCGGACACCTAACATCGGTGTCGCCTTGGCCGGCGGTGGTTACCGTGCAATGCTGTGAGTGGATTAATGTTGCAAAAGATATGCTCATTACTTATCATTGGCACAGTACGGGGTTGGGTGGTATCATGGGCATGATGAATGAGAGCACGGAAGCGTCCGAAAGCGAGACTGGTGGTTGGCTTGACGGCGTAAGCTACTGGGCTGGTCTGAGCGGTGGGAGTTGGGCAACCGGGACTTTCATGTCTAATGGGGGTCAGTTGCCCACAAATCTTCTTGAAAACGTGGGTTTCTGGCATGATGTATGTGTTCATCTACTGACTTGCGTGATAGCTCTGGAACATCGATCGCTCACCGCAGGTCCCCTTCCTTCCTCTGTCTCTCCCACCTCTCGGGTCTCCGCGCTCTCCCGCCCATCCTCCTCCCCT-ATCTTATTGCGCAATCATGAAACCACGCCGGTCTTCTTACTCGGCACAACTCCACCGATCACACATCCACGTGCTCGCCTCATCGCCCCTACGATGTTTCATCCAAACAATGCGAAATAACCATTATAGGCTGTTGTTGTCCTCAAGGGTGAATCCTACGTCCACGGCACTGTATGCTTCACCCAGGAGTCGGAAAATGCTCCCGTTTGCATCACTGGTGAGGTACGTCATTGGATTCATCGTGGAGTAACATCCGGTCGCTGACATGATAATCACTGATCAGATTAAGGACATGGACGCTGACGCCAAGCGAGGCATGCACGTCCACGAGTTTGGAGACAACACCAACGGCTGTACCTCTGCTGGCCCCCATTACAACCCCTTTAAAAAGCACCACGGTGCTCCCACCGACTCCGAGAGGCACGTTGGTGACCTCGGTATGTGCCCATTGTCATTTTCGGCAACTTTACCTTGAAGTCCGGCCGGTGAGCCATATCGAGCAATTCATAGTCCAATCGAATCTGACATGTGTCCAGTCAATCCCCTTACTTCTTCAATGCCGGTCTCCTTTATTCTTCATCACTTCTCTCAACTACGGCCCAGGCTTACGCCAAGGTACTTTCCTCTTCTAGGATTCCCGACTTTGACGTCCTCTTTGGCCCTGCTTACAAGGGTATCTCCTTGGCTGCTGTCTCCGCTGTAAGCCTTTACCAGCAGACCGGCAAAGATATCGGTTACTGCTACAACAGGAAGGAGAAGAAGGACGTAAGTCTGTCCTGACCAGTGCGACAGCGATTAGCTCATAGCCAGCAGCATGGTGAGGGCGGTACTATGGTCGGTGCACCTCTCAAGGGACGAATCGTCATCATCGATGATGTTCTCACCTCTGGCAAGGCCATTCGTGAAGCTATTGACATTCTCAAGGCCTCTCCTGAAGCGAAGCTCGTTGGAATTGTCCAGCTTGTCGACAGACAAGAGAAAGGCCAGAGCGGTAGCGGCAAGAGTACCGTACAGGAGGTTGAGGAAGAGTTCGGTGTGCCCGTCGAGCCTATCATTGGTTTGGATGATATCGTGAAGTACT
			TGGAAAGCTC
		</sequence>
		<sequence>
			<taxon idref="ST24"/>
			ACGGTACGCGCCTCTTGTCGGGTACAAGAAGCCTTGGTCCAACTCTGGCTGGTTGGGCAAACTGTTTGGCGGTAAGAGTGATTCCCACCTGACCATGGCGTCGACCACTGGAAACGACAGGATGGACAGTATCAAGCGGGATCTGCAAGCGAGGCAGCACAAGTACTTCTTCGCCATCAACCTGTACAACTCGTTTGACGTTATCCCTGATATCTTTGCGACACTCTTCCGAGCAGCTGCCATCTTGGGCTACCACAATGTCTTTGTCTCCATTTACGAAAACGGTTCCAACGACCAGACAAAGGCACTCTTGAAGATTTTTGATGCCCTCGCGCGAACGGTCGGTCTGAGGATCATCATCCGAACATCTATGCGTACCCGCGGTCTGTTCAACCATCGTATCGAATACCTCGCCGAAGTTCGAAACGCCGCCATGCTGCCCCTCCACGAGCTTCGTGACAATGACGGAGAAGTCTTCGACTCGGTCGTTTTCATGAATGATATCTTGCCTTGCGTGGACGACTTGCTCGAGTTGATTTGGCAGAGTAGGAGACAGAATGGGTTTCGGTACGTAATCGATCCCTCTCTTCCCATTGCTTCATATACTACCGATGTGACTACCGAATTTGTGCGCTGTTCTTGAGCTACGGTAGCTAACAACTATGTGATAGGTCGTATTGGTCGAATTGTTCTCAGGTATGCTTTTAAATCAACGGGGTAGGACGTCCATGTATCTAACATTCAAGTTAGGAACGCCATCGAGCATGGAGATCTCGAGGTTGTTGCTGTCAACGAGTGAGTGTCCCAAATGTTGACCCATTAGATGAATTACTAAATTGTCCATAGCCCTTTCATTGACTTGGACTACATGGTACGGTACTCCTGTCTGCCCAATAACCTCGTTTAGTACTAACGCTATTGCACAGGTCTACATGTTCAAGTATGACTCCGTAAGTCTTCGATACTTCTAGCGCTCTATATGGCTTATTAACCTGATTCCCGACAGACTCATGGTCGTTTTAAGGGCTCCGTCGAGGTTAAGGACGGTAAGCTTTACATCAACAACAAGGCCATTGCCGTCTTCGGTGAGAAGGACCCTGCCAATAAGCCCTTGTTCTATAGATTTGTCTCTAACATGTTGGGTCTCGGGGGGCTTCCTCTAGAGACTTGGATGTAAGGGGCTTTACGCATTCGCATAACTTATGAAGTGTGGATGACTCTAGGAGGGGTCTGAGAATGTGCTGTGCCAGCCAGGCTGATAATAGTTTAATTGTTAGCTTGGACTTGTACACAGTCTCATCAGTCTTCAGCTTGGGTCATTGATATTCTGTAAGTCAAAAC-TTATCCATTCACTGTAGTAGGTTGCGGAGGACTTGAAAGTTCTCTCTGCAATTGAGACACTTACCAGGCCATCGCAAGTTGGCAGTGTACGCTACTGATTTTATGGTCGTGGGGGACTTGGGAGCTGGTGCTTGTGTCGCATGAGGTAGAGTTGATATGGACGGATGGAAGAGAAGCATATGTGTATGTCGCGGGGGACTTGGGGTAAGACGCCTTGCGGCAAGTAGAGTC-AACCAGTAGTGACTTCTTTTAGTCGTGGGGGACTTTGGTAATGGTAGTGAGCCGGAATAAGGGATGGATAAATGTAGTATGGATGGTGACAGGGGGAGCAGCAGAGCGTACGCAGTGGGTATGTATATAGTTGAAAAGGGATGGGCAGTAGAATTTTGAGAAATTAATGACCTAAGGGTGATTCTAATAGGCTTGTCAAGAAAAAAGTTAAGTTGAATCAAGCTGGGTCAAGCAAAGTCTAGAAAAGATTTATTGGTAAGTATCAGCTGATATCCTGCTCATATCGAAAA-GTACTTTTTAATGTACTAACTCTAATCCAGACTGGCATGGTTTGCGGCAGCTTGGCACGGCTTTCATGGACGGTGTCCCTGGTATAACACAGGTAAGAATCCTTAGGAACCACAGGAATCGGTCAACTTATAAAC
			TGCATAGTGTCCTATTCCCCCTGGAAGCTCATTTACCTACCAATTCACCGTAAGCCATCAGTCAGGCACGTTTTGGTGGCATTCCCATTATTCCAATTCCATGGCCGACGGCATTTGGGGCCCGTCAGTTTTCCTGACTTTTGATAACAAGTTATCACAGCTGATAGGATACCATAGCTTAATTATCCATTCGCCCAATGAACCCCTCCAAAGGGGACGAGACTATGACGAGGATCGAATCGTTTTTATAACTGACTGGGTGTAAGTATGACCGTTCTTTGGTGAGG--CTCAAGCTAAACATGTTACTTGGATTAGAAATGCCACTGTAAGTTGCAATATCCTCGTCACCAAAATGTGGAACATTACTT-ATGATCATTCCCGGCTAGACTGGTTTAGGTTCCGATGAACGAGCCTACATTGAGGCTCGTGAGAAACTTGTCCAACCTGTAATCGAGCAGATGATGGCTGCCCGAGGGCTCGAAACTCCTCCCCGGACACCTAACATCGGTGTCGCCTTGGCCGGCGGTGGTTACCGTGCAATGCTGTGAGTGGATTAATGTTGCAAAAGATATGCTCATTACTTATCATTGGCACAGTACGGGGTTGGGTGGTATCATGGGCATGATGAATGAGAGCACGGAAGCGTCCGAAAGCGAGACTGGTGGTTGGCTTGACGGCGTAAGCTACTGGGCTGGTCTGAGCGGTGGGAGTTGGGCAACCGGGACTTTCATGTCTAATGGGGGTCAGTTGCCCACAAATCTTCTTGAAAACGTGGGTTTCTGGCATGATGTATGTGTTCATCTACTGACTTGCGTGATAGCTCTGGAACATCGATCGCTCACCGCAGGTCCCCTGCCTTCCTCTGTCTCTCCCACCTCTCGGGTCTCCGCGCTCTCCCGCCCATCCTCCTCCCCTAATCTTATTGCGCAATCATGAAACCACGCCGGTCTTCTTACTCGGCACAACTCCA-CAATCACACATCCACGTGCTCGCCTCATCGCCCCTACGATGTTTCATCCAAACAATGCGAAATAACCATTATAGGCTGTTGTTGTCCTCAAGGGTGAATCCTACGTCCACGGCACTGTATGCTTCACCCAGGAGTCGGAAAATGCTCCCGTTTGCATCACTGGTGAGGTACGTCATTGGATTCATCGTGGAGTAACATCCGGTCGCTGACATGATAATCACTGATCAGATTAAGGACATGGACGCTGACGCCAAGCGAGGCATGCACGTCCACGAGTTTGGAGACAACACCAACGGCTGTACCTCTGCTGGCCCCCATTACAACCCCTTTAAAAAGCACCACGGTGCTCCCACCGACTCCGAGAGGCACGTTGGTGACCTCGGTATGTGCCCATTGTCATTTTCGGCAACTTTACCTTGAAGTCCGGCCGGTGAGCCATATCGAGCAATTCATAGTCCAATCGAATCTGACATGTGTCCAGTCAATCCCCTTACTTCTTCAATGCCGGTCTCCTTTATTCTTCATCACTTCTCTCAACTACGGCCCAGGCTTACGCCAAGGTACTTTCCTCTTCTAGGATTCCCGACTTTGACGTCCTCTTTGGCCCTGCTTACAAGGGTATCTCCTTGGCTGCTGTCTCCGCTGTAAGCCTTTACCAGCAGACCGGCAAAGATATCGGTTACTGCTACAACAGGAAGGAGAAGAAGGACGTAAGTCTGTCCTGACCAGTGCGACAGCGATTAGCTCATAGCCAGCAGCATGGTGAGGGCGGTACTATGGTCGGTGCACCTCTCAAGGGACGAATCGTCATCATCGATGATGTTCTCACCTCTGGCAAGGCCATTCGTGAAGCTATTGACATTCTCAAGGCCTCTCCTGAAGCGAAGCTCGTGGGAATTGTCCAGCTTGTCGACAGACAAGAGAAAGGCCAGAGCGGTAGCGGCAAGAGTACCGTACAGGAGGTTGAGGAAGAGTTCGGTGTGCCCGTCGAGCCTATCATTGGTTTGGATGATATCGTGAAGTACT
			TGGAAAGCTC
		</sequence>
		<sequence>
			<taxon idref="ST25"/>
			ACGGTACGCGCCTCTTGTCGGGTACAAGAAGCCTTGGTCCAACTCTGGCTGGTTGGGCAAACTGTTTGGCGGTAAGAGTGATTCCCACCTGACCATGGCGTCGACCACTGGAAACGACAGGATGGACAGTATCAAGCGGGATCTGCAAGCGAGGCAGCACAAGTACTTCTTCGCCATCAACCTGTACAACTCGTTTGACGTTATCCCTGATATCTTTGCGACACTCTTCCGAGCAGCTGCCATCTTGGGCTACCACAATGTCTTTGTCTCCATTTACGAAAACGGTTCCAACGACCAGACAAAGGCACTCTTGAAGATTTTTGATGCCCTCGCGCGAACGGTCGGTCTGAGGATCATCATCCGAACATCTATGCGTACCCGCGGTCTGTTCAACCATCGTATCGAATACCTCGCCGAAGTTCGAAACGCCGCCATGCTGCCCCTCCACGAGCTTCGTGACAATGACGGAGAAGTCTTTGACTCGGTCGTTTTCATGAATGATATCTTGCCTTGCGTGGACGACTTGCTCGAGTTGATTTGGCAGAGTAGGAGACAGAATGGGTTTCGGTACGTAATCGATCCCTCTCTTCCCATTGCTTCATATACCACCGATGTGACTTCCGAATTTGTGCGCTGTTCTTGAGCTACGGTAGCTAACAACTATGTGATAGGTCGTATTGGTCGAATTGTTCTCAGGTATGCTTTTAAATCAACGGGGTAGGACGTCCATGTATCTAACATTCAAGTTAGGAACGCCATCGAGCATGGAGATCTCGAGGTTGTTGCTGTCAACGAGTGAGTGTCCCAAATGTTGACCCATTGGATGAATTACTAAATTGTCCATAGCCCTTTCATTGACTTGGACTACATGGTACGGTACTCCTGTCTGCCCAATAACCTCGTTTAGTACTAACGCTATTGCACAGGTCTACATGTTCAAGTATGACTCCGTAAGTCTACGATACTTCTAGCGCTCTATATGGCTTATTAACCTGATTCCCGACAGACTCATGGTCGTTTTAAGGGCTCCGTCGAGGTTAAGGACGGTAAGCTTTACATCAACAACAAGGCCATTGCCGTCTTCGGTGAGAAGGACCCTGCCAATAAGCCCTTGTTCTATAGATTTGTCTCTAACATGTTGGGTCTCGGGGGGCTTCCTCTAGAGACTTGGATGTAAGGGGCTTTACGCATTCGCATAACTTATGAAGTGTGGATGACTCTAGGAGGGGTCTGAGAATGTGCTGTGCCAGCCAGGCTGATAATAGTTTAATTGTTAGCTTGGACTTGTACACAGTCTCATCAGTCTTCAGCTTGGGTCATTGATATTCTGTAAGTCAAAAC-TTATCCATTCACTGTAGTAGGTTGCGGAGGACTTGAAAGTTCTCTCTGCAATTGAGACACTTACCAGGCCATCGCAAGTTGGCAGTGTACGCTACTGATTTTATGGTCGTGGGGGACTTGGGAGCTGGTGCTTGTGTCGCATGAGGTAGAGTTGATATGGACGGATGGAAGAGAAGCATATGTGTATGTCGCGGGGGACTTGGGGTAAGACGCCTTGCGGCAAGTAGAGTC-AACCAGTAGTGACTTCTTTTAGTCGTGGGGGACTTTGGTAATGGTAGTGAGCCGGAATAAGGGATGGATAAATGTAGTATGGATGGTGACAGGGGGAGCAGCAGAGCGTACGCAGTGGGTATGTATATAGTTGAAAAGGGATGGGCAGTAGAATTTTGAGAAATTAATGACCTAAGGGTGATTCTAATAGGCTTGTCAAGAAAAAAGTTAAGTTGAATCAAGCTGGGTCAAGCAAAGTCTAGAAAAGATTTATTGGTAAGTATCAGCTGATATCCTGCTCATATCGAAAACGTACTTTTTAATGTACTAACTCTAATCCAGACTGGCATGGTTTGCGGCAGCTTGGCACGGCTTTCATGGACGGTGTCCCTGGTATAACACAGGTAAGAATCCTTAGGAACCACAGGAATCGGTCAACTTATAAAC
			TGCATAGTGTCCTATTCCGCCTGGAAGCTCATTTACCTACCAATTCACCGTAAGCCATCAATCAGGCACGTTTTGGTGGCATTCCCATTATTCCAATTCCATGGCCGACGGCATTTGGGGCCCGTCAGTTTTCCTGACTTTTGATAACAAGTTATCACAGCTGATAGGATACCATAGCCTAATTATCCATTCGCCCAATGAACCCCTCCAAAGGGGACGAGACTATGACGAGGATCGAATCGTTTTTATAACTGACTGGGTGTAAGTATGACCGTTCTTTGGTGAGG--CTCAAGCTAAACATGTTACTTGGATTAGAAATGCCACTGTAAGTTGCAATATCCTCGTCACCAAAATGTGGAACATTACTT-ATGATCATTCCCGGCTAGACTGGTTTAGGTTCCGGTGAACGAGCCTACATTGAGGCTCGTGAGAAACTTGTCCAACCTGTAATCGAGCAGATGATGGCTGCCCGAGGGCTCGAAACTCCTCCCCGGACACCTAACATCGGTGTCGCCTTGGCCGGCGGTGGTTACCGTGCAATGCTGTGAGTGGATTAATGTTGCAAAAGATATGCTCATTACTTATCATTGGCACAGTACGGGGTTGGGTGGTATCATGGGCATGATGAATGAGAGCACGGAAGCGTCCGAAAGCGAGACTGGTGGTTGGCTTGACGGCGTAAGCTACTGGGCTGGTCTGAGCGGTGGGAGTTGGGCAACCGGGACTTTCATGTCTAATGGGGGTCAGTTGCCCACAAATCTTCTTGAAAACGTGGGTTTCTGGCATGATGTATGTGTTCATCTACTGACTTGCGTGATAGCTCTGGAACATCGATCGCTCACCGCAGGTCCCCTTCCTTCCTCTGTCTCTCCCACCTCTCGGGTCTCCGCGCTCTCCCGCCCATCCTCCTCCCCT-ATCTTATTGCGCAATCATGAAACCACGCCGGTCTTCTTACTCGGCACAACTCCACCGATCACACATCCACGTGCTCGCCTCATCGCCCCTACGATGTTTCATCCAAACAATGCGAAATAACCATTATAGGCTGTTGTTGTCCTCAAGGGTGAATCCTACGTCCACGGCACTGTATGCTTCACCCAGGAGTCGGAAAATGCTCCCGTTTGCATCACTGGTGAGGTACGTCATTGGATTCATCGTGGAGTAACATCCGGTCGCTGACATGATAATCACTGATCAGATTAAGGACATGGACGCTGACGCCAAGCGAGGCATGCACGTCCACGAGTTTGGAGACAACACCAACGGCTGTACCTCTGCTGGCCCCCATTACAACCCCTTTAAAAAGCACCACGGTGCTCCCACCGACTCCGAGAGGCACGTTGGTGACCTCGGTATGTGCCCATTGTCATTTTCGGCAACTTTACCTTGAAGTCCGGCCGGTGAGCCATATCGAGCAATTCATAGTCCAATCGAATCTGACATGTGTCCAGTCAATCCCCTTACTTCTTCAATGCCGGTCTCCTTTATTCTTCATCACTTCTCTCAACTACGGCCCAGGCTTACGCCAAGGTACTTTCCTCTTCTAGGATTCCCGACTTTGACGTCCTCTTTGGCCCTGCTTACAAGGGTATCTCCTTGGCTGCTGTCTCCGCTGTAAGCCTTTACCAGCAGACCGGCAAAGATATCGGTTACTGCTACAACAGGAAGGAGAAGAAGGACGTAAGTCTGTCCTGACCAGTGCGACAGCGATTAGCTCATAGCCAGCAGCATGGTGAGGGCGGTACTATGGTCGGTGCACCTCTCAAGGGACGAATCGTCATCATCGATGATGTTCTCACCTCTGGCAAGGCCATTCGTGAAGCTATTGACATTCTCAAGGCCTCTCCTGAAGCGAAGCTCGTTGGAATTGTCCAGCTTGTCGACAGACAAGAGAAAGGCCAGAGCGGTAGCGGCAAGAGTACCGTACAGGAGGTTGAGGAAGAGTTCGGTGTGCCCGTCGAGCCTATCATTGGTTTGGATGATATCGTGAAGTACT
			TGGAAAGCTC
		</sequence>
		<sequence>
			<taxon idref="ST30"/>
			ACGGTACGCGCCTCTTGTCGGGTACAAGAAGCCTTGGTCCAACTCTGGCTGGTTGGGCAAACTGTTTGGCGGTAAGAGTGATTCCCACCTGACCGTGGCGTCGACCACTGGAAACGACAGGATGGACAGTATCAAGCGGGATCTGCAGGCGAGGCAGCACAAGTACTTCTTCGCCATCAACCTGTACAACTCGTTTGACGTTATCCCTGATATCTTTGCGACACTCTTCCGAGCAGCTGCCATCTTGGGCTACCACAATGTCTTTGTCTCCATCTACGAAAACGGTTCCAACGACCAGACAAAGGCACTCTTGAAGATTTTTGATGCCCTCGCGCGAACGGTCGGTCTGAGGATCATCATCCGAACATCTATGCGTACCCGCGGTCTGTTCAATCATCGTATCGAATACCTCGCCGAAGTTCGAAACGCCGCCATGCTGCCCCTCCACGAGCTTCGTGACAATGACGGAGAAGTCTTTGACTCGGTCGTTTTCATGAACGATATCTTGCCTTGCGTGGACGACTTGCTCGAGTTGATTTGGCAGAGTAGGAGACAGAATGGGTTTCGGTACGTAATCGATCCCTCTCTTCCCATTGCTTCATATACCACCGATGTGACTTCCGAATTTGTGCGCTGTTCTTGAGCTACGGTAGCTAACAACTATGTGATAGGTCGTATTGGTCGAATTGTTCTCAGGTATGCTTTTAAATCAACGGGGTAGGACGTCCATGTATCTAACATTCAAGTTAGGAACGCCATCGAGCATGGAGATCTCGAGGTTGTTGCTGTCAACGAGTGAGTGTCCCAAATGTTGACCCATTGGATGAATTACTAAATTGTCCATAGCCCTTTCATTGACTTGGACTACATGGTACGGTACTCCTGTCTGCCCAATAACCTCGTTTAGTACTAACGCTATTGCACAGGTCTACATGTTCAAGTATGACTCCGTAAGTCTTCGATACTTCTAGCGCTCTATATGGCTTATTAACCTGATTCCCGACAGACTCATGGTCGTTTTAAGGGCTCCGTCGAGGTTAAGGACGGTAAGCTTTACATCAACAACAAGGCCATTGCCGTCTTCGGTGAGAAGGACCCTGCCAATAAGCCCTTGTTCTATAGATTTGTCTCTAACATGTTGGGTCTCGGGGGGCTTCCTCTAGAGACTTGGATGTAAGGGGCTTTACGCATTCGCATAACTTATGAAGTGTGGATGACTCTAGGAGGGGTCTGAGAATGTGCTGTGCCAGCCAGGCTGATAATTGTTTAATTGTTAGCTTGGACTTGTACACAGTCTCATCAGTCTTCAGCTTGGGTCATTGATATTCTGTAAGTCAAAAC-TTATCGATTCACTGTAGTAGGTTGCGGAGGACTTGAAAGTTCTCTCTGCAATTGAGACACTTACCAGGCCATCGCAAGTTGGCAGTGTACACTACTGATTTTACGGTCGTGGGGGACTTGGGAGCTGGTGCTTGTGTCGCATGAGGTAGAGTTGATATGGATGGATGGAAGAGAAGCATA--TGTATGTCGTGGGGGACTTGGGGTAAGACGCCTTGCGGCAAGTAGAGTCAAACCAGTAGTGACTTCTTTTGGTCATGGGGGACTTTGGTAATGGTAGTGAGCCGGAATAAGGGATGGATAAATGTAGTATGGATGGTGACAGGGGGAGCAGCAGAGCGTACGCAGTGGGTATGTATATAGTTGAAAAGGGATGGGCAGTAGAATTTTGAGGAATTAATGACCTAAGGGTGGTTCTAATAGGCTTGTCAAGAAAAAAGTTAAGTTGAATCAAGCTGGGTCAAGCAAAGTCTAGAAAAGATTTATTGGTAAGTATCAGCTGATATCCTGCTCATATCGAAAACGTACTTTTTAATGTACTAACTCTAATCCAGACTGGCATGGTTTGCGGCAGCTTGGCACGGCTTTCATGGACGGTGTCCCTGGTATAACACAGGTAAGAATCCTTAGGAACCACAGGAATCGGTCAACTTATAAAC
			TGCATAGTGTCCTATTCCGCCTGGAAGCTCATTTACCTACCAATTCACCGTAAGCCATCAATCAGGCACGTTTTGGTGGCATTCCCATTATTCCAATTCCATGGCCGACGGCATTTGGGGCCCGTCAGTTTTCCTGACTTTTGATAACAAGTTATCACAGCTGATAGGATACCATAGCTTAATTATCCATTCGCCCAATGAACCCCTCCAAAGGGGACGAGACTATGACGAGGATCGAATCGTTTTTATAACTGACTGGGTGTAAGTATGACCGTTCTTTGGTGAGG--CTCAAGCTAAACATGTTACTTGGATTAGAAATGCCACTGTAAGTTGCAATATCCTCGTCACCAAAATGTGGAACATTACTT-ATGATCATTCCCGGCTAGACTGGTTTAGGTTCCGGTGAACGAGCCTACATTGAGGCTCGGGAGAAACTTGTCCAACCTGTAATCGAGCAGATGATGGCTGCCCGAGGGCTCGAAACTCCTCCCCGGACACCTAACATCGGTGTCGCCTTGGCCGGCGGTGGTTACCGTGCAATGCTGTGAGTGGATTAATGTTGCAAAAGATATGCTCATTACTTATCATTGGCACAGTACGGGGTTGGGTGGTATCATGGGCATGATGAATGAGAGCACGGAAGCGTCCGAAAGCGAGACTGGTGGTTGGCTTGACGGCGTAAGCTACTGGGCTGGTCTGAGCGGTGGGAGTTGGGCAACCGGGACTTTCATGTCTAATGGGGGTCAGTTGCCCACAAATCTTCTTGAAAACGTGGGTTTCTGGCATGATGTATGTGTTCATCTACTGACTTGCGTGATAGCTCTGGAACATCGATCGCTCACCGCAGGTCCCCTTCCTTCCTCTGTCTCTCCCACCTCTCGGGTCTCCGCGCTCTCCCGCCCATCCTCCTCCCCT-ATCTTATTGCGCAATCATGAAACCACGCCGGTCTTCTTACTCGGCACAACTCCACCGATCACACATCCACGTGCTCGCCTCATCGCCCCTACGATGTTTCATCCAAACAATGCGAAATAACCATTATAGGCTGTTGTTGTCCTCAAGGGTGAATCCTACGTCCACGGCACTGTATGCTTCACCCAGGAGTCGGAAAATGCTCCCGTTTGCATCACTGGTGAGGTACGTCATTGGATTCATCGTGGAGTAACATCCGGTCGCTGACATGATAATCACTGATCAGATTAAGGACATGGACGCTGACGCCAAGCGAGGCATGCACGTCCACGAGTTTGGAGACAACACCAACGGCTGTACCTCTGCTGGCCCCCATTACAACCCCTTTAAAAAGCACCACGGTGCTCCCACCGACTCCGAGAGGCACGTTGGTGACCTCGGTATGTGCCCATTGTCATTTTCGGCAACTTTACCTTGAAGTCCGGCCGGTGAGCCATATCGAGCAATTCATAGTCCAATCGAATCTGACATGTGTCCAGTCAATCCCCTTACTTCTTCAATGCCGGTCTCCTTTATTCTTCATCACTTCTCTCAACTACGGCCCAGGCTTACGCCAAGGTACTTTCCTCTTCTAGGATTCCCGACTTTGACGTCCTCTTTGGCCCTGCTTACAAGGGTATCTCCTTGGCTGCTGTCTCCGCTGTAAGCCTTTACCAGCAGACCGGCAAAGATATCGGTTACTGCTACAACAGGAAGGAGAAGAAGGACGTAAGTCTGTCCTGACCAGTGCGACAGCGATTAGCTCATAGCCAGCAGCATGGTGAGGGCGGTACTATGGTCGGTGCACCTCTCAAGGGACGAATCGTCATCATCGATGATGTTCTCACCTCCGGCAAGGCCATTCGTGAAGCTATTGACATTCTCAAGGCCTCTCCTGAAGCGAAGCTCGTTGGAATTGTCCAGCTTGTCGACAGACAAGAGAAAGGCCAGAGCGGTAGCGGCAAGAGTACCGTACAGGAGGTTGAGGAAGAGTTCGGTGTGCCCGTCGAGCCTATCATTGGTTTGGATGATATCGTGAAGTACT
			TGGAAAGCTC
		</sequence>
		<sequence>
			<taxon idref="ST34"/>
			ACGGTACGCGCCTCTTGTCGGGTACAAGAAGCCTTGGTCCAACTCTGGCTGGTTGGGCAAACTGTTTGGCGGTAAGAGTGATTCCCACCTGACCATGGCGTCGACCACTGGAAACGACAGGATGGACAGTATCAAGCGGGATCTGCAAGCGAGGCAGCACAAGTACTTCTTCGCCATCAACCTGTACAACTCGTTTGACGTTATCCCTGATATCTTTGCGACACTCTTCCGAGCAGCTGCCATCTTGGGCTACCACAATGTCTTTGTCTCCATTTACGAAAACGGTTCCAACGACCAGACAAAGGCACTCTTGAAGATTTTTGATGCCCTCGCGCGAACGGTCGGTCTGAGGATCATCATCCGAACATCTATGCGTACCCGCGGTCTGTTCAACCATCGTATCGAATACCTCGCCGAAGTTCGAAACGCCGCCATGCTGCCCCTCCACGAGCTTCGTGACAATGACGGAGAAGTCTTTGACTCGGTCGTTTTCATGAATGATATCTTGCCTTGCGTGGACGACTTGCTCGAGTTGATTTGGCAGAGTAGGAGACAGAATGGGTTTCGGTACGTAATCGATCCCTCTCTTCCCATTGCTTCATATACTACCGATGTGACTACCGAATTTGTGCGCTGTTCTTGAGCTACGGTAGCTAACAACTATGTGATAGGTCGTATTGGTCGAATTGTTCTCAGGTATGCTTTTAAATCAACGGGGTAGGACGTCCATGTATCTAACATTCAAGTTAGGAACGCCATCGAGCATGGAGATCTCGAGGTTGTTGCTGTCAACGAGTGAGTGTCCCAAATGTTGACCCATTAGATGAATTACTAAATTGTCCATAGCCCTTTCATTGACTTGGACTACATGGTACGGTACTCCTGTCTGCCCAATAACCTCGTTTAGTACTAACGCTATTGCACAGGTCTACATGTTCAAGTATGACTCCGTAAGTCTTCGATACTTCTAGCGCTCTATATGGCTTATTAACCTGATTCCCGACAGACTCATGGTCGTTTTAAGGGCTCCGTCGAGGTTAAGGACGGTAAGCTTTACATCAACAACAAGGCCATTGCCGTCTTCGGTGAGAAGGACCCTGCCAATAAGCCCTTGTTCTATAGATTTGTCTCTAACATGTTGGGTCTCGGGGGGCTTCCTCTAGAGACTTGGATGTAAGGGGCTTTACGCATTCGCATAACTTATGAAGTGTGGATGACTCTAGGAGGGGTCTGAGAATGTGCTGTGCCAGCCAGGCTGATAATAGTTTAATTGTTAGCTTGGACTTGTACACAGTCTCATCAGTCTTCAGCTTGGGTCATTGATATTCTGTAAGTCAAAAC-TTATCCATTCACTGTAGTAGGTTGCGGAGGACTTGAAAGTTCTCTCTGCAATTGAGACACTTACCAGGCCATCGCAAGTTGGCAGTGTACGCTACTGATTTTATGGTCGTGGGGGACTTGGGAGCTGGTGCTTGTGTCGCATGAGGTAGAGTTGATATGGACGGATGGAAGAGAAGCATATGTGTATGTCGCGGGGGACTTGGGGTAAGACGCCTTGCGGCAAGTAGAGTC-AACCAGTAGTGACTTCTTTTAGTCGTGGGGGACTTTGGTAATGGTAGTGAGCCGGAATAAGGGATGGATAAATGTAGTATGGATGGTGACAGGGGGAGCAGCAGAGCGTACGCAGTGGGTATGTATATAGTTGAAAAGGGATGGGCAGTAGAATTTTGAGTAATTAATGACCTAAGGGTGATTCTAATAGGCTTGTCAAGAAAAAAGTTAAGTTGAATCAAGCTGGGTCAAGCAAAGTCTAGAAAAGATTTATTGGTAAGTATCAGCTGATATCCTGCTCATATCGAAAA-GTACTTTTTAATGTACTAACTCTAATCCAGACTGGCATGGTTTGCGGCAGCTTGGCACGGCTTTCATGGACGGTGTCCCTGGTATAACACAGGTAAGAATCCTTAGGAACCACAGGAATCGGTCAACTTATAAAC
			TGCATAGTGTCCTATTCCCCCTGGAAGCTCATTTACCTACCAATTCACCGTAAGCCATCAGTCAGGCACGTTTTGGTGGCATTCCCATTATTCCAATTCCATGGCCGACGGCATTTGGGGCCCGTCAGTTTTCCTGACTTTTGATAACAAGTTATCACAGCTGATAGGATACCATAGCTTAATTATCCATTCGCCCAATGAACCCCTCCAAAGGGGACGAGACTATGACGAGGATCGAATCGTTTTTATAACTGACTGGGTGTAAGTATGACCGTTCTTTGGTGAGG--CTCAAGCTAAACATGTTACTTGGATTAGAAATGCCACTGTAAGTTGCAATATCCTCGTCACCAAAATGTGGAACATTACTT-ATGATCATTCCCGGCTAGACTGGTTTAGGTTCCGGTGAACGAGCCTACATTGAGGCTCGTGAGAAACTTGTCCAACCTGTAATCGAGCAGATGATGGCTGCCCGAGGGCTCGAAACTCCTCCCCGGACACCTAACATCGGTGTCGCCTTGGCCGGCGGTGGTTACCGTGCAATGCTGTGAGTGGATTAATGTTGCAAAAGATATGCTCATTACTTATCATTGGCACAGTACGGGGTTGGGTGGTATCATGGGCATGATGAATGAGAGCACGGAAGCGTCCGAAAGCGAGACTGGTGGTTGGCTTGACGGCGTAAGCTACTGGGCTGGTCTGAGCGGTGGGAGTTGGGCAACCGGGACTTTCATGTCTAATGGGGGTCAGTTGCCCACAAATCTTCTTGAAAACGTGGGTTTCTGGCATGATGTATGTGTTCATCTACTGACTTGCGTGATAGCTCTGGAACATCGATCGCTCACCGCAGGTCCCCTTCCTTCCTCTGTCTCTCCCACCTCTCGGGTCTCCGCGCTCTCCCGCCCATCCTCCTCCCCT-ATCTTATTGCGCAATCATGAAACCACGCCGGTCTTCTTACTCGGCACAACTCCACCGATCACACATCCACGTGCTCGCCTCATCGCCCCTACGATGTTTCATCCAAACAATGCGAAATAACCATTATAGGCTGTTGTTGTCCTCAAGGGTGAATCCTACGTCCACGGCACTGTATGCTTCACCCAGGAGTCGGAAAATGCTCCCGTTTGCATCACTGGTGAGGTACGTCATTGGATTCATCGTGGAGTAACATCCGGTCGCTGACATGATAATCACTGATCAGATTAAGGACATGGACGCTGACGCCAAGCGAGGCATGCACGTCCACGAGTTTGGAGACAACACCAACGGCTGTACCTCTGCTGGCCCCCATTACAACCCCTTTAAAAAGCACCACGGTGCTCCCACCGACTCCGAGAGGCACGTTGGTGACCTCGGTATGTGCCCATTGTCATTTTCGGCAACTTTACCTTGAAGTCCGGCCGGTGAGCCATATCGAGCAATTCATAGTCCAATCGAATCTGACATGTGTCCAGTCAATCCCCTTACTTCTTCAATGCCGGTCTCCTTTATTCTTCATCACTTCTCTCAACTACGGCCCAGGCTTACGCCAAGGTACTTTCCTCTTCTAGGATTCCCGACTTTGACGTCCTCTTTGGCCCTGCTTACAAGGGTATCTCCTTGGCTGCTGTCTCCGCTGTAAGCCTTTACCAGCAGACCGGCAAAGATATCGGTTACTGCTACAACAGGAAGGAGAAGAAGGACGTAAGTCTGTCCTGACCAGTGCGACAGCGATTAGCTCATAGCCAGCAGCATGGTGAGGGCGGTACTATGGTCGGTGCACCTCTCAAGGGACGAATCGTCATCATCGATGATGTTCTCACCTCTGGCAAGGCCATTCGTGAAGCTATTGACATTCTCAAGGCCTCTCCTGAAGCGAAGCTCGTTGGAATTGTCCAGCTTGTCGACAGACAAGAGAAAGGCCAGAGCGGTAGCGGCAAGAGTACCGTACAGGAGGTTGAGGAAGAGTTCGGTGTGCCCGTCGAGCCTATCATTGGTTTGGATGATATCGTGAAGTACT
			TGGAAAGCTC
		</sequence>
		<sequence>
			<taxon idref="ST36"/>
			ACGGTACGCGCCTCTTGTCGGGTACAAGAAGCCTTGGTCCAACTCTGGCTGGTTGGGCAAACTGTTTGGCGGTAAGAGTGATTCCCACCTGACCATGGCGTCGACCACTGGAAACGACAGGATGGACAGTATCAAGCGGGATCTGCAAGCGAGGCAGCACAAGTACTTCTTCGCCATCAACCTGTACAACTCGTTTGACGTTATCCCTGATATCTTTGCGACACTCTTCCGAGCAGCTGCCATCTTGGGCTACCACAATGTCTTTGTCTCCATTTACGAAAACGGTTCCAACGACCAGACAAAGGCACTCTTGAAGATTTTTGATGCCCTCGCGCGAACGGTCGGTCTGAGGATCATCATCCGAACATCTATGCGTACCCGCGGTCTGTTCAACCATCGTATCGAATACCTCGCCGAAGTTCGAAACGCCGCCATGCTGCCCCTCCACGAGCTTCGTGACAATGACGGAGAAGTCTTTGACTCGGTCGTTTTCATGAATGATATCTTGCCTTGCGTGGACGACTTGCTCGAGTTGATTTGGCAGAGTAGGAGACAGAATGGGTTTCGGTACGTAATCGATCCCTCTCTTCCCATTGCTTCATATACCACCGATGTGACTACCGAATTTGTGCGCTGTTCTTGAGCTACGGTAGCTAACAACTATGTGATAGGTCGTATTGGTCGAATTGTTCTCAGGTATGCTTTTAAATCAACGGGGTAGGACGTCCATGTATCTAACATTCAAGTTAGGAACGCCATCGAGCATGGAGATCTCGAGGTTGTTGCTGTCAACGAGTGAGTGTCCCAAATGTTGACCCATTAGATGAATTACTAAATTGTCCATAGCCCTTTCATTGACTTGGACTACATGGTACGGTACTCCTGTCTGCCCAATAACCTCGTTTAGTACTAACGCTATTGCACAGGTCTACATGTTCAAGTATGACTCCGTAAGTCTTCGATACTTCTAGCGCTCTATATGGCTTATTAACCTGATTCCCGACAGACTCATGGTCGTTTTAAGGGCTCCGTCGAGGTTAAGGACGGTAAGCTTTACATCAACAACAAGGCCATTGCCGTCTTCGGTGAGAAGGACCCTGCCAATAAGCCCTTGTTCTATAGATTTGTCTCTAACATGTTGGGTCTCGGGGGGCTTCCTCTAGAGACTTGGATGTAAGGGGCTTTACGCATTCGCATAACTTATGAAGTGTGGATGACTCTAGGAGGGGTCTGAGAATGTGCTGTGCCAGCCAGGCTGATAATAGTTTAATTGTTAGCTTGGACTTGTACACAGTCTCATCAGTCTTCAGCTTGGGTCATTGATATTCTGTAAGTCAAAAC-TTATCCATTCACTGTAGTAGGTTGCGGAGGACTTGAAAGTTCTCTCTGCAATTGAGACACTTACCAGGCCATCGCAAGTTGGCAGTGTACGCTACTGATTTTATGGTCGTGGGGGACTTGGGAGCTGGTGCTTGTGTCGCATGAGGTAGAGTTGATATGGACGGATGGAAGAGAAGCATATGTGTATGTCGCGGGGGACTTGGGGTAAGACGCCTTGCGGCAAGTAGAGTC-AACCGGTAGTGACTTCTTTTAGTCGTGGGGGACTTTGGTAATGGTAGTGAGCCGGAATAAGGGATGGATAAATGTAGTATGGATGGTGACAGGGGGAGCAGCAGAGCGTACGCAGTGGGTATGTATATAGTTGAAAAGGGATGGGCAGTAGAATTTTGAGAAATTAATGACCTAAGGGTGATTCTAATAGGCTTGTCAAGAAAAAAGTTAAGTTGAATCAAGCTGGGTCAAGCAAAGTCTAGAAAAGATTTATTGGTAAGTATCAGCTGATATCCTGCTCATATCGAAAA-GTACTTTTTAATGTACTAACTCTAATCCAGACTGGCATGGTTTGCGGCAGCTTGGCACGGCTTTCATGGACGGTGTCCCTGGTATAACACAGGTAAGAATCCTTAGGAACCACAGGAATCGGTCAACTTATAAAC
			TGCATAGTGTCCTATTCCCCCTGGAAGCTCATTTACCTACCAATTCACCGTAAGCCATCAGTCAGGCACGTTTTGGTGGCATTCCCATTATTCCAATTCCATGGCCGACGGCATTTGGGGCCCGTCAGTTTTCCTGACTTTTGATAACAAGTTATCACAGCTGATAGGATACCATAGCTTAATTATCCATTCGCCCAATGAACCCCTCCAAAGGGGACGAGACTATGACGAGGATCGAATCGTTTTTATAACTGACTGGGTGTAAGTATGACCGTTCTTTGGTGAGG--CTCAAGCTAAACATGTTACTTGGATTAGAAATGCCACTGTAAGTTGCAATATCCTCGTCACCAAAATGTGGAACATTACTT-ATGATCATTCCCGGCTAGACTGGTTTAGGTTCCGGTGAACGAGCCTACATTGAGGCTCGTGAGAAACTTGTCCAACCTGTAATCGAGCAGATGATGGCTGCCCGAGGGCTCGAAACTCCTCCCCGGACACCTAACATCGGTGTCGCCTTGGCCGGCGGTGGTTACCGTGCAATGCTGTGAGTGGATTAATGTTGCAAAAGATATGCTCATTACTTATCATTGGCACAGTACGGGGTTGGGTGGTATCATGGGCATGATGAATGAGAGCACGGAAGCGTCCGAAAGCGAGACTGGTGGTTGGCTTGACGGCGTAAGCTACTGGGCTGGTCTGAGCGGTGGGAGTTGGGCAACCGGGACTTTCATGTCTAATGGGGGTCAGTTGCCCACAAATCTTCTTGAAAACGTGGGTTTCTGGCATGATGTATGTGTTCATCTACTGACTTGCGTGATAGCTCTGGAACATCGATCGCTCACCGCAGGTCCCCTTCCTTCCTCTGTCTCTCCCACCTCTCGGGTCTCCGCGCTCTCCCGCCCATCCTCCTCCCCT-ATCTTATTGCGCAATCATGAAACCACGCCGGTCTTCTTACTCGGCACAACTCCACCGATCACACATCCACGTGCTCGCCTCATCGCCCCTACGATGTTTCATCCAAACAATGCGAAATAACCATTATAGGCTGTTGTTGTCCTCAAGGGTGAATCCTACGTCCACGGCACTGTATGCTTCACCCAGGAGTCGGAAAATGCTCCCGTTTGCATCACTGGTGAGGTACGTCATTGGATTCATCGTGGAGTAACATCCGGTCGCTGACATGATAATCACTGATCAGATTAAGGACATGGACGCTGACGCCAAGCGAGGCATGCACGTCCACGAGTTTGGAGACAACACCAACGGCTGTACCTCTGCTGGCCCCCATTACAACCCCTTTAAAAAGCACCACGGTGCTCCCACCGACTCCGAGAGGCACGTTGGTGACCTCGGTATGTGCCCATTGTCATTTTCGGCAACTTTACCTTGAAGTCCGGCCGGTGAGCCATATCGAGCAATTCATAGTCCAATCGAATCTGACATGTGTCCAGTCAATCCCCTTACTTCTTCAATGCCGGTCTCCTTTATTCTTCATCACTTCTCTCAACTACGGCCCAGGCTTACGCCAAGGTACTTTCCTCTTCTAGGATTCCCGACTTTGACGTCCTCTTTGGCCCTGCTTACAAGGGTATCTCCTTGGCTGCTGTCTCCGCTGTAAGCCTTTACCAGCAGACCGGCAAAGATATCGGTTACTGCTACAACAGGAAGGAGAAGAAGGACGTAAGTCTGTCCTGACCAGTGCGACAGCGATTAGCTCATAGCCAGCAGCATGGTGAGGGCGGTACTATGGTCGGTGCACCTCTCAAGGGACGAATCGTCATCATCGATGATGTTCTCACCTCTGGCAAGGCCATTCGTGAAGCTATTGACATTCTCAAGGCCTCTCCTGAAGCGAAGCTCGTGGGAATTGTCCAGCTTGTCGACAGACAAGAGAAAGGCCAGAGCGGTAGCGGCAAGAGTACCGTACAGGAGGTTGAGGAAGAGTTCGGTGTGCCCGTCGAGCCTATCATTGGTTTGGATGATATCGTGAAGTACT
			TGGAAAGCTC
		</sequence>
		<sequence>
			<taxon idref="ST38"/>
			ACGGTACGCGCCTCTTGTCGGGTACAAGAAGCCTTGGTCCAACTCTGGCTGGTTGGGCAAACTGTTTGGCGGTAAGAGTGATTCCCACCTGACCATGGCGTCGACCACTGGAAACGACAGGATGGACAGTATCAAGCGGGATCTGCAAGCGAGGCAGCACAAGTACTTCTTCGCCATCAACCTGTACAACTCGTTTGACGTTATCCCTGATATCTTTGCGACACTCTTCCGAGCAGCTGCCATCTTGGGCTACCACAATGTCTTTGTCTCCATTTACGAAAACGGTTCCAACGACCAGACAAAGGCACTCTTGAAGATTTTTGATGCCCTCGCGCGAACGGTCGGTCTGAGGATCATCATCCGAACATCTATGCGTACCCGCGGTCTGTTCAACCATCGTATCGAATACCTCGCCGAAGTTCGAAACGCCGCCATGCTGCCCCTCCACGAGCTTCGTGACAATGACGGAGAAGTCTTTGACTCGGTCGTTTTCATGAATGATATCTTGCCTTGCGTGGACGACTTGCTCGAGTTGATTTGGCAGAGTAGGAGACAGAATGGGTTTCGGTACGTAATCGATCCCTCTCTTCCCATTGCTTCATATACCACCGATGTGACTTCCGAATTTGTGCGCTGTTCTTGAGCTACGGTAGCTAACAACTATGTGATAGGTCGTATTGGTCGAATTGTTCTCAGGTATGCTTTTAAATCAACGGGGTAGGACGTCCATGTATCTAACATTCAAGTTAGGAACGCCATCGAGCATGGAGATCTCGAGGTTGTTGCTGTCAACGAGTGAGTGTCCCAAATGTTGACCCATTGGATGAATTACTAAATTGTCCATAGCCCTTTCATTGACTTGGACTACATGGTACGGTACTCCTGTCTGCCCAATAACCTCGTTTAGTACTAACGCTATTGCACAGGTCTACATGTTCAAGTATGACTCCGTAAGTCTTCGATACTTCTAGCGCTCTATATGGCTTATTAACCTGATTCCCGACAGACTCATGGTCGTTTTAAGGGCTCCGTCGAGGTTAAGGACGGTAAGCTTTACATCAACAACAAGGCCATTGCCGTCTTCGGTGAGAAGGACCCTGCCAATAAGCCCTTGTTCTATAGATTTGTCTCTAACATGTTGGGTCTCGGGGGGCTTCCTCTAGAGACTTGGATGTAAGGGGCTTTACGCATTCGCATAACTTATGAAGTGTGGATGACTCTAGGAGGGGTCTGAGAATGTGCTGTGCCAGCCAGGCTGATAATTGTTTAATTGTTAGCTTGGACTTGTACACAGTCTCATCAGTCTTCAGCTTGGGTCATTGATATTCTGTAAGTCAAAAC-TTATCGATTCACTGTAGTAGGTTGCGGAGGACTTGAAAGTTCTCTCTGCAATTGAGACACTTACCAGGCCATCGCAAGTTGGCAGTGTACACTACTGATTTTACGGTCGTGGGGGACTTGGGAGCTGGTGCTTGTGTCGCATGAGGTAGAGTTGATATGGATGGATGGAAGAGAAGCATA--TGTATGTCGTGGGGGACTTGGGGTAAGACGCCTTGCGGCAAGTAGAGTCAAACCAGTAGTGACTTCTTTTGGTCATGGGGGACTTTGGTAATGGTAGTGAGCCGGAATAAGGGATGGATAAATGTAGTATGGATGGTGACAGGGGGAGCAGCAGAGCGTACGCAGTGGGTATGTATATAGTTGAAAAGGGATGGGCAGTAGAATTTTGAGGAATTAATGACCTAAGGGTGGTTCTAATAGGCTTGTCAAGAAAAAAGTTAAGTTGAATCAAGCTGGGTCAAGCAAAGTCTAGAAAAGATTTATTGGTAAGTATCAGCTGATATCCTGCTCATATCGAAAACGTACTTTTTAATGTACTAACTCTAATCCAGACTGGCATGGTTTGCGGCAGCTTGGCACGGCTTTCATGGACGGTGTCCCTGGTATAACACAGGTAAGAATCCTTAGGAACCACAGGAATCGGTCAACTTATAAAC
			TGCATAGTGTCCTATTCCGCCTGGAAGCTCATTTACCTACCAATTCACCGTAAGCCATCAATCAGGCACGTTTTGGTGGCATTCCCATTATTCCAATTCCATGGCCGACGGCATTTGGGGCCCGTCAGTTTTCCTGACTTTTGATAACAAGTTATCACAGCTGATAGGATACCATAGCTTAATTATCCATTCGCCCAATGAACCCCTCCAAAGGGGACGAGACTATGACGAGGATCGAATCGTTTTTATAACTGACTGGGTGTAAGTATGACCGTTCTTTGGTGAGG--CTCAAGCTAAACATGTTACTTGGATTAGAAATGCCACTGTAAGTTGCAATATCCTCGTCACCAAAATGTGGAACATTACTT-ATGATCATTCCCGGCTAGACTGGTTTAGGTTCCGGTGAACGAGCCTACATTGAGGCTCGTGAGAAACTTGTCCAACCTGTAATCGAGCAGATGATGGCTGCCCGAGGGCTCGAAACTCCTCCCCGGACACCTAACATCGGTGTCGCCTTGTCCGGCGGTGGTTACCGTGCAATGCTGTGAGTGGATTAATGTTGCAAAAGATATGCTCATTACTTATCATTGGCACAGTACGGGGTTGGGTGGTATCATGGGCATGATGAATGAGAGCACGGAAGCGTCCGAAAGCGAGACTGGTGGTTGGCTTGACGGCGTAAGCTACTGGGCTGGTCTGAGCGGTGGGAGTTGGGCAACCGGGACTTTCATGTCTAATGGGGGTCAGTTGCCCACAAATCTTCTTGAAAACGTGGGTTTCTGGCATGATGTATGTGTTCATCTACTGACTTGCGTGATAGCTCTGGAACATCGATCGCTCACCGCAGGTCCCCTTCCTTCCTCTGTCTCTCCCACCTCTCGGGTCTCCGCGCTCTCCCGCCCATCCTCCTCCCCT-ATCTTATTGCGCAATCATGAAACCACGCCGGTCTTCTTACTCGGCACAACTCCACCGATCACACATCCACGTGCTCGCCTCATCGCCCCTACGATGTTTCATCCAAACAATGCGAAATAACCATTATAGGCTGTTGTTGTCCTCAAGGGTGAATCCTACGTCCACGGCACTGTATGCTTCACCCAGGAGTCGGAAAATGCTCCCGTTTGCATCACTGGTGAGGTACGTCATTGGATTCATCGTGGAGTAACATCCGGTCGCTGACATGATAATCACTGATCAGATTAAGGACATGGACGCTGACGCCAAGCGAGGCATGCACGTCCACGAGTTTGGAGACAACACCAACGGCTGTACCTCTGCTGGCCCCCATTACAACCCCTTTAAAAAGCACCACGGTGCTCCCACCGACTCCGAGAGGCACGTTGGTGACCTCGGTATGTGCCCATTGTCATTTTCGGCAACTTTACCTTGAAGTCCGGCCGGTGAGCCATATCGAGCAATTCATAGTCCAATCGAATCTGACATGTGTCCAGTCAATCCCCTTACTTCTTCAATGCCGGTCTCCTTTATTCTTCATCACTTCTCTCAACTACGGCCCAGGCTTACGCCAAGGTACTTTCCTCTTCTAGGATTCCCGACTTTGACGTCCTCTTTGGCCCTGCTTACAAGGGTATCTCCTTGGCTGCTGTCTCCGCTGTAAGCCTTTACCAGCAGACCGGCAAAGATATCGGTTACTGCTACAACAGGAAGGAGAAGAAGGACGTAAGTCTGTCCTGACCAGTGCGACAGCGATTAGCTCATAGCCAGCAGCATGGTGAGGGCGGTACTATGGTCGGTGCACCTCTCAAGGGACGAATCGTCATCATCGATGATGTTCTCACCTCTGGCAAGGCCATTCGTGAAGCTATTGACATTCTCAAGGCCTCTCCTGAAGCGAAGCTCGTTGGAATTGTCCAGCTTGTCGACAGACAAGAGAAAGGCCAGAGCGGTAGCGGCAAGAGTACCGTACAGGAGGTTGAGGAAGAGTTCGGTGTGCCCGTCGAGCCTATCATTGGTTTGGATGATATCGTGAAGTACT
			TGGAAAGCTC
		</sequence>
		<sequence>
			<taxon idref="ST53"/>
			ACGGTACGCGCCTCTTGTCGGGTACAAGAAGCCTTGGTCCAACTCTGGCTGGTTGGGCAAACTGTTTGGCGGTAAGAGTGATTCCCACCTGACCATGGCGTCGACCACTGGAAACGACAGGATGGACAGTATCAAGCGGGATCTGCAAGCGAGGCAGCACAAGTACTTCTTCGCCATCAACCTGTACAACTCGTTTGACGTTATCCCTGATATCTTTGCGACACTCTTCCGAGCAGCTGCCATCTTGGGCTACCACAATGTCTTTGTCTCCATTTACGAAAACGGTTCCAACGACCAGACAAAGGCACTCTTGAAGATTTTTGATGCCCTCGCGCGAACGGTCGGTCTGAGGATCATCATCCGAACATCTATGCGTACCCGCGGTCTGTTCAACCATCGTATCGAATACCTCGCCGAAGTTCGAAACGCCGCCATGCTGCCCCTCCACGAGCTTCGTGACAATGACGGAGAAGTCTTTGACTCGGTCGTTTTCATGAATGATATCTTGCCTTGCGTGGACGACTTGCTCGAGTTGATTTGGCAGAGTAGGAGACAGAATGGGTTTCGGTACGTAATCGATCCCTCTCTTCCCATTGCTTCATATACCACCGATGTGACTTCCGAATTTGTGCGCTGTTCTTGAGCTACGGTAGCTAACAACTATGTGATAGGTCGTATTGGTCGAATTGTTCTCAGGTATGCTTTTAAATCAACGGGGTAGGACGTCCATGTATCTAACATTCAAGTTAGGAACGCCATCGAGCATGGAGATCTCGAGGTTGTTGCTGTCAACGAGTGAGTGTCCCAAATGTTGACCCATTGGATGAATTACTAAATTGTCCATAGCCCTTTCATTGACTTGGACTACATGGTACGGTACTCCTGTCTGCCCAATAACCTCGTTTAGTACTAACGCTATTGCACAGGTCTACATGTTCAAGTATGACTCCGTAAGTCTACGATACTTCTAGCGCTCTATATGGCTTATTAACCTGATTCCCGACAGACTCATGGTCGTTTTAAGGGCTCCGTCGAGGTTAAGGACGGTAAGCTTTACATCAACAACAAGGCCATTGCCGTCTTCGGTGAGAAGGACCCTGCCAATAAGCCCTTGTTCTATAGATTTGTCTCTAACATGTTGGGTCTCGGGGGGCTTCCTCTAGAGACTTGGATGTAAGGGGCTTTACGCATTCGCATAACTTATGAAGTGTGGATGACTCTAGGAGGGGTCTGAGAATGTGCTGTGCCAGCCAGGCTGATAATAGTTTAATTGTTAGCTTGGACTTGTACACAGTCTCATCAGTCTTCAGCTTGGGTCATTGATATTCTGTAAGTCAAAAC-TTATCCATTCACTGTAGTAGGTTGCGGAGGACTTGAAAGTTCTCTCTGCAATTGAGACACTTACCAGGCCATCGCAAGTTGGCAGTGTACGCTACTGATTTTATGGTCGTGGGGGACTTGGGAGCTGGTGCTTGTGTCGCATGAGGTAGAGTTGATATGGACGGATGGAAGAGAAGCATATGTGTATGTCGCGGGGGACTTGGGGTAAGACGCCTTGCGGCAAGTAGAGTC-AACCAGTAGTGACTTCTTTTAGTCGTGGGGGACTTTGGTAATGGTAGTGAGCCGGAATAAGGGATGGATAAATGTAGTATGGATGGTGACAGGGGGAGCAGCAGAGCGTACGCAGTGGGTATGTATATAGTTGAAAAGGGATGGGCAGTAGAATTTTGAGAAATTAATGACCTAAGGGTGATTCTAATAGGCTTGTCAAGAAAAAAGTTAAGTTGAATCAAGCTGGGTCAAGCAAAGTCTAGAAAAGATTTATTGGTAAGTATCAGCTGATATCCTGCTCATATCGAAAACGTACTTTTTAATGTACTAACTCTAATCCAGACTGGCATGGTTTGCGGCAGCTTGGCACGGCTTTCATGGACGGTGTCCCTGGTATAACACAGGTAAGAATCCTTAGGAACCACAGGAATCGGTCAACTTATAAAC
			TGCATAGTGTCCTATTCCGCCTGGAAGCTCATTTACCTACCAATTCACCGTAAGCCATCAATCAGGCACGTTTTGGTGGCATTCCCATTATTCCAATTCCATGGCCGACGGCATTTGGGGCCCGTCAGTTTTCCTGACTTTTGATAACAAGTTATCACAGCTGATAGGATACCATAGCTTAATTATCCATTCGCCCAATGAACCCCTCCAAAGGGGACGAGACTATGACGAGGATCGAATCGTTTTTATAACTGACTGGGTGTAAGTATGACCGTTCTTTGGTGAGG--CTCAAGCTAAACATGTTACTTGGATTAGAAATGCCACTGTAAGTTGCAATATCCTCGTCACCAAAATGTGGAACATTACTT-ATGATCATTCCCGGCTAGACTGGTTTAGGTTCCGGTGAACGAGCCTACATTGAGGCTCGGGAGAAACTTGTCCAACCTGTAATCGAGCAGATGATGGCTGCCCGAGGGCTCGAAACTCCTCCCCGGACACCTAACATCGGTGTCGCCTTGGCCGGCGGTGGTTACCGTGCAATGCTGTGAGTGGATTAATGTTGCAAAAGATATGCTCATTACTTATCATTGGCACAGTACGGGGTTGGGTGGTATCATGGGCATGATGAATGAGAGCACGGAAGCGTCCGAAAGCGAGACTGGTGGTTGGCTTGACGGCGTAAGCTACTGGGCTGGTCTGAGCGGTGGGAGTTGGGCAACCGGGACTTTCATGTCTAATGGGGGTCAGTTGCCCACAAATCTTCTTGAAAACGTGGGTTTCTGGCATGATGTATGTGTTCATCTACTGACTTGCGTGATAGCTCTGGAACATCGATCGCTCACCGCAGGTCCCCTTCCTTCCTCTGTCTCTCCCACCTCTCGGGTCTCCGCGCTCTCCCGCCCATCCTCCTCCCCT-ATCTTATTGCGCAATCATGAAACCACGCCGGTCTTCTTACTCGGCACAACTCCACCGATCACACATCCACGTGCTCGCCTCATCGCCCCTACGATGTTTCATCCAAACAATGCGAAATAACCATTATAGGCTGTTGTTGTCCTCAAGGGTGAATCCTACGTCCACGGCACTGTATGCTTCACCCAGGAGTCGGAAAATGCTCCCGTTTGCATCACTGGTGAGGTACGTCATTGGATTCATCGTGGAGTAACATCCGGTCGCTGACATGATAATCACTGATCAGATTAAGGACATGGACGCTGACGCCAAGCGAGGCATGCACGTCCACGAGTTTGGAGACAACACCAACGGCTGTACCTCTGCTGGCCCCCATTACAACCCCTTTAAAAAGCACCACGGTGCTCCCACCGACTCCGAGAGGCACGTTGGTGACCTCGGTATGTGCCCATTGTCATTTTCGGCAACTTTACCTTGAAGTCCGGCCGGTGAGCCATATCGAGCAATTCATAGTCCAATCGAATCTGACATGTGTCCAGTCAATCCCCTTACTTCTTCAATGCCGGTCTCCTTTATTCTTCATCACTTCTCTCAACTACGGCCCAGGCTTACGCCAAGGTACTTTCCTCTTCTAGGATTCCCGACTTTGACGTCCTCTTTGGCCCTGCTTACAAGGGTATCTCCTTGGCTGCTGTCTCCGCTGTAAGCCTTTACCAGCAGACCGGCAAAGATATCGGTTACTGCTACAACAGGAAGGAGAAGAAGGACGTAAGTCTGTCCTGACCAGTGCGACAGCGATTAGCTCATAGCCAGCAGCATGGTGAGGGCGGTACTATGGTCGGTGCACCTCTCAAGGGACGAATCGTCATCATCGATGATGTTCTCACCTCTGGCAAGGCCATTCGTGAAGCTATTGACATTCTCAAGGCCTCTCCTGAAGCGAAGCTCGTTGGAATTGTCCAGCTTGTCGACAGACAAGAGAAAGGCCAGAGCGGTAGCGGCAAGAGTACCGTACAGGAGGTTGAGGAAGAGTTCGGTGTGCCCGTCGAGCCTATCATTGGTTTGGATGATATCGTGAAGTACT
			TGGAAAGCTC
		</sequence>
		<sequence>
			<taxon idref="ST55"/>
			ACGGTACGCGCCTCTTGTCGGGTACAAGAAGCCTTGGTCCAACTCTGGCTGGTTGGGCAAACTGTTTGGCGGTAAGAGTGATTCCCACCTGACCATGGCGTCGACCACTGGAAACGACAGGATGGACAGTATCAAGCGGGATCTGCAAGCGAGGCAGCACAAGTACTTCTTCGCCATCAACCTGTACAACTCGTTTGACGTTATCCCTGATATCTTTGCGACACTCTTCCGAGCAGCTGCCATCTTGGGCTACCACAATGTCTTTGTCTCCATTTACGAAAACGGTTCCAACGACCAGACAAAGGCACTCTTGAAGATTTTTGATGCCCTCGCGCGAACGGTCGGTCTGAGGATCATCATCCGAACATCTATGCGTACCCGCGGTCTGTTCAACCATCGTATCGAATACCTCGCCGAAGTTCGAAACGCCGCCATGCTGCCCCTCCACGAGCTTCGTGACAATGACGGAGAAGTCTTTGACTCGGTCGTTTTCATGAATGATATCTTGCCTTGCGTGGACGACTTGCTCGAGTTGATTTGGCAGAGTAGGAGACAGAATGGGTTTCGGTACGTAATCGATCCCTCTCTTCCCATTGCTTCATATACCACCGATGTGACTTCCGAATTTGTGCGCTGTTCTTGAGCTACGGTAGCTAACAACTATGTGATAGGTCGTATTGGTCGAATTGTTCTCAGGTATGCTTTTAAATCAACGGGGTAGGACGTCCATGTATCTAACATTCAAGTTAGGAACGCCATCGAGCATGGAGATCTCGAGGTTGTTGCTGTCAACGAGTGAGTGTCCCAAATGTTGACCCATTGGATGAATTACTAAATTGTCCATAGCCCTTTCATTGACTTGGACTACATGGTACGGTACTCCTGTCTGCCCAATAACCTCGTTTAGTACTAACGCTATTGCACAGGTCTACATGTTCAAGTATGACTCCGTAAGTCTTCGATACTTCTAGCGCTCTATATGGCTTATTAACCTGATTCCCGACAGACTCATGGTCGTTTTAAGGGCTCCGTCGAGGTTAAGGACGGTAAGCTTTACATCAACAACAAGGCCATTGCCGTCTTCGGTGAGAAGGACCCTGCCAATAAGCCCTTGTTCTATAGATTTGTCTCTAACATGTTGGGTCTCGGGGGGCTTCCTCTAGAGACTTGGATGTAAGGGGCTTTACGCATTCGCATAACTTATGAAGTGTGGATGACTCTAGGAGGGGTCTGAGAATGTGCTGTGCCAGCCAGGCTGATAATAGTTTAATTGTTAGCTTGGACTTGTACACAGTCTCATCAGTCTTCAGCTTGGGTCATTGATATTCTGTAAGTCAAAAC-TTATCCATTCACTGTAGTAGGTTGCGGAGGACTTGAAAGTTCTCTCTGCAATTGAGACACTTACCAGGCCATCGCAAGTTGGCAGTGTACGCTACTGATTTTATGGTCGTGGGGGACTTGGGAGCTGGTGCTTGTGTCGCATGAGGTAGAGTTGATATGGACGGATGGAAGAGAAGCATATGTGTATGTCGCGGGGGACTTGGGGTAAGACGCCTTGCGGCAAGTAGAGTC-AACCAGTAGTGACTTCTTTTAGTCGTGGGGGACTTTGGTAATGGTAGTGAGCCGGAATAAGGGATGGATAAATGTAGTATGGATGGTGACAGGGGGAGCAGCAGAGCGTACGCAGTGGGTATGTATATAGTTGAAAAGGGATGGGCAGTAGAATTTTGAGAAATTAATGACCTAAGGGTGATTCTAATAGGCTTGTCAAGAAAAAAGTTAAGTTGAATCAAGCTGGGTCAAGCAAAGTCTAGAAAAGATTTATTGGTAAGTATCAGCTGATATCCTGCTCATATCGAAAACGTACTTTTTAATGTACTAACTCTAATCCAGACTGGCATGGTTTGCGGCAGCTTGGCACGGCTTTCATGGACGGTGTCCCTGGTATAACACAGGTAAGAATCCTTAGGAACCACAGGAATCGGTCAACTTATAAAC
			TGCATAGTGTCCTATTCCGCCTGGAAGCTCATTTACCTACCAATTCACCGTAAGCCATCAATCAGGCACGTTTTGGTGGCATTCCCATTATTCCAATTCCATGGCCGACGGCATTTGGGGCCCGTCAGTTTTCCTGACTTTTGATAACAAGTTATCACAGCTGATAAGATACCATAGCTTAATTATCCATTCGCCCAATGAACCCCTCCAAAGGGGACGAGACTATGACGAGGATCGAATCGTTTTTATAACTGACTGGGTGTAAGTATGACCGTTCTTTGGTGAGG--CTCAAGCTAAACATGTTACTTGGATTAGAAATGCCACTGTAAGTTGCAATATCCTCGTCACCAAAATGTGGAACATTACTT-ATGATCATTCCCGGCTAGACTGGTTTAGGTTCCGGTGAACGAGCCTACATTGAGGCTCGGGAGAAACTTGTCCAACCTGTAATTGCGCAGATGATGGCTGCCCGAGGGCTCGAAACTCCTCCCCGGACACCTAACATCGGTGTCGCCTTGGCCGGCGGTGGTTACCGTGCAATGCTGTGAGTGGATTAATGTTGCAAAAGATATGCTCATTACTTATCATTGGCACAGTACGGGGTTGGGTGGTATCATGGGCATGATGAATGAGAGCACGGAAGCGTCCGAAAGCGAGACTGGTGGTTGGCTTGACGGCGTAAGCTACTGGGCTGGTCTGAGCGGTGGGAGTTGGGCAACCGGGACTTTCATGTCTAATGGGGGTCAGTTGCCCACAAATCTTCTTGAAAACGTGGGTTTCTGGCATGATGTATGTGTTCATCTACTGACTTGCGTGATAGCTCTGGAACATCGATCGCTCACCGCAGGTCCCCTTCCTTCCTCTGTCTCTCCCACCTCTCGGGTCTCCGCGCTCTCCCGCCCATCCTCCTCCCCT-ATCTTATTGCGCAATCATGAAACCACGCCGGTCTTCTTACTCGGCACAACTCCACCGATCACACATCCACGTGCTCGCCTCATCGCCCCTACGATGTTTCATCCAAACAATGCGAAATAACCATTATAGGCTGTTGTTGTCCTCAAGGGTGAATCCTACGTCCACGGCACTGTATGCTTCACCCAGGAGTCGGAAAATGCTCCCGTTTGCATCACTGGTGAGGTACGTCATTGGATTCATCGTGGAGTAACATCCGGTCGCTGACATGATAATCACTGATCAGATTAAGGACATGGACGCTGACGCCAAGCGAGGCATGCACGTCCACGAGTTTGGAGACAACACCAACGGCTGTACCTCTGCTGGCCCCCATTACAACCCCTTTAAAAAGCACCACGGTGCTCCCACCGACTCCGAGAGGCACGTTGGTGACCTCGGTATGTGCCCATTGTCATTTTCGGCAACTTTACCTTGAAGTCCGGCCGGTGAGCCATATCGAGCAATTCATAGTCCAATCGAATCTGACATGTGTCCAGTCAATCCCCTTACTTCTTCAATGCCGGTCTCCTTTATTCTTCATCACTTCTCTCAACTACGGCCCAGGCTTACGCCAAGGTACTTTCCTCTTCTAGGATTCCCGACTTTGACGTCCTCTTTGGCCCTGCTTACAAGGGTATCTCCTTGGCTGCTGTCTCCGCTGTAAGCCTTTACCAGCAGACCGGCAAAGATATCGGTTACTGCTACAACAGGAAGGAGAAGAAGGACGTAAGTCTGTCCTGACCAGTGCGACAGCGATTAGCTCATAGCCAGCAGCATGGTGAGGGCGGTACTATGGTCGGTGCACCTCTCAAGGGACGAATCGTCATCATCGATGATGTTCTCACCTCTGGCAAGGCCATTCGTGAAGCTATTGACATTCTCAAGGCCTCTCCTGAAGCGAAGCTCGTTGGAATTGTCCAGCTTGTCGACAGACAAGAGAAAGGCCAGAGCGGTAGCGGCAAGAGTACCGTACAGGAGGTTGAGGAAGAGTTCGGTGTGCCCGTCGAGCCTATCATTGGTTTGGATGATATCGTGAAGTACT
			TGGAAAGCTC
		</sequence>
		<sequence>
			<taxon idref="ST56"/>
			ACGGTACGCGCCTCTTGTCGGGTACAAGAAGCCTTGGTCCAACTCTGGCTGGTTGGGCAAACTGTTTGGCGGTAAGAGTGATTCCCACCTGACCATGGCGTCGACCACTGGAAACGACAGGATGGACAGTATCAAGCGGGATCTGCAAGCGAGGCAGCACAAGTACTTCTTCGCCATCAACCTGTACAACTCGTTTGACGTTATCCCTGATATCTTTGCGACACTCTTCCGAGCAGCTGCCATCTTGGGCTACCACAATGTCTTTGTCTCCATTTACGAAAACGGTTCCAACGACCAGACAAAGGCACTCTTGAAGATTTTTGATGCCCTCGCGCGAACGGTCGGTCTGAGGATCATCATCCGAACATCTATGCGTACCCGCGGTCTGTTCAACCATCGTATCGAATACCTCGCCGAAGTTCGAAACGCCGCCATGCTGCCCCTCCACGAGCTTCGTGACAATGACGGAGAAGTCTTTGACTCGGTCGTTTTCATGAATGATATCTTGCCTTGCGTGGACGACTTGCTCGAGTTGATTTGGCAGAGTAGGAGACAGAATGGGTTTCGGTACGTAATCGATCCCTCTCTTCCCATTGCTTCATATACCACCGATGTGACTTCCGAATTTGTGCGCTGTTCTTGAGCTACGGTAGCTAACAACTATGTGATAGGTCGTATTGGTCGAATTGTTCTCAGGTATGCTTTTAAATCAACGGGGTAGGACGTCCATGTATCTAACATTCAAGTTAGGAACGCCATCGAGCATGGAGATCTCGAGGTTGTTGCTGTCAACGAGTGAGTGTCCCAAATGTTGACCCATTGGATGAATTACTAAATTGTCCATAGCCCTTTCATTGACTTGGACTACATGGTACGGTACTCCTGTCTGCCCAATAACCTCGTTTAGTACTAACGCTATTGCACAGGTCTACATGTTCAAGTATGACTCCGTAAGTCTTCGATACTTCTAGCGCTCTATATGGCTTATTAACCTGATTCCCGACAGACTCATGGTCGTTTTAAGGGCTCCGTCGAGGTTAAGGACGGTAAGCTTTACATCAACAACAAGGCCATTGCCGTCTTCGGTGAGAAGGACCCTGCCAATAAGCCCTTGTTCTATAGATTTGTCTCTAACATGTTGGGTCTCGGGGGGCTTCCTCTAGAGACTTGGATGTAAGGGGCTTTACGCATTCGCATAACTTATGAAGTGTGGATGACTCTAGGAGGGGTCTGAGAATGTGCTGTGCCAGCCAGGCTGATAATAGTTTAATTGTTAGCTTGGACTTGTACACAGTCTCATCAGTCTTCAGCTTGGGTCATTGATATTCTGTAAGTCAAAAC-TTATCCATTCACTGTAGTAGGTTGCGGAGGACTTGAAAGTTCTCTCTGCAATTGAGACACTTACCAGGCCATCGCAAGTTGGCAGTGTACGCTACTGATTTTATGGTCGTGGGGGACTTGGGAGCTGGTGCTTGTGTCGCATGAGGTAGAGTTGATATGGACGGATGGAAGAGAAGCATATGTGTATGTCGCGGGGGACTTGGGGTAAGACGCCTTGCGGCAAGTAGAGTC-AACCAGTAGTGACTTCTTTTAGTCGTGGGGGACTTTGGTAATGGTAGTGAGCCGGAATAAGGGATGGATAAATGTAGTATGGATGGTGACAGGGGGAGCAGCAGAGCGTACGCAGTGGGTATGTATATAGTTGAAAAGGGATGGGCAGTAGAATTTTGAGAAATTAATGACCTAAGGGTGATTCTAATAGGCTTGTCAAGAAAAAAGTTAAGTTGAATCAAGCTGGGTCAAGCAAAGTCTAGAAAAGATTTATTGGTAAGTATCAGCTGATATCCTGCTCATATCGAAAACGTACTTTTTAATGTACTAACTCTAATCCAGACTGGCATGGTTTGCGGCAGCTTGGCACGGCTTTCATGGACGGTGTCCCTGGTATAACACAGGTAAGAATCCTTAGGAACCACAGGAATCGGTCAACTTATAAAC
			TGCATAGTGTCCTATTCCGCCTGGAAGCTCATTTACCTACCAATTCACCGTAAGCCATCAATCAGGCACGTTTTGGTGGCATTCCCATTATTCCAATTCCATGGCCGACGGCATTTGGGGCCCGTCAGTTTTCCTGACTTTTGATAACAAGTTATCACAGCTGATAAGATACCATAGCTTAATTATCCATTCGCCCAATGAACCCCTCCAAAGGGGACGAGACTATGACGAGGATCGAATCGTTTTTATAACTGACTGGGTGTAAGTATGACCGTTCTTTGGTGAGG--CTCAAGCTAAACATGTTACTTGGATTAGAAATGCCACTGTAAGTTGCAATATCCTCGTCACCAAAATGTGGAACATTACTT-ATGATCATTCCCGGCTAGACTGGTTTAGGTTCCGGTGAACGAGCCTACATTGAGGCTCGTGAGAAACTTGTCCAACCTGTAATCGAGCAGATGATGGCTGCCCGAGGGCTCGAAACTCCTCCCCGGACACCTAACATCGGTGTCGCCTTGTCCGGCGGTGGTTACCGTGCAATGCTGTGAGTGGATTAATGTTGCAAAAGATATGCTCATTACTTATCATTGGCACAGTACGGGGTTGGGTGGTATCATGGGCATGATGAATGAGAGCACGGAAGCGTCCGAAAGCGAGACTGGTGGTTGGCTTGACGGCGTAAGCTACTGGGCTGGTCTGAGCGGTGGGAGTTGGGCAACCGGGACTTTCATGTCTAATGGGGGTCAGTTGCCCACAAATCTTCTTGAAAACGTGGGTTTCTGGCATGATGTATGTGTTCATCTACTGACTTGCGTGATAGCTCTGGAACATCGATCGCTCACCGCAGGTCCCCTTCCTTCCTCTGTCTCTCCCACCTCTCGGGTCTCCGCGCTCTCCCGCCCATCCTCCTCCCCT-ATCTTATTGCGCAATCATGAAACCACGCCGGTCTTCTTACTCGGCACAACTCCACCGATCACACATCCACGTGCTCGCCTCATCGCCCCTACGATGTTTCATCCAAACAATGCGAAATAACCATTATAGGCTGTTGTTGTCCTCAAGGGTGAATCCTACGTCCACGGCACTGTATGCTTCACCCAGGAGTCGGAAAATGCTCCCGTTTGCATCACTGGTGAGGTACGTCATTGGATTCATCGTGGAGTAACATCCGGTCGCTGACATGATAATCACTGATCAGATTAAGGACATGGACGCTGACGCCAAGCGAGGCATGCACGTCCACGAGTTTGGAGACAACACCAACGGCTGTACCTCTGCTGGCCCCCATTACAACCCCTTTAAAAAGCACCACGGTGCTCCCACCGACTCCGAGAGGCACGTTGGTGACCTCGGTATGTGCCCATTGTCATTTTCGGCAACTTTACCTTGAAGTCCGGCCGGTGAGCCATATCGAGCAATTCATAGTCCAATCGAATCTGACATGTGTCCAGTCAATCCCCTTACTTCTTCAATGCCGGTCTCCTTTATTCTTCATCACTTCTCTCAACTACGGCCCAGGCTTACGCCAAGGTACTTTCCTCTTCTAGGATTCCCGACTTTGACGTCCTCTTTGGCCCTGCTTACAAGGGTATCTCCTTGGCTGCTGTCTCCGCTGTAAGCCTTTACCAGCAGACCGGCAAAGATATCGGTTACTGCTACAACAGGAAGGAGAAGAAGGACGTAAGTCTGTCCTGACCAGTGCGACAGCGATTAGCTCATAGCCAGCAGCATGGTGAGGGCGGTACTATGGTTGGTGCACCTCTCAAGGGACGAATCGTCATCATCGATGATGTTCTCACCTCTGGCAAGGCCATTCGTGAAGCTATTGACATTCTCAAGGCCTCTCCTGAAGCGAAGCTCGTTGGAATTGTCCAGCTTGTCGACAGACAAGAGAAAGGCCAGAGCGGTAGCGGCAAGAGTACCGTACAGGAGGTTGAGGAAGAGTTCGGTGTGCCCGTCGAGCCTATCATTGGTTTGGATGATATCGTGAAGTACT
			TGGAAAGCTC
		</sequence>
		<sequence>
			<taxon idref="ST58"/>
			ACGGTACGCGCCTCTTGTCGGGTACAAGAAGCCTTGGTCCAACTCTGGCTGGTTGGGCAAACTGTTTGGCGGTAAGAGTGATTCCCACCTGACCATGGCGTCGACCACTGGAAACGACAGGATGGACAGTATCAAGCGGGATCTGCAAGCGAGGCAGCACAAGTACTTCTTCGCCATCAACCTGTACAACTCGTTTGACGTTATCCCTGATATCTTTGCGACACTCTTCCGAGCAGCTGCCATCTTGGGCTACCACAATGTCTTTGTCTCCATTTACGAAAACGGTTCCAACGACCAGACAAAGGCACTCTTGAAGATTTTTGATGCCCTCGCGCGAACGGTCGGTCTGAGGATCATCATCCGAACATCTATGCGTACCCGCGGTCTGTTCAACCATCGTATCGAATACCTCGCCGAAGTTCGAAACGCCGCCATGCTGCCCCTCCACGAGCTTCGTGACAATGACGGAGAAGTCTTTGACTCGGTCGTTTTCATGAATGATATCTTGCCTTGCGTGGACGACTTGCTCGAGTTGATTTGGCAGAGTAGGAGACAGAATGGGTTTCGGTACGTAATCGATCCCTCTCTTCCCATTGCTTCATATACCACCGATGTGACTTCCGAATTTGTGCGCTGTTCTTGAGCTACGGTAGCTAACAACTATGTGATAGGTCGTATTGGTCGAATTGTTCTCAGGTATGCTTTTAAATCAACGGGGTAGGACGTCCATGTATCTAACATTCAAGTTAGGAACGCCATCGAGCATGGAGATCTCGAGGTTGTTGCTGTCAACGAGTGAGTGTCCCAAATGTTGACCCATTGGATGAATTACTAAATTGTCCATAGCCCTTTCATTGACTTGGACTACATGGTACGGTACTCCTGTCTGCCCAATAACCTCGTTTAGTACTAACGCTATTGCACAGGTCTACATGTTCAAGTATGACTCCGTAAGTCTTCGATACTTCTAGCGCTCTATATGGCTTATTAACCTGATTCCCGACAGACTCATGGTCGTTTTAAGGGCTCCGTCGAGGTTAAGGACGGTAAGCTTTACATCAACAACAAGGCCATTGCCGTCTTCGGTGAGAAGGACCCTGCCAATAAGCCCTTGTTCTATAGATTTGTCTCTAACATGTTGGGTCTCGGGGGGCTTCCTCTAGAGACTTGGATGTAAGGGGCTTTACGCATTCGCATAACTTATGAAGTGTGGATGACTCTAGGAGGGGTCTGAGAATGTGCTGTGCCAGCCAGGCTGATAATAGTTTAATTGTTAGCTTGGACTTGTACACAGTCTCATCAGTCTTCAGCTTGGGTCATTGATATTCTGTAAGTCAAAAC-TTATCCATTCACTGTAGTAGGTTGCGGAGGACTTGAAAGTTCTCTCTGCAATTGAGACACTTACCAGGCCATCGCAAGTTGGCAGTGTACGCTACTGATTTTATGGTCGTGGGGGACTTGGGAGCTGGTGCTTGTGTCGCATGAGGTAGAGTTGATATGGACGGATGGAAGAGAAGCATATGTGTATGTCGCGGGGGACTTGGGGTAAGACGCCTTGCGGCAAGTAGAGTC-AACCAGTAGTGACTTCTTTTAGTCGTGGGGGACTTTGGTAATGGTAGTGAGCCGGAATAAGGGATGGATAAATGTAGTATGGATGGTGACAGGGGGAGCAGCAGAGCGTACGCAGTGGGTATGTATATAGTTGAAAAGGGATGGGCAGTAGAATTTTGAGAAATTAATGACCTAAGGGTGATTCTAATAGGCTTGTCAAGAAAAAAGTTAAGTTGAATCAAGCTGGGTCAAGCAAAGTCTAGAAAAGATTTATTGGTAAGTATCAGCTGATATCCTGCTCATATCGAAAACGTACTTTTTAATGTACTAACTCTAATCCAGACTGGCATGGTTTGCGGCAGCTTGGCACGGCTTTCATGGACGGTGTCCCTGGTATAACACAGGTAAGAATCCTTAGGAACCACAGGAATCGGTCAACTTATAAAC
			TGCATAGTGTCCTATTCCCCCTGGAAGCTCATTTACCTACCAATTCACCGTAAGCCATCAGTCAGGCACGTTTTGGTGGCATTCCCATTATTCCAATTCCATGGCCGACGGCATTTGGGGCCCGTCAGTTTTCCTGACTTTTGATAACAAGTTATCACAGCTGATAGGATACCATAGCTTAATTATCCATTCGCCCAATGAACCCCTCCAAAGGGGACGAGACTATGACGAGGATCGAATCGTTTTTATAACTGACTGGGTGTAAGTATGACCGTTCTTTGGTGAGG--CTCAAGCTAAACATGTTACTTGGATTAGAAATGCCACTGTAAGTTGCAATATCCTCGTCACCAAAATGTGGAACATTACTT-ATGATCATTCCCGGCTAGACTGGTTTAGGTTCCGGTGAACGAGCCTACATTGAGGCTCGTGAGAAACTTGTCCAACCTGTAATCGAGCAGATGATGGCTGCCCGAGGGCTCGAAACTCCTCCCCGGACACCTAACATCGGTGTCGCCTTGTCCGGCGGTGGTTACCGTGCAATGCTGTGAGTGGATTAATGTTGCAAAAGATATGCTCATTACTTATCATTGGCACAGTACGGGGTTGGGTGGTATCATGGGCATGATGAATGAGAGCACGGAAGCGTCCGAAAGCGAGACTGGTGGTTGGCTTGACGGCGTAAGCTACTGGGCTGGTCTGAGCGGTGGGAGTTGGGCAACCGGGACTTTCATGTCTAATGGGGGTCAGTTGCCCACAAATCTTCTTGAAAACGTGGGTTTCTGGCATGATGTATGTGTTCATCTACTGACTTGCGTGATAGCTCTGGAACATCGATCGCTCACCGCAGGTCCCCTTCCTTCCTCTGTCTCTCCCACCTCTCGGGTCTCCGCGCTCTCCCGCCCATCCTCCTCCCCT-ATCTTATTGCGCAATCATGAAACCACGCCGGTCTTCTTACTCGGCACAACTCCACCGATCACACATCCACGTGCTCGCCTCATCGCCCCTACGATGTTTCATCCAAACAATGCGAAATAACCATTATAGGCTGTTGTTGTCCTCAAGGGTGAATCCTACGTCCACGGCACTGTATGCTTCACCCAGGAGTCGGAAAATGCTCCCGTTTGCATCACTGGTGAGGTACGTCATTGGATTCATCGTGGAGTAACATCCGGTCGCTGACATGATAATCACTGATCAGATTAAGGACATGGACGCTGACGCCAAGCGAGGCATGCACGTCCACGAGTTTGGAGACAACACCAACGGCTGTACCTCTGCTGGCCCCCATTACAACCCCTTTAAAAAGCACCACGGTGCTCCCACCGACTCCGAGAGGCACGTTGGTGACCTCGGTATGTGCCCATTGTCATTTTCGGCAACTTTACCTTGAAGTCCGGCCGGTGAGCCATATCGAGCAATTCATAGTCCAATCGAATCTGACATGTGTCCAGTCAATCCCCTTACTTCTTCAATGCCGGTCTCCTTTATTCTTCATCACTTCTCTCAACTACGGCCCAGGCTTACGCCAAGGTACTTTCCTCTTCTAGGATTCCCGACTTTGACGTCCTCTTTGGCCCTGCTTACAAGGGTATCTCCTTGGCTGCTGTCTCCGCTGTAAGCCTTTACCAGCAGACCGGCAAAGATATCGGTTACTGCTACAACAGGAAGGAGAAGAAGGACGTAAGTCTGTCCTGACCAGTGCGACAGCGATTAGCTCATAGCCAGCAGCATGGTGAGGGCGGTACTATGGTTGGTGCACCTCTCAAGGGACGAATCGTCATCATCGATGATGTTCTCACCTCTGGCAAGGCCATTCGTGAAGCTATTGACATTCTCAAGGCCTCTCCTGAAGCGAAGCTCGTTGGAATTGTCCAGCTTGTCGACAGACAAGAGAAAGGCCAGAGCGGTAGCGGCAAGAGTACCGTACAGGAGGTTGAGGAAGAGTTCGGTGTGCCCGTCGAGCCTATCATTGGTTTGGATGATATCGTGAAGTACT
			TGGAAAGCTC
		</sequence>
		<sequence>
			<taxon idref="ST59"/>
			ACGGTACGCGCCTCTTGTCGGGTACAAGAAGCCTTGGTCCAACTCTGGCTGGTTGGGCAAACTGTTTGGCGGTAAGAGTGATTCCCACCTGACCATGGCGTCGACCACTGGAAACGACAGGATGGACAGTATCAAGCGGGATCTGCAAGCGAGGCAGCACAAGTACTTCTTCGCCATCAACCTGTACAACTCGTTTGACGTTATCCCTGATATCTTTGCGACACTCTTCCGAGCAGCTGCCATCTTGGGCTACCACAATGTCTTTGTCTCCATTTACGAAAACGGTTCCAACGACCAGACAAAGGCACTCTTGAAGATTTTTGATGCCCTCGCGCGAACGGTCGGTCTGAGGATCATCATCCGAACATCTATGCGTACCCGCGGTCTGTTCAACCATCGTATCGAATACCTCGCCGAAGTTCGAAACGCCGCCATGCTGCCCCTCCACGAGCTTCGTGACAATGACGGAGAAGTCTTTGACTCGGTCGTTTTCATGAATGATATCTTGCCTTGCGTGGACGACTTGCTCGAGTTGATTTGGCAGAGTAGGAGACAGAATGGGTTTCGGTACGTAATCGATCCCTCTCTTCCCATTGCTTCATATACCACCGATGTGACTTCCGAATTTGTGCGCTGTTCTTGAGCTACGGTAGCTAACAACTATGTGATAGGTCGTATTGGTCGAATTGTTCTCAGGTATGCTTTTAAATCAACGGGGTAGGACGTCCATGTATCTAACATTCAAGTTAGGAACGCCATCGAGCATGGAGATCTCGAGGTTGTTGCTGTCAACGAGTGAGTGTCCCAAATGTTGACCCATTGGATGAATTACTAAATTGTCCATAGCCCTTTCATTGACTTGGACTACATGGTACGGTACTCCTGTCTGCCCAATAACCTCGTTTAGTACTAACGCTATTGCACAGGTCTACATGTTCAAGTATGACTCCGTAAGTCTACGATACTTCTAGCGCTCTATATGGCTTATTAACCTGATTCCCGACAGACTCATGGTCGTTTTAAGGGCTCCGTCGAGGTTAAGGACGGTAAGCTTTACATCAACAACAAGGCCATTGCCGTCTTCGGTGAGAAGGACCCTGCCAATAAGCCCTTGTTCTATAGATTTGTCTCTAACATGTTGGGTCTCGGGGGGCTTCCTCTAGAGACTTGGATGTAAGGGGCTTTACGCATTCGCATAACTTATGAAGTGTGGATGACTCTAGGAGGGGTCTGAGAATGTGCTGTGCCAGCCAGGCTGATAATTGTTTAATTGTCAGCTTGGACTTGTACACAGTCTCATCAGTCTTCAGCTTGGGTCATTGATATTCTGTAAGTCAAAACTTTATCCATTCACTGTAGTAGGTTGCGGAGGACTTGAAAGTTCTCTCTGCAATTGAGACACTTACCAGGCCATCGCAAGTTGGCAGTGTACACTACTGATTTTATGGTCGTGGGGGACTTGGGAGCTGGTGCTTGTGTCGCATGAGGTAGAGTTGATATGGATGGATGGAAGAGAAGCATA--TGTATGTCGTGGGGGACTTGGGGTAAGACGCCTTGCGGCAAGTAGAGTC-AACCAGTAGTGACTTCTTTTAGTCATGGGGGACTTTGGTAATGGTAGTGAGCCGGAATAAGGAATGGATAAATGTAGTATGGATGGTGACAGGGGGAGCAGCAGAGCGTACGCAGTGGGTATGTATATAGTTGAAAAGGGATGGGCAGTAGAATTTTGAGGAATTAATGACCTAAGGGTGGTTCTAATAGGCTTGTCAAGAAAAAAGTTAAGTTGAATCAAGCTGGGTCAAGCAAAGTCTAGAAAAGATTTATTGGTAAGTATCAGCTGATATCCTGCTCATATCGAAAACGTACTTTTTAATGTACTAACTCTAATCCAGACTGGCATGGTTTGCGGCAGCTTGGCACGGCTTTCATGGACGGTGTCCCTGGTATAACACAGGTAAGAATCCTTAGGAACCACAGGAATCGGTCAACTTATAAAC
			TGCATAGTGTCCTATTCCGCCTGGAAGCTCATTTACCTACCAATTCACCGTAAGCCATCAATCAGGCACGTTTTGGTGGCATTCCCATTATTCCAATTCCATGGCCGACGGCATTTGGGGCCCGTCAGTTTTCCTGACTTTTGATAACAAGTTATCACAGCTGATAGGATACCATAGCTTAATTATCCATTCGCCCAATGAACCCCTCCAAAGGGGACGAGACTATGACGAGGATCGAATCGTTTTTATAACTGACTGGGTGTAAGTATGACCGTTCTTTGGTGAGG--CTCAAGCTAAACATGTTACTTGGATTAGAAATGCCACTGTAAGTTGCAATATCCTCGTCACCAAAATGTGGAACATTACTT-ATGATCATTCCCGGCTAGACTGGTTTAGGTTCCGGTGAACGAGCCTACATTGAGGCTCGTGAGAAACTTGTCCAACCTGTAATCGAGCAGATGATGGCTGCCCGAGGGCTCGAAACTCCTCCCCGGACACCTAACATCGGTGTCGCCTTGGCCGGCGGTGGTTACCGTGCAATGCTGTGAGTGGATTAATGTTGCAAAAGATATGCTCATTACTTATCATTGGCACAGTACGGGGTTGGGTGGTATCATGGGCATGATGAATGAGAGCACGGAAGCGTCCGAAAGCGAGACTGGTGGTTGGCTTGACGGCGTAAGCTACTGGGCTGGTCTGAGCGGTGGGAGTTGGGCAACCGGGACTTTCATGTCTAATGGGGGTCAGTTGCCCACAAATCTTCTTGAAAACGTGGGTTTCTGGCATGATGTATGTGTTCATCTACTGACTTGCGTGATAGCTCTGGAACATCGATCGCTCACCGCAGGTCCCCTTCCTTCCTCTGTCTCTCCCACCTCTCGGGTCTCCGCGCTCTCCCGCCCATCCTCCTCCCCT-ATCTTATTGCGCAATCATGAAACCACGCCGGTCTTCTTACTCGGCACAACTCCACCGATCACACATCCACGTGCTCGCCTCATCGCCCCTACGATGTTTCATCCAAACAATGCGAAATAACCATTATAGGCTGTTGTTGTCCTCAAGGGTGAATCCTACGTCCACGGCACTGTATGCTTCACCCAGGAGTCGGAAAATGCTCCCGTTTGCATCACTGGTGAGGTACGTCATTGGATTCATCGTGGAGTAACATCCGGTCGCTGACATGATAATCACTGATCAGATTAAGGACATGGACGCTGACGCCAAGCGAGGCATGCACGTCCACGAGTTTGGAGACAACACCAACGGCTGTACCTCTGCTGGCCCCCATTACAACCCCTTTAAAAAGCACCACGGTGCTCCCACCGACTCCGAGAGGCACGTTGGTGACCTCGGTATGTGCCCATTGTCATTTTCGGCAACTTTACCTTGAAGTCCGGCCGGTGAGCCATATCGAGCAATTCATAGTCCAATCGAATCTGACATGTGTCCAGTCAATCCCCTTACTTCTTCAATGCCGGTCTCCTTTATTCTTCATCACTTCTCTCAACTACGGCCCAGGCTTACGCCAAGGTACTTTCCTCTTCTAGGATTCCCGACTTTGACGTCCTCTTTGGCCCTGCTTACAAGGGTATCTCCTTGGCTGCTGTCTCCGCTGTAAGCCTTTACCAGCAGACCGGCAAAGATATCGGTTACTGCTACAACAGGAAGGAGAAGAAGGACGTAAGTCTGTCCTGACCAGTGCGACAGCGATTAGCTCATAGCCAGCAGCATGGTGAGGGCGGTACTATGGTCGGTGCACCTCTCAAGGGACGAATCGTCATCATCGATGATGTTCTCACCTCTGGCAAGGCCATTCGTGAAGCTATTGACATTCTCAAGGCCTCTCCTGAAGCGAAGCTCGTTGGAATTGTCCAGCTTGTCGACAGACAAGAGAAAGGCCAGAGCGGTAGCGGCAAGAGTACCGTACAGGAGGTTGAGGAAGAGTTCGGTGTGCCCGTCGAGCCTATCATTGGTTTGGATGATATCGTGAAGTACT
			TGGAAAGCTC
		</sequence>
		<sequence>
			<taxon idref="ST61"/>
			ACGGTACGCGCCTCTTGTCGGGTACAAGAAGCCTTGGTCCAACTCTGGCTGGTTGGGCAAACTGTTTGGCGGTAAGAGTGATTCCCACCTGACCATGGCGTCGACCACTGGAAACGACAGGATGGACAGTATCAAGCGGGATCTGCAAGCGAGGCAGCACAAGTACTTCTTCGCCATCAACCTGTACAACTCGTTTGACGTTATCCCTGATATCTTTGCGACACTCTTCCGAGCAGCTGCCATCTTGGGCTACCACAATGTCTTTGTCTCCATTTACGAAAACGGTTCCAACGACCAGACAAAGGCACTCTTGAAGATTTTTGATGCCCTCGCGCGAACGGTCGGTCTGAGGATCATCATCCGAACATCTATGCGTACCCGCGGTCTGTTCAACCATCGTATCGAATACCTCGCCGAAGTTCGAAACGCCGCCATGCTGCCCCTCCACGAGCTTCGTGACAATGACGGAGAAGTCTTCGACTCGGTCGTTTTCATGAATGATATCTTGCCTTGCGTGGACGACTTGCTCGAGTTGATTTGGCAGAGTAGGAGACAGAATGGGTTTCGGTACGTAATCGATCCCTCTCTTCCCATTGCTTCATATACCACCGATGTGACTTCCGAATTTGTGCGCTGTTCTTGAGCTACGGTAGCTAACAACTATGTGATAGGTCGTATTGGTCGAATTGTTCTCAGGTATGCTTTTAAATCAACGGGGTAGGACGTCCATGTATCTAACATTCAAGTTAGGAACGCCATCGAGCATGGAGATCTCGAGGTTGTTGCTGTCAACGAGTGAGTGTCCCAAATGTTGACCCATTGGATGAATTACTAAATTGTCCATAGCCCTTTCATTGACTTGGACTACATGGTACGGTACTCCTGTCTGCCCAATAACCTCGTTTAGTACTAACGCTATTGCACAGGTCTACATGTTCAAGTATGACTCCGTAAGTCTTCGATACTTCTAGCGCTCTATATGGCTTATTAACCTGATTCCCGACAGACTCATGGTCGTTTTAAGGGCTCCGTCGAGGTTAAGGACGGTAAGCTTTACATCAACAACAAGGCCATTGCCGTCTTCGGTGAGAAGGACCCTGCCAATAAGCCCTTGTTCTATAGATTTGTCTCTAACATGTTGGGTCTCGGGGGGCTTCCTCTAGAGACTTGGATGTAAGGGGCTTTACGCATTCGCATAACTTATGAAGTGTGGATGACTCTAGGAGGGGTCTGAGAATGTGCTGTGCCAGCCAGGCTGATAATAGTTTAATTGTTAGCTTGGACTTGTACACAGTCTCATCAGTCTTCAGCTTGGGTCATTGATATTCTGTAAGTCAAAAC-TTATCCATTCACTGTAGTAGGTTGCGGAGGACTTGAAAGTTCTCTCTGCAATTGAGACACTTACCAGGCCATCGCAAGTTGGCAGTGTACGCTACTGATTTTATGGTCGTGGGGGACTTGGGAGCTGGTGCTTGTGTCGCATGAGGTAGAGTTGATATGGACGGATGGAAGAGAAGCATATGTGTATGTCGCGGGGGACTTGGGGTAAGACGCCTTGCGGCAAGTAGAGTC-AACCAGTAGTGACTTCTTTTAGTCGTGGGGGACTTTGGTAATGGTAGTGAGCCGGAATAAGGGATGGATAAATGTAGTATGGATGGTGACAGGGGGAGCAGCAGAGCGTACGCAGTGGGTATGTATATAGTTGAAAAGGGATGGGCAGTAGAATTTTGAGAAATTAATGACCTAAGGGTGATTCTAATAGGCTTGTCAAGAAAAAAGTTAAGTTGAATCAAGCTGGGTCAAGCAAAGTCTAGAAAAGATTTATTGGTAAGTATCAGCTGATATCCTGCTCATATCGAAAACGTACTTTTTAATGTACTAACTCTAATCCAGACTGGCATGGTTTGCGGCAGCTTGGCACGGCTTTCATGGACGGTGTCCCTGGTATAACACAGGTAAGAATCCTTAGGAACCACAGGAATCGGTCAACTTATAAAC
			TGCATAGTGTCCTATTCCGCCTGGAAGCTCATTTACCTACCAATTCACCGTAAGCCATCAATCAGGCACGTTTTGGTGGCATTCCCATTATTCCAATTCCATGGCCGACGGCATTTGGGGCCCGTCAGTTTTCCTGACTTTTGATAACAAGTTATCACAGCTGATAAGATACCATAGCTTAATTATCCATTCGCCCAATGAACCCCTCCAAAGGGGACGAGACTATGACGAGGATCGAATCGTTTTTATAACTGACTGGGTGTAAGTATGACCGTTCTTTGGTGAGG--CTCAAGCTAAACATGTTACTTGGATTAGAAATGCCACTGTAAGTTGCAATATCCTCGTCACCAAAATGTGGAACATTACTT-ATGATCATTCCCGGCTAGACTGGTTTAGGTTCCGGTGAACGAGCCTACATTGAGGCTCGTGAGAAACTTGTCCAACCTGTAATCGAGCAGATGATGGCTGCCCGAGGGCTCGAAACTCCTCCCCGGACACCTAACATCGGTGTCGCCTTGTCCGGCGGTGGTTACCGTGCAATGCTGTGAGTGGATTAATGTTGCAAAAGATATGCTCATTACTTATCATTGGCACAGTACGGGGTTGGGTGGTATCATGGGCATGATGAATGAGAGCACGGAAGCGTCCGAAAGCGAGACTGGTGGTTGGCTTGACGGCGTAAGCTACTGGGCTGGTCTGAGCGGTGGGAGTTGGGCAACCGGGACTTTCATGTCTAATGGGGGTCAGTTGCCCACAAATCTTCTTGAAAACGTGGGTTTCTGGCATGATGTATGTGTTCATCTACTGACTTGCGTGATAGCTCTGGAACATCGATCGCTCACCGCAGGTCCCCTTCCTTCCTCTGTCTCTCCCACCTCTCGGGTCTCCGCGCTCTCCCGCCCATCCTCCTCCCCT-ATCTTATTGCGCAATCATGAAACCACGCCGGTCTTCTTACTCGGCACAACTCCACCGATCACACATCCACGTGCTCGCCTCATCGCCCCTACGATGTTTCATCCAAACAATGCGAAATAACCATTATAGGCTGTTGTTGTCCTCAAGGGTGAATCCTACGTCCACGGCACTGTATGCTTCACCCAGGAGTCGGAAAATGCTCCCGTTTGCATCACTGGTGAGGTACGTCATTGGATTCATCGTGGAGTAACATCCGGTCGCTGACATGATAATCACTGATCAGATTAAGGACATGGACGCTGACGCCAAGCGAGGCATGCACGTCCACGAGTTTGGAGACAACACCAACGGCTGTACCTCTGCTGGCCCCCATTACAACCCCTTTAAAAAGCACCACGGTGCTCCCACCGACTCCGAGAGGCACGTTGGTGACCTCGGTATGTGCCCATTGTCATTTTCGGCAACTTTACCTTGAAGTCCGGCCGGTGAGCCATATCGAGCAATTCATAGTCCAATCGAATCTGACATGTGTCCAGTCAATCCCCTTACTTCTTCAATGCCGGTCTCCTTTATTCTTCATCACTTCTCTCAACTACGGCCCAGGCTTACGCCAAGGTACTTTCCTCTTCTAGGATTCCCGACTTTGACGTCCTCTTTGGCCCTGCTTACAAGGGTATCTCCTTGGCTGCTGTCTCCGCTGTAAGCCTTTACCAGCAGACCGGCAAAGATATCGGTTACTGCTACAACAGGAAGGAGAAGAAGGACGTAAGTCTGTCCTGACCAGTGCGACAGCGATTAGCTCATAGCCAGCAGCATGGTGAGGGCGGTACTATGGTCGGTGCACCTCTCAAGGGACGAATCGTCATCATCGATGATGTTCTCACCTCTGGCAAGGCCATTCGTGAAGCTATTGACATTCTCAAGGCCTCTCCTGAAGCGAAGCTCGTTGGAATTGTCCAGCTTGTCGACAGACAAGAGAAAGGCCAGAGCGGTAGCGGCAAGAGTACCGTACAGGAGGTTGAGGAAGAGTTCGGTGTGCCCGTCGAGCCTATCATTGGTTTGGATGATATCGTGAAGTACT
			TGGAAAGCTC
		</sequence>
		<sequence>
			<taxon idref="ST62"/>
			ACGGTACGCGCCTCTTGTCGGGTACAAGAAGCCTTGGTCCAACTCTGGCTGGTTGGGCAAACTGTTTGGCGGTAAGAGTGATTCCCACCTGACCATGGCGTCGACCACTGGAAACGACAGGATGGACAGTATCAAGCGGGATCTGCAAGCGAGGCAGCACAAGTACTTCTTCGCCATCAACCTGTACAACTCGTTTGACGTTATCCCTGATATCTTTGCGACACTCTTCCGAGCAGCTGCCATCTTGGGCTACCACAATGTCTTTGTCTCCATTTACGAAAACGGTTCCAACGACCAGACAAAGGCACTCTTGAAGATTTTTGATGCCCTCGCGCGAACGGTCGGTCTGAGGATCATCATCCGAACATCTATGCGTACCCGCGGTCTGTTCAACCATCGTATCGAATACCTCGCCGAAGTTCGAAACGCCGCCATGCTGCCCCTCCACGAGCTTCGTGACAATGACGGAGAAGTCTTCGACTCGGTCGTTTTCATGAATGATATCTTGCCTTGCGTGGACGACTTGCTCGAGTTGATTTGGCAGAGTAGGAGACAGAATGGGTTTCGGTACGTAATCGATCCCTCTCTTCCCATTGCTTCATATACCACCGATGTGACTTCCGAATTTGTGCGCTGTTCTTGAGCTACGGTAGCTAACAACTATGTGATAGGTCGTATTGGTCGAATTGTTCTCAGGTATGCTTTTAAATCAACGGGGTAGGACGTCCATGTATCTAACATTCAAGTTAGGAACGCCATCGAGCATGGAGATCTCGAGGTTGTTGCTGTCAACGAGTGAGTGTCCCAAATGTTGACCCATTGGATGAATTACTAAATTGTCCATAGCCCTTTCATTGACTTGGACTACATGGTACGGTACTCCTGTCTGCCCAATAACCTCGTTTAGTACTAACGCTATTGCACAGGTCTACATGTTCAAGTATGACTCCGTAAGTCTTCGATACTTCTAGCGCTCTATATGGCTTATTAACCTGATTCCCGACAGACTCATGGTCGTTTTAAGGGCTCCGTCGAGGTTAAGGACGGTAAGCTTTACATCAACAACAAGGCCATTGCCGTCTTCGGTGAGAAGGACCCTGCCAATAAGCCCTTGTTCTATAGATTTGTCTCTAACATGTTGGGTCTCGGGGGGCTTCCTCTAGAGACTTGGATGTAAGGGGCTTTACGCATTCGCATAACTTATGAAGTGTGGATGACTCTAGGAGGGGTCTGAGAATGTGCTGTGCCAGCCAGGCTGATAATAGTTTAATTGTTAGCTTGGACTTGTACACAGTCTCATCAGTCTTCAGCTTGGGTCATTGATATTCTGTAAGTCAAAAC-TTATCCATTCACTGTAGTAGGTTGCGGAGGACTTGAAAGTTCTCTCTGCAATTGAGACACTTACCAGGCCATCGCAAGTTGGCAGTGTACGCTACTGATTTTATGGTCGTGGGGGACTTGGGAGCTGGTGCTTGTGTCGCATGAGGTAGAGTTGATATGGACGGATGGAAGAGAAGCATATGTGTATGTCGCGGGGGACTTGGGGTAAGACGCCTTGCGGCAAGTAGAGTC-AACCAGTAGTGACTTCTTTTAGTCGTGGGGGACTTTGGTAATGGTAGTGAGCCGGAATAAGGGATGGATAAATGTAGTATGGATGGTGACAGGGGGAGCAGCAGAGCGTACGCAGTGGGTATGTATATAGTTGAAAAGGGATGGGCAGTAGAATTTTGAGAAATTAATGACCTAAGGGTGATTCTAATAGGCTTGTCAAGAAAAAAGTTAAGTTGAATCAAGCTGGGTCAAGCAAAGTCTAGAAAAGATTTATTGGTAAGTATCAGCTGATATCCTGCTCATATCGAAAACGTACTTTTTAATGTACTAACTCTAATCCAGACTGGCATGGTTTGCGGCAGCTTGGCACGGCTTTCATGGACGGTGTCCCTGGTATAACACAGGTAAGAATCCTTAGGAACCACAGGAATCGGTCAACTTATAAAC
			TGCATAGTGTCCTATTCCGCCTGGAAGCTCATTTACCTACCAATTCACCGTAAGCCATCAATCAGGCACGTTTTGGTGGCATTCCCATTATTCCAATTCCATGGCCGACGGCATTTGGGGCCCGTCAGTTTTCCTGACTTTTGATAACAAGTTATCACAGCTGATAAGATACCATAGCTTAATTATCCATTCGCCCAATGAACCCCTCCAAAGGGGACGAGACTATGACGAGGATCGAATCGTTTTTATAACTGACTGGGTGTAAGTATGACCGTTCTTTGGTGAGG--CTCAAGCTAAACATGTTACTTGGATTAGAAATGCCACTGTAAGTTGCAATATCCTCGTCACCAAAATGTGGAACATTACTT-ATGATCATTCCCGGCTAGACTGGTTTAGGTTCCGGTGAACGAGCCTACATTGAGGCTCGTGAGAAACTTGTCCAACCTGTAATCGAGCAGATGATGGCTGCCCGAGGGCTCGAAACTCCTCCCCGGACACCTAACATCGGTGTCGCCTTGTCCGGCGGTGGTTACCGTGCAATGCTGTGAGTGGATTAATGTTGCAAAAGATATGCTCATTACTTATCATTGGCACAGTACGGGGTTGGGTGGTATCATGGGCATGATGAATGAGAGCACGGAAGCGTCCGAAAGCGAGACTGGTGGTTGGCTTGACGGCGTAAGCTACTGGGCTGGTCTGAGCGGTGGGAGTTGGGCAACCGGGACTTTCATGTCTAATGGGGGTCAGTTGCCCACAAATCTTCTTGAAAACGTGGGTTTCTGGCATGATGTATGTGTTCATCTACTGACTTGCGTGATAGCTCTGGAACATCGATCGCTCACCGCAGGTCCCCTTCCTTCCTCTGTCTCTCCCACCTCTCGGGTCTCCGCGCTCTCCCGCCCATCCTCCTCCCCT-ATCTTATTGCGCAATCATGAAACCACGCCGGTCTTCTTACTCGGCACAACTCCACTGATCACACATCCACGTGCTCGCCTCATCGCCCCTACGATGTTTCATCCAAACAATGCGAAATAACCATTATAGGCTGTTGTTGTCCTCAAGGGTGAATCCTACGTCCACGGCACTGTATGCTTCACCCAGGAGTCGGAAAATGCTCCCGTTTGCATCACTGGTGAGGTACGTCATTGGATTCATCGTGGAGTAACATCCGGTCGCTGACATGATAATCACTGATCAGATTAAGGACATGGACGCTGACGCCAAGCGAGGCATGCACGTCCACGAGTTTGGAGACAACACCAACGGCTGTACCTCTGCTGGCCCCCATTACAACCCCTTTAAAAAGCACCACGGTGCTCCCACCGACTCCGAGAGGCACGTTGGTGACCTCGGTATGTGCCCATTGTCATTTTCGGCAACTTTACCTTGAAGTCCGGCCGGTGAGCCATATCGAGCAATTCATAGTCCAATCGAATCTGACATGTGTCCAGTCAATCCCCTTACTTCTTCAATGCCGGTCTCCTTTATTCTTCATCACTTCTCTCAACTACGGCCCAGGCTTACGCCAAGGTACTTTCCTCTTCTAGGATTCCCGACTTTGACGTCCTCTTTGGCCCTGCTTACAAGGGTATCTCCTTGGCTGCTGTCTCCGCTGTAAGCCTTTACCAGCAGACCGGCAAAGATATCGGTTACTGCTACAACAGGAAGGAGAAGAAGGACGTAAGTCTGTCCTGACCAGTGCGACAGCGATTAGCTCATAGCCAGCAGCATGGTGAGGGCGGTACTATGGTCGGTGCACCTCTCAAGGGACGAATCGTCATCATCGATGATGTTCTCACCTCTGGCAAGGCCATTCGTGAAGCTATTGACATTCTCAAGGCCTCTCCTGAAGCGAAGCTCGTTGGAATTGTCCAGCTTGTCGACAGACAAGAGAAAGGCCAGAGCGGTAGCGGCAAGAGTACCGTACAGGAGGTTGAGGAAGAGTTCGGTGTGCCCGTCGAGCCTATCATTGGTTTGGATGATATCGTGAAGTACT
			TGGAAAGCTC
		</sequence>
		<sequence>
			<taxon idref="ST64"/>
			ACGGTACGCGCCTCTTGTCGGGTACAAGAAGCCTTGGTCCAACTCTGGCTGGTTGGGCAAACTGTTTGGCGGTAAGAGTGATTCCCACCTGACCATGGCGTCGACCACTGGAAACGACAGGATGGACAGTATCAAGCGGGATCTGCAAGCGAGGCAGCACAAGTACTTCTTCGCCATCAACCTGTACAACTCGTTTGACGTTATCCCTGATATCTTTGCGACACTCTTCCGAGCAGCTGCCATCTTGGGCTACCACAATGTCTTTGTCTCCATTTACGAAAACGGTTCCAACGACCAGACAAAGGCACTCTTGAAGATTTTTGATGCCCTCGCGCGAACGGTCGGTCTGAGGATCATCATCCGAACATCTATGCGTACCCGCGGTCTGTTCAACCATCGTATCGAATACCTCGCCGAAGTTCGAAACGCCGCCATGCTGCCCCTCCACGAGCTTCGTGACAATGACGGAGAAGTCTTCGACTCGGTCGTTTTCATGAATGATATCTTGCCTTGCGTGGACGACTTGCTCGAGTTGATTTGGCAGAGTAGGAGACAGAATGGGTTTCGGTACGTAATCGATCCCTCTCTTCCCATTGCTTCATATACCACCGATGTGACTTCCGAATTTGTGCGCTGTTCTTGAGCTACGGTAGCTAACAACTATGTGATAGGTCGTATTGGTCGAATTGTTCTCAGGTATGCTTTTAAATCAACGGGGTAGGACGTCCATGTATCTAACATTCAAGTTAGGAACGCCATCGAGCATGGAGATCTCGAGGTTGTTGCTGTCAACGAGTGAGTGTCCCAAATGTTGACCCATTGGATGAATTACTAAATTGTCCATAGCCCTTTCATTGACTTGGACTACATGGTACGGTACTCCTGTCTGCCCAATAACCTCGTTTAGTACTAACGCTATTGCACAGGTCTACATGTTCAAGTATGACTCCGTAAGTCTTCGATACTTCTAGCGCTCTATATGGCTTATTAACCTGATTCCCGACAGACTCATGGTCGTTTTAAGGGCTCCGTCGAGGTTAAGGACGGTAAGCTTTACATCAACAACAAGGCCATTGCCGTCTTCGGTGAGAAGGACCCTGCCAATAAGCCCTTGTTCTATAGATTTGTCTCTAACATGTTGGGTCTCGGGGGGCTTCCTCTAGAGACTTGGATGTAAGGGGCTTTACGCATTCGCATAACTTATGAAGTGTGGATGACTCTAGGAGGGGTCTGAGAATGTGCTGTGCCAGCCAGGCTGATAATAGTTTAATTGTTAGCTTGGACTTGTACACAGTCTCATCAGTCTTCAGCTTGGGTCATTGATATTCTGTAAGTCAAAAC-TTATCCATTCACTGTAGTAGGTTGCGGAGGACTTGAAAGTTCTCTCTGCAATTGAGACACTTACCAGGCCATCGCAAGTTGGCAGTGTACGCTACTGATTTTATGGTCGTGGGGGACTTGGGAGCTGGTGCTTGTGTCGCATGAGGTAGAGTTGATATGGACGGATGGAAGAGAAGCATATGTGTATGTCGCGGGGGACTTGGGGTAAGACGCCTTGCGGCAAGTAGAGTC-AACCAGTAGTGACTTCTTTTAGTCGTGGGGGACTTTGGTAATGGTAGTGAGCCGGAATAAGGGATGGATAAATGTAGTATGGATGGTGACAGGGGGAGCAGCAGAGCGTACGCAGTGGGTATGTATATAGTTGAAAAGGGATGGGCAGTAGAATTTTGAGAAATTAATGACCTAAGGGTGATTCTAATAGGCTTGTCAAGAAAAAAGTTAAGTTGAATCAAGCTGGGTCAAGCAAAGTCTAGAAAAGATTTATTGGTAAGTATCAGCTGATATCCTGCTCATATCGAAAACGTACTTTTTAATGTACTAACTCTAATCCAGACTGGCATGGTTTGCGGCAGCTTGGCACGGCTTTCATGGACGGTGTCCCTGGTATAACACAGGTAAGAATCCTTAGGAACCACAGGAATCGGTCAACTTATAAAC
			TGCATAGTGTCCTATTCCCCCTGGAAGCTCATTTACCTACCAATTCACCGTAAGCCATCAGTCAGGCACGTTTTGGTGGCATTCCCATTATTCCAATTCCATGGCCGACGGCATTTGGGGCCCGTCAGTTTTCCTGACTTTTGATAACAAGTTATCACAGCTGATAGGATACCATAGCTTAATTATCCATTCGCCCAATGAACCCCTCCAAAGGGGACGAGACTATGACGAGGATCGAATCGTTTTTATAACTGACTGGGTGTAAGTATGACCGTTCTTTGGTGAGG--CTCAAGCTAAACATGTTACTTGGATTAGAAATGCCACTGTAAGTTGCAATATCCTCGTCACCAAAATGTGGAACATTACTT-ATGATCATTCCCGGCTAGACTGGTTTAGGTTCCGGTGAACGAGCCTACATTGAGGCTCGTGAGAAACTTGTCCAACCTGTAATCGAGCAGATGATGGCTGCCCGAGGGCTCGAAACTCCTCCCCGGACACCTAACATCGGTGTCGCCTTGTCCGGCGGTGGTTACCGTGCAATGCTGTGAGTGGATTAATGTTGCAAAAGATATGCTCATTACTTATCATTGGCACAGTACGGGGTTGGGTGGTATCATGGGCATGATGAATGAGAGCACGGAAGCGTCCGAAAGCGAGACTGGTGGTTGGCTTGACGGCGTAAGCTACTGGGCTGGTCTGAGCGGTGGGAGTTGGGCAACCGGGACTTTCATGTCTAATGGGGGTCAGTTGCCCACAAATCTTCTTGAAAACGTGGGTTTCTGGCATGATGTATGTGTTCATCTACTGACTTGCGTGATAGCTCTGGAACATCGATCGCTCACCGCAGGTCCCCTTCCTTCCTCTGTCTCTCCCACCTCTCGGGTCTCCGCGCTCTCCCGCCCATCCTCCTCCCCT-ATCTTATTGCGCAATCATGAAACCACGCCGGTCTTCTTACTCGGCACAACTCCATCGATCACACATCCACGTGCTCGCCTCATCGCCCCTACGATGTTTCATCCAAACAATGCGAAATAACCATTATAGGCTGTTGTTGTCCTCAAGGGTGAATCCTACGTCCACGGCACTGTATGCTTCACCCAGGAGTCGGAAAATGCTCCCGTTTGCATCACTGGTGAGGTACGTCATTGGATTCATCGTGGAGTAACATCCGGTCGCTGACATGATAATCACTGATCAGATTAAGGACATGGACGCTGACGCCAAGCGAGGCATGCACGTCCACGAGTTTGGAGACAACACCAACGGCTGTACCTCTGCTGGCCCCCATTACAACCCCTTTAAAAAGCACCACGGTGCTCCCACCGACTCCGAGAGGCACGTTGGTGACCTCGGTATGTGCCCATTGTCATTTTCGGCAACTTTACCTTGAAGTCCGGCCGGTGAGCCATATCGAGCAATTCATAGTCCAATCGAATCTGACATGTGTCCAGTCAATCCCCTTACTTCTTCAATGCCGGTCTCCTTTATTCTTCATCACTTCTCTCAACTACGGCCCAGGCTTACGCCAAGGTACTTTCCTCTTCTAGGATTCCCGACTTTGACGTCCTCTTTGGCCCTGCTTACAAGGGTATCTCCTTGGCTGCTGTCTCCGCTGTAAGCCTTTACCAGCAGACCGGCAAAGATATCGGTTACTGCTACAACAGGAAGGAGAAGAAGGACGTAAGTCTGTCCTGACCAGTGCGACAGCGATTAGCTCATAGCCAGCAGCATGGTGAGGGCGGTACTATGGTCGGTGCACCTCTCAAGGGACGAATCGTCATCATCGATGATGTTCTCACCTCTGGCAAGGCCATTCGTGAAGCTATTGACATTCTCAAGGCCTCTCCTGAAGCGAAGCTCGTTGGAATTGTCCAGCTTGTCGACAGACAAGAGAAAGGCCAGAGCGGTAGCGGCAAGAGTACCGTACAGGAGGTTGAGGAAGAGTTCGGTGTGCCCGTCGAGCCTATCATTGGTTTGGATGATATCGTGAAGTACT
			TGGAAAGCTC
		</sequence>
		<sequence>
			<taxon idref="ST65"/>
			ACGGTACGCGCCTCTTGTCGGGTACAAGAAGCCTTGGTCCAACTCTGGCTGGTTGGGCAAACTGTTTGGCGGTAAGAGTGATTCCCACCTGACCATGGCGTCGACCACTGGAAACGACAGGATGGACAGTATCAAGCGGGATCTGCAAGCGAGGCAGCACAAGTACTTCTTCGCCATCAACCTGTACAACTCGTTTGACGTTATCCCTGATATCTTTGCGACACTCTTCCGAGCAGCTGCCATCTTGGGCTACCACAATGTCTTTGTCTCCATTTACGAAAACGGTTCCAACGACCAGACAAAGGCACTCTTGAAGATTTTTGATGCCCTCGCGCGAACGGTCGGTCTGAGGATCATCATCCGAACATCTATGCGTACCCGCGGTCTGTTCAACCATCGTATCGAATACCTCGCCGAAGTTCGAAACGCCGCCATGCTGCCCCTCCACGAGCTTCGTGACAATGACGGAGAAGTCTTCGACTCGGTCGTTTTCATGAATGATATCTTGCCTTGCGTGGACGACTTGCTCGAGTTGATTTGGCAGAGTAGGAGACAGAATGGGTTTCGGTACGTAATCGATCCCTCTCTTCCCATTGCTTCATATACCACCGATGTGACTTCCGAATTTGTGCGCTGTTCTTGAGCTACGGTAGCTAACAACTATGTGATAGGTCGTATTGGTCGAATTGTTCTCAGGTATGCTTTTAAATCAACGGGGTAGGACGTCCATGTATCTAACATTCAAGTTAGGAACGCCATCGAGCATGGAGATCTCGAGGTTGTTGCTGTCAACGAGTGAGTGTCCCAAATGTTGACCCATTGGATGAATTACTAAATTGTCCATAGCCCTTTCATTGACTTGGACTACATGGTACGGTACTCCTGTCTGCCCAATAACCTCGTTTAGTACTAACGCTATTGCACAGGTCTACATGTTCAAGTATGACTCCGTAAGTCTTCGATACTTCTAGCGCTCTATATGGCTTATTAACCTGATTCCCGACAGACTCATGGTCGTTTTAAGGGCTCCGTCGAGGTTAAGGACGGTAAGCTTTACATCAACAACAAGGCCATTGCCGTCTTCGGTGAGAAGGACCCTGCCAATAAGCCCTTGTTCTATAGATTTGTCTCTAACATGTTGGGTCTCGGGGGGCTTCCTCTAGAGACTTGGATGTAAGGGGCTTTACGCATTCGCATAACTTATGAAGTGTGGATGACTCTAGGAGGGGTCTGAGAATGTGCTGTGCCAGCCAGGCTGATAATAGTTTAATTGTTAGCTTGGACTTGTACACAGTCTCATCAGTCTTCAGCTTGGGTCATTGATATTCTGTAAGTCAAAAC-TTATCCATTCACTGTAGTAGGTTGCGGAGGACTTGAAAGTTCTCTCTGCAATTGAGACACTTACCAGGCCATCGCAAGTTGGCAGTGTACGCTACTGATTTTATGGTCGTGGGGGACTTGGGAGCTGGTGCTTGTGTCGCATGAGGTAGAGTTGATATGGACGGATGGAAGAGAAGCATATGTGTATGTCGCGGGGGACTTGGGGTAAGACGCCTTGCGGCAAGTAGAGTC-AACCAGTAGTGACTTCTTTTAGTCGTGGGGGACTTTGGTAATGGTAGTGAGCCGGAATAAGGGATGGATAAATGTAGTATGGATGGTGACAGGGGGAGCAGCAGAGCGTACGCAGTGGGTATGTATATAGTTGAAAAGGGATGGGCAGTAGAATTTTGAGAAATTAATGACCTAAGGGTGATTCTAATAGGCTTGTCAAGAAAAAAGTTAAGTTGAATCAAGCTGGGTCAAGCAAAGTCTAGAAAAGATTTATTGGTAAGTATCAGCTGATATCCTGCTCATATCGAAAACGTACTTTTTAATGTACTAATTCTAATCCAGACTGGCATGGTTTGCGGCAGCTTGGCACGGCTTTCATGGACGGTGTCCCTGGTATAACACAGGTAAGAATCCTTAGGAACCACAGGAATCGGTCAACTTATAAAC
			TGCATAGTGTCCTATTCCGCCTGGAAGCTCATTTACCTACCAATTCACCGTAAGCCATCAATCAGGCACGTTTTGGTGGCATTCCCATTATTCCAATTCCATGGCCGACGGCATTTGGGGCCCGTCAGTTTTCCTGACTTTTGATAACAAGTTATCACAGCTGATAGGATACCATAGCCTAATTATCCACTCGCCCAATGAACCCCTCCAAAGGGGACGAGACTATGACGAGGATCGAATCGTTTTTATAACTGACTGGGTGTAAGTATGACCGTTCTTTGGTGAGG--CTCAAGCTAAACATGTTACTTGGATTAGAAATGCCACTGTAAGTTGCAATATCCTCGTCACCAAAATGTGGAACATTACTT-ATGATCATTCCCGGCTAGACTGGTTTAGGTTCCGGTGAACGAGCCTACATTGAGGCTCGTGAGAAACTTGTCCAACCTGTAATCGAGCAGATGATGGCTGCCCGAGGGCTCGAAACTCCTCCCCGGACACCTAACATCGGTGTCGCCTTGTCCGGCGGTGGTTACCGTGCAATGCTGTGAGTGGATTAATGTTGCAAAAGATATGCTCATTACTTATCATTGGCACAGTACGGGGTTGGGTGGTATCATGGGCATGATGAATGAGAGCACGGAAGCGTCCGAAAGCGAGACTGGTGGTTGGCTTGACGGCGTAAGCTACTGGGCTGGTCTGAGCGGTGGGAGTTGGGCAACCGGGACTTTCATGTCTAATGGGGGTCAGTTGCCCACAAATCTTCTTGAAAACGTGGGTTTCTGGCATGATGTATGTGTTCATCTACTGACTTGCGTGATAGCTCTGGAACATCGATCGCTCACCGCAGGTCCCCTTCCTTCCTCTGTCTCTCCCACCTCTCGGGTCTCCGCGCTCTCCCGCCCATCCTCCTCCCCT-ATCTTATTGCGCAATCATGAAACCACGCCGGTCTTCTTACTCGGCACAACTCCACCGATCACACATCCACGTGCTCGCCTCATCGCCCCTACGATGTTTCATCCAAACAATGCGAAATAACCATTATAGGCTGTTGTTGTCCTCAAGGGTGAATCCTACGTCCACGGCACTGTATGCTTCACCCAGGAGTCGGAAAATGCTCCCGTTTGCATCACTGGTGAGGTACGTCATTGGATTCATCGTGGAGTAACATCCGGTCGCTGACATGATAATCACTGATCAGATTAAGGACATGGACGCTGACGCCAAGCGAGGCATGCACGTCCACGAGTTTGGAGACAACACCAACGGCTGTACCTCTGCTGGCCCCCATTACAACCCCTTTAAAAAGCACCACGGTGCTCCCACCGACTCCGAGAGGCACGTTGGTGACCTCGGTATGTGCCCATTGTCATTTTCGGCAACTTTACCTTGAAGTCCGGCCGGTGAGCCATATCGAGCAATTCATAGTCCAATCGAATCTGACATGTGTCCAGTCAATCCCCTTACTTCTTCAATGCCGGTCTCCTTTATTCTTCATCACTTCTCTCAACTACGGCCCAGGCTTACGCCAAGGTACTTTCCTCTTCTAGGATTCCCGACTTTGACGTCCTCTTTGGCCCTGCTTACAAGGGTATCTCCTTGGCTGCTGTCTCCGCTGTAAGCCTTTACCAGCAGACCGGCAAAGATATCGGTTACTGCTACAACAGGAAGGAGAAGAAGGACGTAAGTCTGTCCTGACCAGTGCGACAGCGATTAGCTCATAGCCAGCAGCATGGTGAGGGCGGTACTATGGTTGGTGCACCTCTCAAGGGACGAATCGTCATCATCGATGATGTTCTCACCTCTGGCAAGGCCATTCGTGAAGCTATTGACATTCTCAAGGCCTCTCCTGAAGCGAAGCTCGTTGGAATTGTCCAGCTTGTCGACAGACAAGAGAAAGGCCAGAGCGGTAGCGGCAAGAGTACCGTACAGGAGGTTGAGGAAGAGTTCGGTGTGCCCGTCGAGCCTATCATTGGTTTGGATGATATCGTGAAGTACT
			TGGAAAGCTC
		</sequence>
		<sequence>
			<taxon idref="ST67"/>
			ACGGTACGCGCCTCTTGTCGGGTACAAGAAGCCTTGGTCCAACTCTGGCTGGTTGGGCAAACTGTTTGGCGGTAAGAGTGATTCCCACCTGACCATGGCGTCGACCACTGGAAACGACAGGATGGACAGTATCAAGCGGGATCTGCAAGCGAGGCAGCACAAGTACTTCTTCGCCATCAACCTGTACAACTCGTTTGACGTTATCCCTGATATCTTTGCGACACTCTTCCGAGCAGCTGCCATCTTGGGCTACCACAATGTCTTTGTCTCCATTTACGAAAACGGTTCCAACGACCAGACAAAGGCACTCTTGAAGATTTTTGATGCCCTCGCGCGAACGGTCGGTCTGAGGATCATCATCCGAACATCTATGCGTACCCGCGGTCTGTTCAACCATCGTATCGAATACCTCGCCGAAGTTCGAAACGCCGCCATGCTGCCCCTCCACGAGCTTCGTGACAATGACGGAGAAGTCTTCGACTCGGTCGTTTTCATGAATGATATCTTGCCTTGCGTGGACGACTTGCTCGAGTTGATTTGGCAGAGTAGGAGACAGAATGGGTTTCGGTACGTAATCGATCCCTCTCTTCCCATTGCTTCATATACCACCGATGTGACTTCCGAATTTGTGCGCTGTTCTTGAGCTACGGTAGCTAACAACTATGTGATAGGTCGTATTGGTCGAATTGTTCTCAGGTATGCTTTTAAATCAACGGGGTAGGACGTCCATGTATCTAACATTCAAGTTAGGAACGCCATCGAGCATGGAGATCTCGAGGTTGTTGCTGTCAACGAGTGAGTGTCCCAAATGTTGACCCATTGGATGAATTACTAAATTGTCCATAGCCCTTTCATTGACTTGGACTACATGGTACGGTACTCCTGTCTGCCCAATAACCTCGTTTAGTACTAACGCTATTGCACAGGTCTACATGTTCAAGTATGACTCCGTAAGTCTTCGATACTTCTAGCGCTCTATATGGCTTATTAACCTGATTCCCGACAGACTCATGGTCGTTTTAAGGGCTCCGTCGAGGTTAAGGACGGTAAGCTTTACATCAACAACAAGGCCATTGCCGTCTTCGGTGAGAAGGACCCTGCCAATAAGCCCTTGTTCTATAGATTTGTCTCTAACATGTTGGGTCTCGGGGGGCTTCCTCTAGAGACTTGGATGTAAGGGGCTTTACGCATTCGCATAACTTATGAAGTGTGGATGACTCTAGGAGGGGTCTGAGAATGTGCTGTGCCAGCCAGGCTGATAATAGTTTAATTGTTAGCTTGGACTTGTACACAGTCTCATCAGTCTTCAGCTTGGGTCATTGATATTCTGTAAGTCAAAAC-TTATCCATTCACTGTAGTAGGTTGCGGAGGACTTGAAAGTTCTCTCTGCAATTGAGACACTTACCAGGCCATCGCAAGTTGGCAGTGTACGCTACTGATTTTATGGTCGTGGGGGACTTGGGAGCTGGTGCTTGTGTCGCATGAGGTAGAGTTGATATGGACGGATGGAAGAGAAGCATATGTGTATGTCGCGGGGGACTTGGGGTAAGACGCCTTGCGGCAAGTAGAGTC-AACCAGTAGTGACTTCTTTTAGTCGTGGGGGACTTTGGTAATGGTAGTGAGCCGGAATAAGGGATGGATAAATGTAGTATGGATGGTGACAGGGGGAGCAGCAGAGCGTACGCAGTGGGTATGTATATAGTTGAAAAGGGATGGGCAGTAGAATTTTGAGAAATTAATGACCTAAGGGTGATTCTAATAGGCTTGTCAAGAAAAAAGTTAAGTTGAATCAAGCTGGGTCAAGCAAAGTCTAGAAAAGATTTATTGGTAAGTATCAGCTGATATCCTGCTCATATCGAAAACGTACTTTTTAATGTACTAACTCTAATCCAGACTGGCATGGTTTGCGGCAGCTTGGCACGGCTTTCATGGACGGTGTCCCTGGTATAACACAGGTAAGAATCCTTAGGAACCACAGGAATCGGTCAACTTATAAAC
			TGCATAGTGTCCTATTCCCCCTGGAAGCTCATTTACCTACCAATTCACCGTAAGCCATCAGTCAGGCACGTTTTGGTGGCATTCCCATTATTCCAATTCCATGGCCGACGGCATTTGGGGCCCGTCAGTTTTCCTGACTTTTGATAACAAGTTATCACAGCTGATAGGATACCATAGCTTAATTATCCATTCGCCCAATGAACCCCTCCAAAGGGGACGAGACTATGACGAGGATCGAATCGTTTTTATAACTGACTGGGTGTAAGTATGACCGTTCTTTGGTGAGG--CTCAAGCTAAACATGTTACTTGGATTAGAAATGCCACTGTAAGTTGCAATATCCTCGTCACCAAAATGTGGAACATTACTT-ATGATCATTCCCGGCTAGACTGGTTTAGGTTCCGGTGAACGAGCCTACATTGAGGCTCGTGAGAAACTTGTCCAACCTGTAATCGAGCAGATGATGGCTGCCCGAGGGCTCGAAACTCCTCCCCGGACACCTAACATCGGTGTCGCCTTGTCCGGCGGTGGTTACCGTGCAATGCTGTGAGTGGATTAATGTTGCAAAAGATATGCTCATTACTTATCATTGGCACAGTACGGGGTTGGGTGGTATCATGGGCATGATGAATGAGAGCACGGAAGCGTCCGAAAGCGAGACTGGTGGTTGGCTTGACGGCGTAAGCTACTGGGCTGGTCTGAGCGGTGGGAGTTGGGCAACCGGGACTTTCATGTCTAATGGGGGTCAGTTGCCCACAAATCTTCTTGAAAACGTGGGTTTCTGGCATGATGTATGTGTTCATCTACTGACTTGCGTGATAGCTCTGGAACATCGATCGCTCACCGCAGGTCCCCTTCCTTCCTCTGTCTCTCCCACCTCTCGGGTCTCCGCGCTCTCCCGCCCATCCTCCTCCCCT-ATCTTATTGCGCAATCATGAAACCACGCCGGTCTTCTTACTCGGCACAACTCCACCGATCACACATCCACGTGCTCGCCTCATCGCCCCTACGATGTTTCATCCAAACAATGCGAAATAACCATTATAGGCTGTTGTTGTCCTCAAGGGTGAATCCTACGTCCACGGCACTGTATGCTTCACCCAGGAGTCGGAAAATGCTCCCGTTTGCATCACTGGTGAGGTACGTCATTGGATTCATCGTGGAGTAACATCCGGTCGCTGACATGATAATCACTGATCAGATTAAGGACATGGACGCTGACGCCAAGCGAGGCATGCACGTCCACGAGTTTGGAGACAACACCAACGGCTGTACCTCTGCTGGCCCCCATTACAACCCCTTTAAAAAGCACCACGGTGCTCCCACCGACTCCGAGAGGCACGTTGGTGACCTCGGTATGTGCCCATTGTCATTTTCGGCAACTTTACCTTGAAGTCCGGCCGGTGAGCCATATCGAGCAATTCATAGTCCAATCGAATCTGACATGTGTCCAGTCAATCCCCTTACTTCTTCAATGCCGGTCTCCTTTATTCTTCATCACTTCTCTCAACTACGGCCCAGGCTTACGCCAAGGTACTTTCCTCTTCTAGGATTCCCGACTTTGACGTCCTCTTTGGCCCTGCTTACAAGGGTATCTCCTTGGCTGCTGTCTCCGCTGTAAGCCTTTACCAGCAGACCGGCAAAGATATCGGTTACTGCTACAACAGGAAGGAGAAGAAGGACGTAAGTCTGTCCTGACCAGTGCGACAGCGATTAGCTCATAGCCAGCAGCATGGTGAGGGCGGTACTATGGTTGGTGCACCTCTCAAGGGACGAATCGTCATCATCGATGATGTTCTCACCTCTGGCAAGGCCATTCGTGAAGCTATTGACATTCTCAAGGCCTCTCCTGAAGCGAAGCTCGTTGGAATTGTCCAGCTTGTCGACAGACAAGAGAAAGGCCAGAGCGGTAGCGGCAAGAGTACCGTACAGGAGGTTGAGGAAGAGTTCGGTGTGCCCGTCGAGCCTATCATTGGTTTGGATGATATCGTGAAGTACT
			TGGAAAGCTC
		</sequence>
		<sequence>
			<taxon idref="ST68"/>
			ACGGTACGCGCCTCTTGTCGGGTACAAGAAGCCTTGGTCCAACTCTGGCTGGTTGGGCAAACTGTTTGGCGGTAAGAGTGATTCCCACCTGACCATGGCGTCGACCACTGGAAACGACAGGATGGACAGTATCAAGCGGGATCTGCAAGCGAGGCAGCACAAGTACTTCTTCGCCATCAACCTGTACAACTCGTTTGACGTTATCCCTGATATCTTTGCGACACTCTTCCGAGCAGCTGCCATCTTGGGCTACCACAATGTCTTTGTCTCCATTTACGAAAACGGTTCCAACGACCAGACAAAGGCACTCTTGAAGATTTTTGATGCCCTCGCGCGAACGGTCGGTCTGAGGATCATCATCCGAACATCTATGCGTACCCGCGGTCTGTTCAACCATCGTATCGAATACCTCGCCGAAGTTCGAAACGCCGCCATGCTGCCCCTCCACGAGCTTCGTGACAATGACGGAGAAGTCTTCGACTCGGTCGTTTTCATGAATGATATCTTGCCTTGCGTGGACGACTTGCTCGAGTTGATTTGGCAGAGTAGGAGACAGAATGGGTTTCGGTACGTAATCGATCCCTCTCTTCCCATTGCTTCATATACCACCGATGTGACTTCCGAATTTGTGCGCTGTTCTTGAGCTACGGTAGCTAACAACTATGTGATAGGTCGTATTGGTCGAATTGTTCTCAGGTATGCTTTTAAATCAACGGGGTAGGACGTCCATGTATCTAACATTCAAGTTAGGAACGCCATCGAGCATGGAGATCTCGAGGTTGTTGCTGTCAACGAGTGAGTGTCCCAAATGTTGACCCATTGGATGAATTACTAAATTGTCCATAGCCCTTTCATTGACTTGGACTACATGGTACGGTACTCCTGTCTGCCCAATAACCTCGTTTAGTACTAACGCTATTGCACAGGTCTACATGTTCAAGTATGACTCCGTAAGTCTACGATACTTCTAGCGCTCTATATGGCTTATTAACCTGATTCCCGACAGACTCATGGTCGTTTTAAGGGCTCCGTCGAGGTTAAGGACGGTAAGCTTTACATCAACAACAAGGCCATTGCCGTCTTCGGTGAGAAGGACCCTGCCAATAAGCCCTTGTTCTATAGATTTGTCTCTAACATGTTGGGTCTCGGGGGGCTTCCTCTAGAGACTTGGATGTAAGGGGCTTTACGCATTCGCATAACTTATGAAGTGTGGATGACTCTAGGAGGGGTCTGAGAATGTGCTGTGCCAGCCAGGCTGATAATAGTTTAATTGTTAGCTTGGACTTGTACACAGTCTCATCAGTCTTCAGCTTGGGTCATTGATATTCTGTAAGTCAAAAC-TTATCCATTCACTGTAGTAGGTTGCGGAGGACTTGAAAGTTCTCTCTGCAATTGAGACACTTACCAGGCCATCGCAAGTTGGCAGTGTACGCTACTGATTTTATGGTCGTGGGGGACTTGGGAGCTGGTGCTTGTGTCGCATGAGGTAGAGTTGATATGGACGGATGGAAGAGAAGCATATGTGTATGTCGCGGGGGACTTGGGGTAAGACGCCTTGCGGCAAGTAGAGTC-AACCAGTAGTGACTTCTTTTAGTCGTGGGGGACTTTGGTAATGGTAGTGAGCCGGAATAAGGGATGGATAAATGTAGTATGGATGGTGACAGGGGGAGCAGCAGAGCGTACGCAGTGGGTATGTATATAGTTGAAAAGGGATGGGCAGTAGAATTTTGAGAAATTAATGACCTAAGGGTGATTCTAATAGGCTTGTCAAGAAAAAAGTTAAGTTGAATCAAGCTGGGTCAAGCAAAGTCTAGAAAAGATTTATTGGTAAGTATCAGCTGATATCCTGCTCATATCGAAAACGTACTTTTTAATGTACTAACTCTAATCCAGACTGGCATGGTTTGCGGCAGCTTGGCACGGCTTTCATGGACGGTGTCCCTGGTATAACACAGGTAAGAATCCTTAGGAACCACAGGAATCGGTCAACTTATAAAC
			TGCATAGTGTCCTATTCCGCCTGGAAGCTCATTTACCTACCAATTCACCGTAAGCCATCAATCAGGCACGTTTTGGTGGCATTCCCATTATTCCAATTCCATGGCCGACGGCATTTGGGGCCCGTCAGTTTTCCTGACTTTTGATAACAAGTTATCACAGCTGATAAGATACCATAGCTTAATTATCCATTCGCCCAATGAACCCCTCCAAAGGGGACGAGACTATGACGAGGATCGAATCGTTTTTATAACTGACTGGGTGTAAGTATGACCGTTCTTTGGTGAGG--CTCAAGCTAAACATGTTACTTGGATTAGAAATGCCACTGTAAGTTGCAATATCCTCGTCACCAAAATGTGGAACATTACTT-ATGATCATTCCCGGCTAGACTGGTTTAGGTTCCGGTGAACGAGCCTACATTGAGGCTCGTGAGAAACTTGTCCAACCTGTAATCGAGCAGATGATGGCTGCCCGAGGGCTCGAAACTCCTCCCCGGACACCTAACATCGGTGTCGCCTTGTCCGGCGGTGGTTACCGTGCAATGCTGTGAGTGGATTAATGTTGCAAAAGATATGCTCATTACTTATCATTGGCACAGTACGGGGTTGGGTGGTATCATGGGCATGATGAATGAGAGCACGGAAGCGTCCGAAAGCGAGACTGGTGGTTGGCTTGACGGCGTAAGCTACTGGGCTGGTCTGAGCGGTGGGAGTTGGGCAACCGGGACTTTCATGTCTAATGGGGGTCAGTTGCCCACAAATCTTCTTGAAAACGTGGGTTTCTGGCATGATGTATGTGTTCATCTACTGACTTGCGTGATAGCTCTGGAACATCGATCGCTCACCGCAGGTCCCCTTCCTTCCTCTGTCTCTCCCACCTCTCGGGTCTCCGCGCTCTCCCGCCCATCCTCCTCCCCT-ATCTTATTGCGCAATCATGAAACCACGCCGGTCTTCTTACTCGGCACAACTCCACCGATCACACATCCACGTGCTCGCCTCATCGCCCCTACGATGTTTCATCCAAACAATGCGAAATAACCATTATAGGCTGTTGTTGTCCTCAAGGGTGAATCCTACGTCCACGGCACTGTATGCTTCACCCAGGAGTCGGAAAATGCTCCCGTTTGCATCACTGGTGAGGTACGTCATTGGATTCATCGTGGAGTAACATCCGGTCGCTGACATGATAATCACTGATCAGATTAAGGACATGGACGCTGACGCCAAGCGAGGCATGCACGTCCACGAGTTTGGAGACAACACCAACGGCTGTACCTCTGCTGGCCCCCATTACAACCCCTTTAAAAAGCACCACGGTGCTCCCACCGACTCCGAGAGGCACGTTGGTGACCTCGGTATGTGCCCATTGTCATTTTCGGCAACTTTACCTTGAAGTCCGGCCGGTGAGCCATATCGAGCAATTCATAGTCCAATCGAATCTGACATGTGTCCAGTCAATCCCCTTACTTCTTCAATGCCGGTCTCCTTTATTCTTCATCACTTCTCTCAACTACGGCCCAGGCTTACGCCAAGGTACTTTCCTCTTCTAGGATTCCCGACTTTGACGTCCTCTTTGGCCCTGCTTACAAGGGTATCTCCTTGGCTGCTGTCTCCGCTGTAAGCCTTTACCAGCAGACCGGCAAAGATATCGGTTACTGCTACAACAGGAAGGAGAAGAAGGACGTAAGTCTGTCCTGACCAGTGCGACAGCGATTAGCTCATAGCCAGCAGCATGGTGAGGGCGGTACTATGGTTGGTGCACCTCTCAAGGGACGAATCGTCATCATCGATGATGTTCTCACCTCTGGCAAGGCCATTCGTGAAGCTATTGACATTCTCAAGGCCTCTCCTGAAGCGAAGCTCGTTGGAATTGTCCAGCTTGTCGACAGACAAGAGAAAGGCCAGAGCGGTAGCGGCAAGAGTACCGTACAGGAGGTTGAGGAAGAGTTCGGTGTGCCCGTCGAGCCTATCATTGGTTTGGATGATATCGTGAAGTACT
			TGGAAAGCTC
		</sequence>
		<sequence>
			<taxon idref="ST69"/>
			ACGGTACGCGCCTCTTGTCGGGTACAAGAAGCCTTGGTCCAACTCTGGCTGGTTGGGCAAACTGTTTGGCGGTAAGAGTGATTCCCACCTGACCATGGCGTCGACCACTGGAAACGACAGGATGGACAGTATCAAGCGGGATCTGCAAGCGAGGCAGCACAAGTACTTCTTCGCCATCAACCTGTACAACTCGTTTGACGTTATCCCTGATATCTTTGCGACACTCTTCCGAGCAGCTGCCATCTTGGGCTACCACAATGTCTTTGTCTCCATTTACGAAAACGGTTCCAACGACCAGACAAAGGCACTCTTGAAGATTTTTGATGCCCTCGCGCGAACGGTCGGTCTGAGGATCATCATCCGAACATCTATGCGTACCCGCGGTCTGTTCAACCATCGTATCGAATACCTCGCCGAAGTTCGAAACGCCGCCATGCTGCCCCTCCACGAGCTTCGTGACAATGACGGAGAAGTCTTCGACTCGGTCGTTTTCATGAATGATATCTTGCCTTGCGTGGACGACTTGCTCGAGTTGATTTGGCAGAGTAGGAGACAGAATGGGTTTCGGTACGTAATCGATCCCTCTCTTCCCATTGCTTCATATACTACCGATGTGACTACCGAATTTGTGCGCTGTTCTTGAGCTACGGTAGCTAACAACTATGTGATAGGTCGTATTGGTCGAATTGTTCTCAGGTATGCTTTTAAATCAACGGGGTAGGACGTCCATGTATCTAACATTCAAGTTAGGAACGCCATCGAGCATGGAGATCTCGAGGTTGTTGCTGTCAACGAGTGAGTGTCCCAAATGTTGACCCATTAGATGAATTACTAAATTGTCCATAGCCCTTTCATTGACTTGGACTACATGGTACGGTACTCCTGTCTGCCCAATAACCTCGTTTAGTACTAACGCTATTGCACAGGTCTACATGTTCAAGTATGACTCCGTAAGTCTTCGATACTTCTAGCGCTCTATATGGCTTATTAACCTGATTCCCGACAGACTCATGGTCGTTTTAAGGGCTCCGTCGAGGTTAAGGACGGTAAGCTTTACATCAACAACAAGGCCATTGCCGTCTTCGGTGAGAAGGACCCTGCCAATAAGCCCTTGTTCTATAGATTTGTCTCTAACATGTTGGGTCTCGGGGGGCTTCCTCTAGAGACTTGGATGTAAGGGGCTTTACGCATTCGCATAACTTATGAAGTGTGGATGACTCTAGGAGGGGTCTGAGAATGTGCTGTGCCAGCCAGGCTGATAATAGTTTAATTGTTAGCTTGGACTTGTACACAGTCTCATCAGTCTTCAGCTTGGGTCATTGATATTCTGTAAGTCAAAAC-TTATCCATTCACTGTAGTAGGTTGCGGAGGACTTGAAAGTTCTCTCTGCAATTGAGACACTTACCAGGCCATCGCAAGTTGGCAGTGTACGCTACTGATTTTATGGTCGTGGGGGACTTGGGAGCTGGTGCTTGTGTCGCATGAGGTAGAGTTGATATGGACGGATGGAAGAGAAGCATATGTGTATGTCGCGGGGGACTTGGGGTAAGACGCCTTGCGGCAAGTAGAGTC-AACCAGTAGTGACTTCTTTTAGTCGTGGGGGACTTTGGTAATGGTAGTGAGCCGGAATAAGGGATGGATAAATGTAGTATGGATGGTGACAGGGGGAGCAGCAGAGCGTACGCAGTGGGTATGTATATAGTTGAAAAGGGATGGGCAGTAGAATTTTGAGAAATTAATGACCTAAGGGTGATTCTAATAGGCTTGTCAAGAAAAAAGTTAAGTTGAATCAAGCTGGGTCAAGCAAAGTCTAGAAAAGATTTATTGGTAAGTATCAGCTGATATCCTGCTCATATCGAAAACGTACTTTTTAATGTACTAACTCTAATCCAGACTGGCATGGTTTGCGGCAGCTTGGCACGGCTTTCATGGACGGTGTCCCTGGTATAACACAGGTAAGAATCCTTAGGAACCACAGGAATCGGTCAACTTATAAAC
			TGCATAGTGTCCTATTCCGCCTGGAAGCTCATTTACCTACCAATTCACCGTAAGCCATCAATCAGGCACGTTTTGGTGGCATTCCCATTATTCCAATTCCATGGCCGACGGCATTTGGGGCCCGTCAGTTTTCCTGACTTTTGATAACAAGTTATCACAGCTGATAGGATACCATAGCTTAATTATCCATTCGCCCAATGAACCCCTCCAAAGGGGACGAGACTATGACGAGGATCGAATCGTTTTTATAACTGACTGGGTGTAAGTATGACCGTTCTTTGGTGAGG--CTCAAGCTAAACATGTTACTTGGATTAGAAATGCCACTGTAAGTTGCAATATCCTCGTCACCAAAATGTGGAACATTACTT-ATGATCATTCCCGGCTAGACTGGTTTAGGTTCCGGTGAACGAGCCTACATTGAGGCTCGGGAGAAACTTGTCCAACCTGTAATTGCGCAGATGATGGCTGCCCGAGGGCTCGAAACTCCTCCCCGGACACCTAACATCGGTGTCGCCTTGGCCGGCGGTGGTTACCGTGCAATGCTGTGAGTGGATTAATGTTGCAAAAGATATGCTCATTACTTATCATTGGCACAGTACGGGGTTGGGTGGTATCATGGGCATGATGAATGAGAGCACGGAAGCGTCCGAAAGCGAGACTGGTGGTTGGCTTGACGGCGTAAGCTACTGGGCTGGTCTGAGCGGTGGGAGTTGGGCAACCGGGACTTTCATGTCTAATGGGGGTCAGTTGCCCACAAATCTTCTTGAAAACGTGGGTTTCTGGCATGATGTATGTGTTCATCTACTGACTTGCGTGATAGCTCTGGAACATCGATCGCTCACCGCAGGTCCCCTTCCTTCCTCTGTCTCTCCCACCTCTCGGGTCTCCGCGCTCTCCCGCCCATCCTCCTCCCCT-ATCTTATTGCGCAATCATGAAACCACGCCGGTCTTCTTACTCGGCACAACTCCACCGATCACACATCCACGTGCTCGCCTCATCGCCCCTACGATGTTTCATCCAAACAATGCGAAATAACCATTATAGGCTGTTGTTGTCCTCAAGGGTGAATCCTACGTCCACGGCACTGTATGCTTCACCCAGGAGTCGGAAAATGCTCCCGTTTGCATCACTGGTGAGGTACGTCATTGGATTCATCGTGGAGTAACATCCGGTCGCTGACATGATAATCACTGATCAGATTAAGGACATGGACGCTGACGCCAAGCGAGGCATGCACGTCCACGAGTTTGGAGACAACACCAACGGCTGTACCTCTGCTGGCCCCCATTACAACCCCTTTAAAAAGCACCACGGTGCTCCCACCGACTCCGAGAGGCACGTTGGTGACCTCGGTATGTGCCCATTGTCATTTTCGGCAACTTTACCTTGAAGTCCGGCCGGTGAGCCATATCGAGCAATTCATAGTCCAATCGAATCTGACATGTGTCCAGTCAATCCCCTTACTTCTTCAATGCCGGTCTCCTTTATTCTTCATCACTTCTCTCAACTACGGCCCAGGCTTACGCCAAGGTACTTTCCTCTTCTAGGATTCCCGACTTTGACGTCCTCTTTGGCCCTGCTTACAAGGGTATCTCCTTGGCTGCTGTCTCCGCTGTAAGCCTTTACCAGCAGACCGGCAAAGATATCGGTTACTGCTACAACAGGAAGGAGAAGAAGGACGTAAGTCTGTCCTGACCAGTGCGACAGCGATTAGCTCATAGCCAGCAGCATGGTGAGGGCGGTACTATGGTCGGTGCACCTCTCAAGGGACGAATCGTCATCATCGATGATGTTCTCACCTCTGGCAAGGCCATTCGTGAAGCTATTGACATTCTCAAGGCCTCTCCTGAAGCGAAGCTCGTTGGAATTGTCCAGCTTGTCGACAGACAAGAGAAAGGCCAGAGCGGTAGCGGCAAGAGTACCGTACAGGAGGTTGAGGAAGAGTTCGGTGTGCCCGTCGAGCCTATCATTGGTTTGGATGATATCGTGAAGTACT
			TGGAAAGCTC
		</sequence>
		<sequence>
			<taxon idref="ST75"/>
			ACGGTACGCGCCTCTTGTCGGGTACAAGAAGCCTTGGTCCAACTCTGGCTGGTTGGGCAAACTGTTTGGCGGTAAGAGTGATTCCCACCTGACCATGGCGTCGACCACTGGAAACGACAGGATGGACAGTATCAAGCGGGATCTGCAAGCGAGGCAGCACAAGTACTTCTTCGCCATCAACCTGTACAACTCGTTTGACGTTATCCCTGATATCTTTGCGACACTCTTCCGAGCAGCTGCCATCTTGGGCTACCACAATGTCTTTGTCTCCATTTACGAAAACGGTTCCAACGACCAGACAAAGGCACTCTTGAAGATTTTTGATGCCCTCGCGCGAACGGTCGGTCTGAGGATCATCATCCGAACATCTATGCGTACCCGCGGTCTGTTCAACCATCGTATCGAATACCTCGCCGAAGTTCGAAACGCCGCCATGCTGCCCCTCCACGAGCTTCGTGACAATGACGGAGAAGTCTTTGACTCGGTCGTTTTCATGAATGATATCTTGCCTTGCGTGGACGACTTGCTCGAGTTGATTTGGCAGAGTAGGAGACAGAATGGGTTTCGGTACGTAATCGATCCCTCTCTTCCCATTGCTTCATATACCACCGATGTGACTTCCGAATTTGTGCGCTGTTCTTGAGCTACGGTAGCTAACAACTATGTGATAGGTCGTATTGGTCGAATTGTTCTCAGGTATGCTTTTAAATCAACGGGGTAGGACGTCCATGTATCTAACATTCAAGTTAGGAACGCCATCGAGCATGGAGATCTCGAGGTTGTTGCTGTCAACGAGTGAGTGTCCCAAATGTTGACCCATTGGATGAATTACTAAATTGTCCATAGCCCTTTCATTGACTTGGACTACATGGTACGGTACTCCTGTCTGCCCAATAACCTCGTTTAGTACTAACGCTATTGCACAGGTCTACATGTTCAAGTATGACTCCGTAAGTCTTCGATACTTCTAGCGCTCTATATGGCTTATTAACCTGATTCCCGACAGACTCATGGTCGTTTTAAGGGCTCCGTCGAGGTTAAGGACGGTAAGCTTTACATCAACAACAAGGCCATTGCCGTCTTCGGTGAGAAGGACCCTGCCAATAAGCCCTTGTTCTATAGATTTGTCTCTAACATGTTGGGTCTCGGGGGGCTTCCTCTAGAGACTTGGATGTAAGGGGCTTTACGCATTCGCATAACTTATGAAGTGTGGATGACTCTAGGAGGGGTCTGAGAATGTGCTGTGCCAGCCAGGCTGATAATTGTTTAATTGTCAGCTTGGACTTGTACACAGTCTCATCAGTCTTCAGCTTGGGTCATTGATATTCTGTAAGTCAAAACTTTATCCATTCACTGTAGTAGGTTGCGGAGGACTTGAAAGTTCTCTCTGCAATTGAGACACTTACCAGGCCATCGCAAGTTGGCAGTGTACACTACTGATTTTATGGTCGTGGGGGACTTGGGAGCTGGTGCTTGTGTCGCATGAGGTAGAGTTGATATGGATGGATGGAAGAGAAGCATA--TGTATGTCGTGGGGGACTTGGGGTAAGACGCCTTGCGGCAAGTAGAGTC-AACCAGTAGTGACTTCTTTTAGTCATGGGGGACTTTGGTAATGGTAGTGAGCCGGAATAAGGAATGGATAAATGTAGTATGGATGGTGACAGGGGGAGCAGCAGAGCGTACGCAGTGGGTATGTATATAGTTGAAAAGGGATGGGCAGTAGAATTTTGAGGAATTAATGACCTAAGGGTGGTTCTAATAGGCTTGTCAAGAAAAAAGTTAAGTTGAATCAAGCTGGGTCAAGCAAAGTCTAGAAAAGATTTATTGGTAAGTATCAGCTGATATCCTGCTCATATCGAAAACGTACTTTTTAATGTACTAACTCTAATCCAGACTGGCATGGTTTGCGGCAGCTTGGCACGGCTTTCATGGACGGTGTCCCTGGTATAACACAGGTAAGAATCCTTAGGAACCACAGGAATCGGTCAACTTATAAAC
			TGCATAGTGTCCTATTCCGCCTGGAAGCTCATTTACCTACCAATTCACCGTAAGCCATCAATCAGGCACGTTTTGGTGGCATTCCCATTATTCCAATTCCATGGCCGACGGCATTTGGGGCCCGTCAGTTTTCCTGACTTTTGATAACAAGTTATCACAGCTGATAGGATACCATAGCTTAATTATCCATTCGCCCAATGAACCCCTCCAAAGGGGACGAGACTATGACGAGGATCGAATCGTTTTTATAACTGACTGGGTGTAAGTATGACCGTTCTTTGGTGAGG--CTCAAGCTAAACATGTTACTTGGATTAGAAATGCCACTGTAAGTTGCAATATCCTCGTCACCAAAATGTGGAACATTACTT-ATGATCATTCCCGGCTAGACTGGTTTAGGTTCCGGTGAACGAGCCTACATTGAGGCTCGTGAGAAACTTGTCCAACCTGTAATCGAGCAGATGATGGCTGCCCGAGGGCTCGAAACTCCTCCCCGGACACCTAACATCGGTGTCGCCTTGGCCGGCGGTGGTTACCGTGCAATGCTGTGAGTGGATTAATGTTGCAAAAGATATGCTCATTACTTATCATTGGCACAGTACGGGGTTGGGTGGTATCATGGGCATGATGAATGAGAGCACGGAAGCGTCCGAAAGCGAGACTGGTGGTTGGCTTGACGGCGTAAGCTACTGGGCTGGTCTGAGCGGTGGGAGTTGGGCAACCGGGACTTTCATGTCTAATGGGGGTCAGTTGCCCACAAATCTTCTTGAAAACGTGGGTTTCTGGCATGATGTATGTGTTCATCTACTGACTTGCGTGATAGCTCTGGAACATCGATCGCTCACCGCAGGTCCCCTTCCTTCCTCTGTCTCTCCCACCTCTCGGGTCTCCGCGCTCTCCCGCCCATCCTCCTCCCCT-ATCTTATTGCGCAATCATGAAACCACGCCGGTCTTCTTACTCGGCACAACTCCACCGATCACACATCCACGTGCTCGCCTCATCGCCCCTACGATGTTTCATCCAAACAATGCGAAATAACCATTATAGGCTGTTGTTGTCCTCAAGGGTGAATCCTACGTCCACGGCACTGTATGCTTCACCCAGGAGTCGGAAAATGCTCCCGTTTGCATCACTGGTGAGGTACGTCATTGGATTCATCGTGGAGTAACATCCGGTCGCTGACATGATAATCACTGATCAGATTAAGGACATGGACGCTGACGCCAAGCGAGGCATGCACGTCCACGAGTTTGGAGACAACACCAACGGCTGTACCTCTGCTGGCCCCCATTACAACCCCTTTAAAAAGCACCACGGTGCTCCCACCGACTCCGAGAGGCACGTTGGTGACCTCGGTATGTGCCCATTGTCATTTTCGGCAACTTTACCTTGAAGTCCGGCCGGTGAGCCATATCGAGCAATTCATAGTCCAATCGAATCTGACATGTGTCCAGTCAATCCCCTTACTTCTTCAATGCCGGTCTCCTTTATTCTTCATCACTTCTCTCAACTACGGCCCAGGCTTACGCCAAGGTACTTTCCTCTTCTAGGATTCCCGACTTTGACGTCCTCTTTGGCCCTGCTTACAAGGGTATCTCCTTGGCTGCTGTCTCCGCTGTAAGCCTTTACCAGCAGACCGGCAAAGATATCGGTTACTGCTACAACAGGAAGGAGAAGAAGGACGTAAGTCTGTCCTGACCAGTGCGACAGCGATTAGCTCATAGCCAGCAGCATGGTGAGGGCGGTACTATGGTCGGTGCACCTCTCAAGGGACGAATCGTCATCATCGATGATGTTCTCACCTCTGGCAAGGCCATTCGTGAAGCTATTGACATTCTCAAGGCCTCTCCTGAAGCGAAGCTCGTTGGAATTGTCCAGCTTGTCGACAGACAAGAGAAAGGCCAGAGCGGTAGCGGCAAGAGTACCGTACAGGAGGTTGAGGAAGAGTTCGGTGTGCCCGTCGAGCCTATCATTGGTTTGGATGATATCGTGAAGTACT
			TGGAAAGCTC
		</sequence>
		<sequence>
			<taxon idref="ST78"/>
			ACGGTACGCGCCTCTTGTCGGGTACAAGAAGCCTTGGTCCAACTCTGGCTGGTTGGGCAAACTGTTTGGCGGTAAGAGTGATTCCCACCTGACCATGGCGTCGACCACTGGAAACGACAGGATGGACAGTATCAAGCGGGATCTGCAAGCGAGGCAGCACAAGTACTTCTTCGCCATCAACCTGTACAACTCGTTTGACGTTATCCCTGATATCTTTGCGACACTCTTCCGAGCAGCTGCCATCTTGGGCTACCACAATGTCTTTGTCTCCATTTACGAAAACGGTTCCAACGACCAGACAAAGGCACTCTTGAAGATTTTTGATGCCCTCGCGCGAACGGTCGGTCTGAGGATCATCATCCGAACATCTATGCGTACCCGCGGTCTGTTCAACCATCGTATCGAATACCTCGCCGAAGTTCGAAACGCCGCCATGCTGCCCCTCCACGAGCTTCGTGACAATGACGGAGAAGTCTTTGACTCGGTCGTTTTCATGAATGATATCTTGCCTTGCGTGGACGACTTGCTCGAGTTGATTTGGCAGAGTAGGAGACAGAATGGGTTTCGGTACGTAATCGATCCCTCTCTTCCCATTGCTTCATATACCACCGATGTGACTTCCGAATTTGTGCGCTGTTCTTGAGCTACGGTAGCTAACAACTATGTGATAGGTCGTATTGGTCGAATTGTTCTCAGGTATGCTTTTAAATCAACGGGGTAGGACGTCCATGTATCTAACATTCAAGTTAGGAACGCCATCGAGCATGGAGATCTCGAGGTTGTTGCTGTCAACGAGTGAGTGTCCCAAATGTTGACCCATTGGATGAATTACTAAATTGTCCATAGCCCTTTCATTGACTTGGACTACATGGTACGGTACTCCTGTCTGCCCAATAACCTCGTTTAGTACTAACGCTATTGCACAGGTCTACATGTTCAAGTATGACTCCGTAAGTCTTCGATACTTCTAGCGCTCTATATGGCTTATTAACCTGATTCCCGACAGACTCATGGTCGTTTTAAGGGCTCCGTCGAGGTTAAGGACGGTAAGCTTTACATCAACAACAAGGCCATTGCCGTCTTCGGTGAGAAGGACCCTGCCAATAAGCCCTTGTTCTATAGATTTGTCTCTAACATGTTGGGTCTCGGGGGGCTTCCTCTAGAGACTTGGATGTAAGGGGCTTTACGCATTCGCATAACTTATGAAGTGTGGATGACTCTAGGAGGGGTCTGAGAATGTGCTGTGCCAGCCAGGCTGATAATTGTTTAATTGTTAGCTTGGACTTGTACACAGTCTCATCAGTCTTCAGCTTGGGTCATTGATATTCTGTAAGTCAAAAC-TTATCGATTCACTGTAGTAGGTTGCGGAGGACTTGAAAGTTCTCTCTGCAATTGAGACACTTACCAGGCCATCGCAAGTTGGCAGTGTACACTACTGATTTTACGGTCGTGGGGGACTTGGGAGCTGGTGCTTGTGTCGCATGAGGTAGAGTTGATATGGATGGATGGAAGAGAAGCATA--TGTATGTCGTGGGGGACTTGGGGTAAGACGCCTTGCGGCAAGTAGAGTCAAACCAGTAGTGACTTCTTTTGGTCATGGGGGACTTTGGTAATGGTAGTGAGCCGGAATAAGGGATGGATAAATGTAGTATGGATGGTGACAGGGGGAGCAGCAGAGCGTACGCAGTGGGTATGTATATAGTTGAAAAGGGATGGGCAGTAGAATTTTGAGGAATTAATGACCTAAGGGCGGTTCTAATAGGCTTGTCGAGAAAAAAGTTAAGTTGAATCAAGCTGGGTCAAGCAAAGTCTAGAAAAGATTTATTGGTAAGTATCAGCTGATATCCTGCTCATATCGAAAACGTACTTTTTAATGTACTAACTCTAATCCAGACTGGCATGGTTTGCGGCAGCTTGGCACGGCTTTCATGGACGGTGTCCCTGGTATAACACAGGTAAGAATCCTTAGGAACCACAGGAATCGGTCAACTTATAAAC
			TGCATAGTGTCCTATTCCGCCTGGAAGCTCATTTACCTACCAATTCACCGTAAGCCATCAATCAGGCACGTTTTGGTGGCATTCCCATTATTCCAATTCCATGGCCGACGGCATTTGGGGCCCGTCAGTTTTCCTGACTTTTGATAACAAGTTATCACAGCTGATAGGATACCATAGCTTAATTATCCATTCGCCCAATGAACCCCTCCAAAGGGGACGAGACTATGACGAGGATCGAATCGTTTTTATAACTGACTGGGTGTAAGTATGACCGTTCTTTGGTGAGG--CTCAAGCTAAACATGTTACTTGGATTAGAAATGCCACTGTAAGTTGCAATATCCTCGTCACCAAAATGTGGAACATTACTTAATGATCATTCCCGGCTAGACTGGTTTAGGTTCCGGTGAACGAGCCTACATTGAGGCTCGGGAGAAACTTGTCCAACCTGTAATCGAGCAGATGATGGCTGCCCGAGGGCTCGAAACTCCTCCCCGGACACCTAACATCGGTGTCGCCTTGGCCGGCGGTGGTTACCGTGCAATGCTGTGAGTGGATTAATGTTGCAAAAGATATGCTCATTACTTATCATTGGCACAGTACGGGGTTGGGTGGTATCATGGGCATGATGAATGAGAGCACGGAAGCGTCCGAAAGCGAGACTGGTGGTTGGCTTGACGGCGTAAGCTACTGGGCTGGTCTGAGCGGTGGGAGTTGGGCAACCGGGACTTTCATGTCTAATGGGGGTCAGTTGCCCACAAATCTTCTTGAAAACGTGGGTTTCTGGCATGATGTATGTGTTCATCTACTGACTTGCGTGATAGCTCTGGAACATCGATCGCTCACCGCAGGTCCCCTTCCTTCCTCTGTCTCTCCCACCTCTCGGGTCTCCGCGCTCTCCCGCCCATCCTCCTCCCCT-ATCTTATTGCGCAATCATGAAACCACGCCGGTCTTCTTACTCGGCACAACTCCACCGATCACACATCCACGTGCTCGCCTCATCGCCCCTACGATGTTTCATCCAAACAATGCGAAATAACCATTATAGGCTGTTGTTGTCCTCAAGGGTGAATCCTACGTCCACGGCACTGTATGCTTCACCCAGGAGTCGGAAAATGCTCCCGTTTGCATCACTGGTGAGGTACGTCATTGGATTCATCGTGGAGTAACATCCGGTCGCTGACATGATAATCACTGATCAGATTAAGGACATGGACGCTGACGCCAAGCGAGGCATGCACGTCCACGAGTTTGGAGACAACACCAACGGCTGTACCTCTGCTGGCCCCCATTACAACCCCTTTAAAAAGCACCACGGTGCTCCCACCGACTCCGAGAGGCACGTTGGTGACCTCGGTATGTGCCCATTGTCATTTTCGGCAACTTTACCTTGAAGTCCGGCCGGTGAGCCATATCGAGCAATTCATAGTCCAATCGAATCTGACATGTGTCCAGTCAATCCCCTTACTTCTTCAATGCCGGTCTCCTTTATTCTTCATCACTTCTCTCAACTACGGCCCAGGCTTACGCCAAGGTACTTTCCTCTTCTAGGATTCCCGACTTTGACGTCCTCTTTGGCCCTGCTTACAAGGGTATCTCCTTGGCTGCTGTCTCCGCTGTAAGCCTTTACCAGCAGACCGGCAAAGATATCGGTTACTGCTACAACAGGAAGGAGAAGAAGGACGTAAGTCTGTCCTGACCAGTGCGACAGCGATTAGCTCATAGCCAGCAGCATGGTGAGGGCGGTACTATGGTCGGTGCACCTCTCAAGGGACGAATCGTCATCATCGATGATGTTCTCACCTCTGGCAAGGCCATTCGTGAAGCTATTGACATTCTCAAGGCCTCTCCTGAAGCGAAGCTCGTTGGAATTGTCCAGCTTGTCGACAGACAAGAGAAAGGCCAGAGCGGTAGCGGCAAGAGTACCGTACAGGAGGTTGAGGAAGAGTTCGGTGTGCCCGTCGAGCCTATCATTGGTTTGGATGATATCGTGAAGTACT
			TGGAAAGCTC
		</sequence>
		<sequence>
			<taxon idref="ST81"/>
			ACGGTACGCGCCTCTTGTCGGGTACAAGAAGCCTTGGTCCAACTCTGGCTGGTTGGGCAAACTGTTTGGCGGTAAGAGTGATTCCCACCTGACCATGGCGTCGACCACTGGAAACGACAGGATGGACAGTATCAAGCGGGATCTGCAAGCGAGGCAGCACAAGTACTTCTTCGCCATCAACCTGTACAACTCGTTTGACGTTATCCCTGATATCTTTGCGACACTCTTCCGAGCAGCTGCCATCTTGGGCTACCACAATGTCTTTGTCTCCATTTACGAAAACGGTTCCAACGACCAGACAAAGGCACTCTTGAAGATTTTTGATGCCCTCGCGCGAACGGTCGGTCTGAGGATCATCATCCGAACATCTATGCGTACCCGCGGTCTGTTCAACCATCGTATCGAATACCTCGCCGAAGTTCGAAACGCCGCCATGCTGCCCCTCCACGAGCTTCGTGACAATGACGGAGAAGTCTTTGACTCGGTCGTTTTCATGAATGATATCTTGCCTTGCGTGGACGACTTGCTCGAGTTGATTTGGCAGAGTAGGAGACAGAATGGGTTTCGGTACGTAATCGATCCCTCTCTTCCCATTGCTTCATATACCACCGATGTGACTTCCGAATTTGTGCGCTGTTCTTGAGCTACGGTAGCTAACAACTATGTGATAGGTCGTATTGGTCGAATTGTTCTCAGGTATGCTTTTAAATCAACGGGGTAGGACGTCCATGTATCTAACATTCAAGTTAGGAACGCCATCGAGCATGGAGATCTCGAGGTTGTTGCTGTCAACGAGTGAGTGTCCCAAATGTTGACCCATTGGATGAATTACTAAATTGTCCATAGCCCTTTCATTGACTTGGACTACATGGTACGGTACTCCTGTCTGCCCAATAACCTCGTTTAGTACTAACGCTATTGCACAGGTCTACATGTTCAAGTATGACTCCGTAAGTCTTCGATACTTCTAGCGCTCTATATGGCTTATTAACCTGATTCCCGACAGACTCATGGTCGTTTTAAGGGCTCCGTCGAGGTTAAGGACGGTAAGCTTTACATCAACAACAAGGCCATTGCCGTCTTCGGTGAGAAGGACCCTGCCAATAAGCCCTTGTTCTATAGATTTGTCTCTAACATGTTGGGTCTCGGGGGGCTTCCTCTAGAGACTTGGATGTAAGGGGCTTTACGCATTCGCATAACTTATGAAGTGTGGATGACTCTAGGAGGGGTCTGAGAATGTGCTGTGCCAGCCAGGCTGATAATAGTTTAATTGTTAGCTTGGACTTGTACACAGTCTCATCAGTCTTCAGCTTGGGTCATTGATATTCTGTAAGTCAAAAC-TTATCCATTCACTGTAGTAGGTTGCGGAGGACTTGAAAGTTCTCTCTGCAATTGAGACACTTACCAGGCCATCGCAAGTTGGCAGTGTACGCTACTGATTTTATGGTCGTGGGGGACTTGGGAGCTGGTGCTTGTGTCGCATGAGGTAGAGTTGATATGGACGGATGGAAGAGAAGCATATGTGTATGTCGCGGGGGACTTGGGGTAAGACGCCTTGCGGCAAGTAGAGTC-AACCAGTAGTGACTTCTTTTAGTCGTGGGGGACTTTGGTAATGGTAGTGAGCCGGAATAAGGGATGGATAAATGTAGTATGGATGGTGACAGGGGGAGCAGCAGAGCGTACGCAGTGGGTATGTATATAGTTGAAAAGGGATGGGCAGTAGAATTTTGAGAAATTAATGACCTAAGGGTGATTCTAATAGGCTTGTCAAGAAAAAAGTTAAGTTGAATCAAGCTGGGTCAAGCAAAGTCTAGAAAAGATTTATTGGTAAGTATCAGCTGATATCCTGCTCATATCGAAAACGTACTTTTTAATGTACTAACTCTAATCCAGACTGGCATGGTTTGCGGCAGCTTGGCACGGCTTTCATGGACGGTGTCCCTGGTATAACACAGGTAAGAATCCTTAGGAACCACAGGAATCGGTCAACTTATAAAC
			TGCATAGTGTCCTATTCCGCCTGGAAGCTCATTTACCTACCAATTCACCGTAAGCCATCAATCAGGCACGTTTTGGTGGCATTCCCATTATTCCAATTCCATGGCCGACGGCATTTGGGGCCCGTCAGTTTTCCTGACTTTTGATAACAAGTTATCACAGCTGATAGGATACCATAGCCTAATTATCCATTCGCCCAATGAACCCCTCCAAAGGGGACGAGACTATGACGAGGATCGAATCGTTTTTATAACTGACTGGGTGTAAGTATGACCGTTCTTTGGTGAGG--CTCAAGCTAAACATGTTACTTGGATTAGAAATGCCACTGTAAGTTGCAATATCCTCGTCACCAAAATGTGGAACATTACTT-ATGATCATTCCCGGCTAGACTGGTTTAGGTTCCGGTGAACGAGCCTACATTGAGGCTCGGGAGAAACTTGTCCAACCTGTAATCGAGCAGATGATGGCTGCCCGAGGGCTCGAAACTCCTCCCCGGACACCTAACATCGGTGTCGCCTTGGCCGGCGGTGGTTACCGTGCAATGCTGTGAGTGGATTAATGTTGCAAAAGATATGCTCATTACTTATCATTGGCACAGTACGGGGTTGGGTGGTATCATGGGCATGATGAATGAGAGCACGGAAGCGTCCGAAAGCGAGACTGGTGGTTGGCTTGACGGCGTAAGCTACTGGGCTGGTCTGAGCGGTGGGAGTTGGGCAACCGGGACTTTCATGTCTAATGGGGGTCAGTTGCCCACAAATCTTCTTGAAAACGTGGGTTTCTGGCATGATGTATGTGTTCATCTACTGACTTGCGTGATAGCTCTGGAACATCGATCGCTCACCGCAGGTCCCCTTCCTTCCTCTGTCTCTCCCACCTCTCGGGTCTCCGCGCTCTCCCGCCCATCCTCCTCCCCT-ATCTTATTGCGCAATCATGAAACCACGCCGGTCTTCTTACTCGGCACAACTCCACCGATCACACATCCACGTGCTCGCCTCATCGCCCCTACGATGTTTCATCCAAACAATGCGAAATAACCATTATAGGCTGTTGTTGTCCTCAAGGGTGAATCCTACGTCCACGGCACTGTATGCTTCACCCAGGAGTCGGAAAATGCTCCCGTTTGCATCACTGGTGAGGTACGTCATTGGATTCATCGTGGAGTAACATCCGGTCGCTGACATGATAATCACTGATCAGATTAAGGACATGGACGCTGACGCCAAGCGAGGCATGCACGTCCACGAGTTTGGAGACAACACCAACGGCTGTACCTCTGCTGGCCCCCATTACAACCCCTTTAAAAAGCACCACGGTGCTCCCACCGACTCCGAGAGGCACGTTGGTGACCTCGGTATGTGCCCATTGTCATTTTCGGCAACTTTACCTTGAAGTCCGGCCGGTGAGCCATATCGAGCAATTCATAGTCCAATCGAATCTGACATGTGTCCAGTCAATCCCCTTACTTCTTCAATGCCGGTCTCCTTTATTCTTCATCACTTCTCTCAACTACGGCCCAGGCTTACGCCAAGGTACTTTCCTCTTCTAGGATTCCCGACTTTGACGTCCTCTTTGGCCCTGCTTACAAGGGTATCTCCTTGGCTGCTGTCTCCGCTGTAAGCCTTTACCAGCAGACCGGCAAAGATATCGGTTACTGCTACAACAGGAAGGAGAAGAAGGACGTAAGTCTGTCCTGACCAGTGCGACAGCGATTAGCTCATAGCCAGCAGCATGGTGAGGGCGGTACTATGGTCGGTGCACCTCTCAAGGGACGAATCGTCATCATCGATGATGTTCTCACCTCTGGCAAGGCCATTCGTGAAGCTATTGACATTCTCAAGGCCTCTCCTGAAGCGAAGCTCGTTGGAATTGTCCAGCTTGTCGACAGACAAGAGAAAGGCCAGAGCGGTAGCGGCAAGAGTACCGTACAGGAGGTTGAGGAAGAGTTCGGTGTGCCCGTCGAGCCTATCATTGGTTTGGATGATATCGTGAAGTACT
			TGGAAAGCTC
		</sequence>
		<sequence>
			<taxon idref="ST82"/>
			ACGGTACGCGCCTCTTGTCGGGTACAAGAAGCCTTGGTCCAACTCTGGCTGGTTGGGCAAACTGTTTGGCGGTAAGAGTGATTCCCACCTGACCATGGCGTCGACCACTGGAAACGACAGGATGGACAGTATCAAGCGGGATCTGCAAGCGAGGCAGCACAAGTACTTCTTCGCCATCAACCTGTACAACTCGTTTGACGTTATCCCTGATATCTTTGCGACACTCTTCCGAGCAGCTGCCATCTTGGGCTACCACAATGTCTTTGTCTCCATTTACGAAAACGGTTCCAACGACCAGACAAAGGCACTCTTGAAGATTTTTGATGCCCTCGCGCGAACGGTCGGTCTGAGGATCATCATCCGAACATCTATGCGTACCCGCGGTCTGTTCAACCATCGTATCGAATACCTCGCCGAAGTTCGAAACGCCGCCATGCTGCCCCTCCACGAGCTTCGTGACAATGACGGAGAAGTCTTTGACTCGGTCGTTTTCATGAATGATATCTTGCCTTGCGTGGACGACTTGCTCGAGTTGATTTGGCAGAGTAGGAGACAGAATGGGTTTCGGTACGTAATCGATCCCTCTCTTCCCATTGCTTCATATACCACCGATGTGACTTCCGAATTTGTGCGCTGTTCTTGAGCTACGGTAGCTAACAACTATGTGATAGGTCGTATTGGTCGAATTGTTCTCAGGTATGCTTTTAAATCAACGGGGTAGGACGTCCATGTATCTAACATTCAAGTTAGGAACGCCATCGAGCATGGAGATCTCGAGGTTGTTGCTGTCAACGAGTGAGTGTCCCAAATGTTGACCCATTGGATGAATTACTAAATTGTCCATAGCCCTTTCATTGACTTGGACTACATGGTACGGTACTCCTGTCTGCCCAATAACCTCGTTTAGTACTAACGCTATTGCACAGGTCTACATGTTCAAGTATGACTCCGTAAGTCTTCGATACTTCTAGCGCTCTATATGGCTTATTAACCTGATTCCCGACAGACTCATGGTCGTTTTAAGGGCTCCGTCGAGGTTAAGGACGGTAAGCTTTACATCAACAACAAGGCCATTGCCGTCTTCGGTGAGAAGGACCCTGCCAATAAGCCCTTGTTCTATAGATTTGTCTCTAACATGTTGGGTCTCGGGGGGCTTCCTCTAGAGACTTGGATGTAAGGGGCTTTACGCATTCGCATAACTTATGAAGTGTGGATGACTCTAGGAGGGGTCTGAGAATGTGCTGTGCCAGCCAGGCTGATAATAGTTTAATTGTTAGCTTGGACTTGTACACAGTCTCATCAGTCTTCAGCTTGGGTCATTGATATTCTGTAAGTCAAAAC-TTATCCATTCACTGTAGTAGGTTGCGGAGGACTTGAAAGTTCTCTCTGCAATTGAGACACTTACCAGGCCATCGCAAGTTGGCAGTGTACGCTACTGATTTTATGGTCGTGGGGGACTTGGGAGCTGGTGCTTGTGTCGCATGAGGTAGAGTTGATATGGACGGATGGAAGAGAAGCATATGTGTATGTCGCGGGGGACTTGGGGTAAGACGCCTTGCGGCAAGTAGAGTC-AACCAGTAGTGACTTCTTTTAGTCGTGGGGGACTTTGGTAATGGTAGTGAGCCGGAATAAGGGATGGATAAATGTAGTATGGATGGTGACAGGGGGAGCAGCAGAGCGTACGCAGTGGGTATGTATATAGTTGAAAAGGGATGGGCAGTAGAATTTTGAGAAATTAATGACCTAAGGGTGATTCTAATAGGCTTGTCAAGAAAAAAGTTAAGTTGAATCAAGCTGGGTCAAGCAAAGTCTAGAAAAGATTTATTGGTAAGTATCAGCTGATATCCTGCTCATATCGAAAACGTACTTTTTAATGTACTAACTCTAATCCAGATTGGCATGGTTTGCGACAGAATGGCACGGCTCTCATGGACGGTGTCCCTGGTATAACACAGGTAAGAATCCTTAGGAACCACAGGAATCGGTCAACTTATAAAC
			TGCATAGTGTCCTATTCCGCCTGGAAGCTCATTTACCTACCAATTCACCGTAAGCCATCAATCAGGCACGTTTTGGTGGCATTCCCATTATTCCAATTCCATGGCCGACGGCATTTGGGGCCCGTCAGTTTTCCTGACTTTTGATAACAAGTTATCACAGCTGATAGGATACCATAGCTTAATTATCCATTCGCCCAATGAACCCCTCCAAAGGGGACGAGACTATGACGAGGATCGAATCGTTTTTATAACTGACTGGGTGTAAGTATGACCGTTCTTTGGTGAGG--CTCAAGCTAAACATGTTACTTGGATTAGAAATGCCACTGTAAGTTGCAATATCCTCGTCACCAAAATGTGGAACATTACTT-ATGATCATTCCCGGCTAGACTGGTTTAGGTTCCGGTGAACGAGCCTACATTGAGGCTCGGGAGAAACTTGTCCAACCTGTAATCGAGCAGATGATGGCTGCCCGAGGGCTCGAAACTCCTCCCCGGACACCTAACATCGGTGTCGCCTTGGCCGGCGGTGGTTACCGTGCAATGCTGTGAGTGGATTAATGTTGCAAAAGATATGCTCATTACTTATCATTGGCACAGTACGGGGTTGGGTGGTATCATGGGCATGATGAATGAGAGCACGGAAGCGTCCGAAAGCGAGACTGGTGGTTGGCTTGACGGCGTAAGCTACTGGGCTGGTCTGAGCGGTGGGAGTTGGGCAACCGGGACTTTCATGTCTAATGGGGGTCAGTTGCCCACAAATCTTCTTGAAAACGTGGGTTTCTGGCATGATGTATGTGTTCATCTACTGACTTGCGTGATAGCTCTGGAACATCGATCGCTCACCGCAGGTCCCCTTCCTTCCTCTGTCTCTCCCACCTCTCGGGTCTCCGCGCTCTCCCGCCCATCCTCCTCCCCT-ATCTTATTGCGCAATCATGAAACCACGCCGGTCTTCTTACTCGGCACAACTCCACCGATCACACATCCACGTGCTCGCCTCATCGCCCCTACGATGTTTCATCCAAACAATGCGAAATAACCATTATAGGCTGTTGTTGTCCTCAAGGGTGAATCCTACGTCCACGGCACTGTATGCTTCACCCAGGAGTCGGAAAATGCTCCCGTTTGCATCACTGGTGAGGTACGTCATTGGATTCATCGTGGAGTAACATCCGGTCGCTGACATGATAATCACTGATCAGATTAAGGACATGGACGCTGACGCCAAGCGAGGCATGCACGTCCACGAGTTTGGAGACAACACCAACGGCTGTACCTCTGCTGGCCCCCATTACAACCCCTTTAAAAAGCACCACGGTGCTCCCACCGACTCCGAGAGGCACGTTGGTGACCTCGGTATGTGCCCATTGTCATTTTCGGCAACTTTACCTTGAAGTCCGGCCGGTGAGCCATATCGAGCAATTCATAGTCCAATCGAATCTGACATGTGTCCAGTCAATCCCCTTACTTCTTCAATGCCGGTCTCCTTTATTCTTCATCACTTCTCTCAACTACGGCCCAGGCTTACGCCAAGGTACTTTCCTCTTCTAGGATTCCCGACTTTGACGTCCTCTTTGGCCCTGCTTACAAGGGTATCTCCTTGGCTGCTGTCTCCGCTGTAAGCCTTTACCAGCAGACCGGCAAAGATATCGGTTACTGCTACAACAGGAAGGAGAAGAAGGACGTAAGTCTGTCCTGACCAGTGCGACAGCGATTAGCTCATAGCCAGCAGCATGGTGAGGGCGGTACTATGGTCGGTGCACCTCTCAAGGGACGAATCGTCATCATCGATGATGTTCTCACCTCCGGCAAGGCCATTCGTGAAGCTATTGACATTCTCAAGGCCTCTCCTGAAGCGAAGCTCGTTGGAATTGTCCAGCTTGTCGACAGACAAGAGAAAGGCCAGAGCGGTAGCGGCAAGAGTACCGTACAGGAGGTTGAGGAAGAGTTCGGTGTGCCCGTCGAGCCTATCATTGGTTTGGATGATATCGTGAAGTACT
			TGGAAAGCTC
		</sequence>
		<sequence>
			<taxon idref="ST83"/>
			ACGGTACGCGCCTCTTGTCGGGTACAAGAAGCCTTGGTCCAACTCTGGCTGGTTGGGCAAACTGTTTGGCGGTAAGAGTGATTCCCACCTGACCATGGCGTCGACCACTGGAAACGACAGGATGGACAGTATCAAGCGGGATCTGCAAGCGAGGCAGCACAAGTACTTCTTCGCCATCAACCTGTACAACTCGTTTGACGTTATCCCTGATATCTTTGCGACACTCTTCCGAGCAGCTGCCATCTTGGGCTACCACAATGTCTTTGTCTCCATTTACGAAAACGGTTCCAACGACCAGACAAAGGCACTCTTGAAGATTTTTGATGCCCTCGCGCGAACGGTCGGTCTGAGGATCATCATCCGAACATCTATGCGTACCCGCGGTCTGTTCAACCATCGTATCGAATACCTCGCCGAAGTTCGAAACGCCGCCATGCTGCCCCTCCACGAGCTTCGTGACAATGACGGAGAAGTCTTTGACTCGGTCGTTTTCATGAATGATATCTTGCCTTGCGTGGACGACTTGCTCGAGTTGATTTGGCAGAGTAGGAGACAGAATGGGTTTCGGTACGTAATCGATCCCTCTCTTCCCATTGCTTCATATACCACCGATGTGACTTCCGAATTTGTGCGCTGTTCTTGAGCTACGGTAGCTAACAACTATGTGATAGGTCGTATTGGTCGAATTGTTCTCAGGTATGCTTTTAAATCAACGGGGTAGGACGTCCATGTATCTAACATTCAAGTTAGGAACGCCATCGAGCATGGAGATCTCGAGGTTGTTGCTGTCAACGAGTGAGTGTCCCAAATGTTGACCCATTGGATGAATTACTAAATTGTCCATAGCCCTTTCATTGACTTGGACTACATGGTACGGTACTCCTGTCTGCCCAATAACCTCGTTTAGTACTAACGCTATTGCACAGGTCTACATGTTCAAGTATGACTCCGTAAGTCTTCGATACTTCTAGCGCTCTATATGGCTTATTAACCTGATTCCCGACAGACTCATGGTCGTTTTAAGGGCTCCGTCGAGGTTAAGGACGGTAAGCTTTACATCAACAACAAGGCCATTGCCGTCTTCGGTGAGAAGGACCCTGCCAATAAGCCCTTGTTCTATAGATTTGTCTCTAACATGTTGGGTCTCGGGGGGCTTCCTCTAGAGACTTGGATGTAAGGGGCTTTACGCATTCGCATAACTTATGAAGTGTGGATGACTCTAGGAGGGGTCTGAGAATGTGCTGTGCCAGCCAGGCTGATAATAGTTTAATTGTTAGCTTGGACTTGTACACAGTCTCATCAGTCTTCAGCTTGGGTCATTGATATTCTGTAAGTCAAAAC-TTATCCATTCACTGTAGTAGGTTGCGGAGGACTTGAAAGTTCTCTCTGCAATTGAGACACTTACCAGGCCATCGCAAGTTGGCAGTGTACGCTACTGATTTTATGGTCGTGGGGGACTTGGGAGCTGGTGCTTGTGTCGCATGAGGTAGAGTTGATATGGACGGATGGAAGAGAAGCATATGTGTATGTCGCGGGGGACTTGGGGTAAGACGCCTTGCGGCAAGTAGAGTC-AACCAGTAGTGACTTCTTTTAGTCGTGGGGGACTTTGGTAATGGTAGTGAGCCGGAATAAGGGATGGATAAATGTAGTATGGATGGTGACAGGGGGAGCAGCAGAGCGTACGCAGTGGGTATGTATATAGTTGAAAAGGGATGGGCAGTAGAATTTTGAGAAATTAATGACCTAAGGGTGATTCTAATAGGCTTGTCAAGAAAAAAGTTAAGTTGAATCAAGCTGGGTCAAGCAAAGTCTAGAAAAGATTTATTGGTAAGTATCAGCTGATATCCTGCTCATATCGAAAACGTACTTTTTAATGTACTAACTCTAATCCAGACTGGCATGGTTTGCGGCAGCTTGGCACGGCTTTCATGGACGGTGTCCCTGGTATAACACAGGTAAGAATCCTTAGGAACCACAGGAATCGGTCAACTTATAAAC
			TGCATAGTGTCCTATTCCGCCTGGAAGCTCATTTACCTACCAATTCACCGTAAGCCATCAATCAGGCACGTTTTGGTGGCATTCCCATTATTCCAATTCCATGGCCGACGGCATTTGGGGCCCGTCAGTTTTCCTGACTTTTGATAACAAGTTATCACAGCTGATAGGATACCATAGCTTAATTATCCATTCGCCCAATGAACCCCTCCAAAGGGGACGAGACTATGACGAGGATCGAATCGTTTTTATAACTGACTGGGTGTAAGTATGACCGTTCTTTGGTGAGG--CTCAAGCTAAACATGTTACTTGGATTAGAAATGCCACTGTAAGTTGCAATATCCTCGTCACCAAAATGTGGAACATTACTT-ATGATCATTCCCGGCTAGACTGGTTTAGGTTCCGGTGAACGAGCCTACATTGAGGCTCGTGAGAAACTTGTCCAACCTGTAATCGAGCAGATGATGGCTGCCCGAGGGCTCGAAACTCCTCCCCGGACACCTAACATCGGTGTCGCCTTGGCCGGCGGTGGTTACCGTGCAATGCTGTGAGTGGATTAATGTTGCAAAAGATATGCTCATTACTTATCATTGGCACAGTACGGGGTTGGGTGGTATCATGGGCATGATGAATGAGAGCACGGAAGCGTCCGAAAGCGAGACTGGTGGTTGGCTTGACGGCGTAAGCTACTGGGCTGGTCTGAGCGGTGGGAGTTGGGCAACCGGGACTTTCATGTCTAATGGGGGTCAGTTGCCCACAAATCTTCTTGAAAACGTGGGTTTCTGGCATGATGTATGTGTTCATCTACTGACTTGCGTGATAGCTCTGGAACATCGATCGCTCACCGCAGGTCCCCTTCCTTCCTCTGTCTCTCCCACCTCTCGGGTCTCCGCGCTCTCCCGCCCATCCTCCTCCCCT-ATCTTATTGCGCAATCATGAAACCACGCCGGTCTTCTTACTCGGCACAACTCCACCGATCACACATCCACGTGCTCGCCTCATCGCCCCTACGATGTTTCATCCAAACAATGCGAAATAACCATTATAGGCTGTTGTTGTCCTCAAGGGTGAATCCTACGTCCACGGCACTGTATGCTTCACCCAGGAGTCGGAAAATGCTCCCGTTTGCATCACTGGTGAGGTACGTCATTGGATTCATCGTGGAGTAACATCCGGTCGCTGACATGATAATCACTGATCAGATTAAGGACATGGACGCTGACGCCAAGCGAGGCATGCACGTCCACGAGTTTGGAGACAACACCAACGGCTGTACCTCTGCTGGCCCCCATTACAACCCCTTTAAAAAGCACCACGGTGCTCCCACCGACTCCGAGAGGCACGTTGGTGACCTCGGTATGTGCCCATTGTCATTTTCGGCAACTTTACCTTGAAGTCCGGCCGGTGAGCCATATCGAGCAATTCATAGTCCAATCGAATCTGACATGTGTCCAGTCAATCCCCTTACTTCTTCAATGCCGGTCTCCTTTATTCTTCATCACTTCTCTCAACTACGGCCCAGGCTTACGCCAAGGTACTTTCCTCTTCTAGGATTCCCGACTTTGACGTCCTCTTTGGCCCTGCTTACAAGGGTATCTCCTTGGCTGCTGTCTCCGCTGTAAGCCTTTACCAGCAGACCGGCAAAGATATCGGTTACTGCTACAACAGGAAGGAGAAGAAGGACGTAAGTCTGTCCTGACCAGTGCGACAGCGATTAGCTCATAGCCAGCAGCATGGTGAGGGCGGTACTATGGTCGGTGCACCTCTCAAGGGACGAATCGTCATCATCGATGATGTTCTCACCTCCGGCAAGGCCATTCGTGAAGCTATTGACATTCTCAAGGCCTCTCCTGAAGCGAAGCTCGTTGGAATTGTCCAGCTTGTCGACAGACAAGAGAAAGGCCAGAGCGGTAGCGGCAAGAGTACCGTACAGGAGGTTGAGGAAGAGTTCGGTGTGCCCGTCGAGCCTATCATTGGTTTGGATGATATCGTGAAGTACT
			TGGAAAGCTC
		</sequence>
		<sequence>
			<taxon idref="ST84"/>
			ACGGTACGCGCCTCTTGTCGGGTACAAGAAGCCTTGGTCCAACTCTGGCTGGTTGGGCAAACTGTTTGGCGGTAAGAGTGATTCCCACCTGACCATGGCGTCGACCACTGGAAACGACAGGATGGACAGTATCAAGCGGGATCTGCAAGCGAGGCAGCACAAGTACTTCTTCGCCATCAACCTGTACAACTCGTTTGACGTTATCCCTGATATCTTTGCGACACTCTTCCGAGCAGCTGCCATCTTGGGCTACCACAATGTCTTTGTCTCCATTTACGAAAACGGTTCCAACGACCAGACAAAGGCACTCTTGAAGATTTTTGATGCCCTCGCGCGAACGGTCGGTCTGAGGATCATCATCCGAACATCTATGCGTACCCGCGGTCTGTTCAACCATCGTATCGAATACCTCGCCGAAGTTCGAAACGCCGCCATGCTGCCCCTCCACGAGCTTCGTGACAATGACGGAGAAGTCTTTGACTCGGTCGTTTTCATGAATGATATCTTGCCTTGCGTGGACGACTTGCTCGAGTTGATTTGGCAGAGTAGGAGACAGAATGGGTTTCGGTACGTAATCGATCCCTCTCTTCCCATTGCTTCATATACCACCGATGTGACTTCCGAATTTGTGCGCTGTTCTTGAGCTACGGTAGCTAACAACTATGTGATAGGTCGTATTGGTCGAATTGTTCTCAGGTATGCTTTTAAATCAACGGGGTAGGACGTCCATGTATCTAACATTCAAGTTAGGAACGCCATCGAGCATGGAGATCTCGAGGTTGTTGCTGTCAACGAGTGAGTGTCCCAAATGTTGACCCATTGGATGAATTACTAAATTGTCCATAGCCCTTTCATTGACTTGGACTACATGGTACGGTACTCCTGTCTGCCCAATAACCTCGTTTAGTACTAACGCTATTGCACAGGTCTACATGTTCAAGTATGACTCCGTAAGTCTACGATACTTCTAGCGCTCTATATGGCTTATTAACCTGATTCCCGACAGACTCATGGTCGTTTTAAGGGCTCCGTCGAGGTTAAGGACGGTAAGCTTTACATCAACAACAAGGCCATTGCCGTCTTCGGTGAGAAGGACCCTGCCAATAAGCCCTTGTTCTATAGATTTGTCTCTAACATGTTGGGTCTCGGGGGGCTTCCTCTAGAGACTTGGATGTAAGGGGCTTTACGCATTCGCATAACTTATGAAGTGTGGATGACTCTAGGAGGGGTCTGAGAATGTGCTGTGCCAGCCAGGCTGATAATAGTTTAATTGTTAGCTTGGACTTGTACACAGTCTCATCAGTCTTCAGCTTGGGTCATTGATATTCTGTAAGTCAAAAC-TTATCCATTCACTGTAGTAGGTTGCGGAGGACTTGAAAGTTCTCTCTGCAATTGAGACACTTACCAGGCCATCGCAAGTTGGCAGTGTACGCTACTGATTTTATGGTCGTGGGGGACTTGGGAGCTGGTGCTTGTGTCGCATGAGGTAGAGTTGATATGGACGGATGGAAGAGAAGCATATGTGTATGTCGCGGGGGACTTGGGGTAAGACGCCTTGCGGCAAGTAGAGTC-AACCAGTAGTGACTTCTTTTAGTCGTGGGGGACTTTGGTAATGGTAGTGAGCCGGAATAAGGGATGGATAAATGTAGTATGGATGGTGACAGGGGGAGCAGCAGAGCGTACGCAGTGGGTATGTATATAGTTGAAAAGGGATGGGCAGTAGAATTTTGAGAAATTAATGACCTAAGGGTGATTCTAATAGGCTTGTCAAGAAAAAAGTTAAGTTGAATCAAGCTGGGTCAAGCAAAGTCTAGAAAAGATTTATTGGTAAGTATCAGCTGATATCCTGCTCATATCGAAAA-GTACTTTTTAATGTACTAACTCTAATCCAGACTGGCATGGTTTGCGGCAGCTTGGCACGGCTTTCATGGACGGTGTCCCTGGTATAACACAGGTAAGAATCCTTAGGAACCACAGGAATCGGTCAACTTATAAAC
			TGCATAGTGTCCTATTCCCCCTGGAAGCTCATTTACCTACCAATTCACCGTAAGCCATCAGTCAGGCACGTTTTGGTGGCATTCCCATTATTCCAATTCCATGGCCGACGGCATTTGGGGCCCGTCAGTTTTCCTGACTTTTGATAACAAGTTATCACAGCTGATAGGATACCATAGCTTAATTATCCATTCGCCCAATGAACCCCTCCAAAGGGGACGAGACTATGACGAGGATCGAATCGTTTTTATAACTGACTGGGTGTAAGTATGACCGTTCTTTGGTGAGG--CTCAAGCTAAACATGTTACTTGGATTAGAAATGCCACTGTAAGTTGCAATATCCTCGTCACCAAAATGTGGAACATTACTT-ATGATCATTCCCGGCTAGACTGGTTTAGGTTCCGGTGAACGAGCCTACATTGAGGCTCGGGAGAAACTTGTCCAACCTGTAATTGCGCAGATGATGGCTGCCCGAGGGCTCGAAACTCCTCCCCGGACACCTAACATCGGTGTCGCCTTGGCCGGCGGTGGTTACCGTGCAATGCTGTGAGTGGATTAATGTTGCAAAAGATATGCTCATTACTTATCATTGGCACAGTACGGGGTTGGGTGGTATCATGGGCATGATGAATGAGAGCACGGAAGCGTCCGAAAGCGAGACTGGTGGTTGGCTTGACGGCGTAAGCTACTGGGCTGGTCTGAGCGGTGGGAGTTGGGCAACCGGGACTTTCATGTCTAATGGGGGTCAGTTGCCCACAAATCTTCTTGAAAACGTGGGTTTCTGGCATGATGTATGTGTTCATCTACTGACTTGCGTGATAGCTCTGGAACATCGATCGCTCACCGCAGGTCCCCTTCCTTCCTCTGTCTCTCCCACCTCTCGGGTCTCCGCGCTCTCCCGCCCATCCTCCTCCCCT-ATCTTATTGCGCAATCATGAAACCACGCCGGTCTTCTTACTCGGCACAACTCCACCGATCACACATCCACGTGCTCGCCTCATCGCCCCTACGATGTTTCATCCAAACAATGCGAAATAACCATTATAGGCTGTTGTTGTCCTCAAGGGTGAATCCTACGTCCACGGCACTGTATGCTTCACCCAGGAGTCGGAAAATGCTCCCGTTTGCATCACTGGTGAGGTACGTCATTGGATTCATCGTGGAGTAACATCCGGTCGCTGACATGATAATCACTGATCAGATTAAGGACATGGACGCTGACGCCAAGCGAGGCATGCACGTCCACGAGTTTGGAGACAACACCAACGGCTGTACCTCTGCTGGCCCCCATTACAACCCCTTTAAAAAGCACCACGGTGCTCCCACCGACTCCGAGAGGCACGTTGGTGACCTCGGTATGTGCCCATTGTCATTTTCGGCAACTTTACCTTGAAGTCCGGCCGGTGAGCCATATCGAGCAATTCATAGTCCAATCGAATCTGACATGTGTCCAGTCAATCCCCTTACTTCTTCAATGCCGGTCTCCTTTATTCTTCATCACTTCTCTCAACTACGGCCCAGGCTTACGCCAAGGTACTTTCCTCTTCTAGGATTCCCGACTTTGACGTCCTCTTTGGCCCTGCTTACAAGGGTATCTCCTTGGCTGCTGTCTCCGCTGTAAGCCTTTACCAGCAGACCGGCAAAGATATCGGTTACTGCTACAACAGGAAGGAGAAGAAGGACGTAAGTCTGTCCTGACCAGTGCGACAGCGATTAGCTCATAGCCAGCAGCATGGTGAGGGCGGTACTATGGTTGGTGCACCTCTCAAGGGACGAATCGTCATCATCGATGATGTTCTCACCTCTGGCAAGGCCATTCGTGAAGCTATTGACATTCTCAAGGCCTCTCCTGAAGCGAAGCTCGTTGGAATTGTCCAGCTTGTCGACAGACAAGAGAAAGGCCAGAGCGGTAGCGGCAAGAGTACCGTACAGGAGGTTGAGGAAGAGTTCGGTGTGCCCGTCGAGCCTATCATTGGTTTGGATGATATCGTGAAGTACT
			TGGAAAGCTC
		</sequence>
		<sequence>
			<taxon idref="ST85"/>
			ACGGTACGCGCCTCTTGTCGGGTACAAGAAGCCTTGGTCCAACTCTGGCTGGTTGGGCAAACTGTTTGGCGGTAAGAGTGATTCCCACCTGACCATGGCGTCGACCACTGGAAACGACAGGATGGACAGTATCAAGCGGGATCTGCAAGCGAGGCAGCACAAGTACTTCTTCGCCATCAACCTGTACAACTCGTTTGACGTTATCCCTGATATCTTTGCGACACTCTTCCGAGCAGCTGCCATCTTGGGCTACCACAATGTCTTTGTCTCCATTTACGAAAACGGTTCCAACGACCAGACAAAGGCACTCTTGAAGATTTTTGATGCCCTCGCGCGAACGGTCGGTCTGAGGATCATCATCCGAACATCTATGCGTACCCGCGGTCTGTTCAACCATCGTATCGAATACCTCGCCGAAGTTCGAAACGCCGCCATGCTGCCCCTCCACGAGCTTCGTGACAATGACGGAGAAGTCTTTGACTCGGTCGTTTTCATGAATGATATCTTGCCTTGCGTGGACGACTTGCTCGAGTTGATTTGGCAGAGTAGGAGACAGAATGGGTTTCGGTACGTAATCGATCCCTCTCTTCCCATTGCTTCATATACCACCGATGTGACTTCCGAATTTGTGCGCTGTTCTTGAGCTACGGTAGCTAACAACTATGTGATAGGTCGTATTGGTCGAATTGTTCTCAGGTATGCTTTTAAATCAACGGGGTAGGACGTCCATGTATCTAACATTCAAGTTAGGAACGCCATCGAGCATGGAGATCTCGAGGTTGTTGCTGTCAACGAGTGAGTGTCCCAAATGTTGACCCATTGGATGAATTACTAAATTGTCCATAGCCCTTTCATTGACTTGGACTACATGGTACGGTACTCCTGTCTGCCCAATAACCTCGTTTAGTACTAACGCTATTGCACAGGTCTACATGTTCAAGTATGACTCCGTAAGTCTACGATACTTCTAGCGCTCTATATGGCTTATTAACCTGATTCCCGACAGACTCATGGTCGTTTTAAGGGCTCCGTCGAGGTTAAGGACGGTAAGCTTTACATCAACAACAAGGCCATTGCCGTCTTCGGTGAGAAGGACCCTGCCAATAAGCCCTTGTTCTATAGATTTGTCTCTAACATGTTGGGTCTCGGGGGGCTTCCTCTAGAGACTTGGATGTAAGGGGCTTTACGCATTCGCATAACTTATGAAGTGTGGATGACTCTAGGAGGGGTCTGAGAATGTGCTGTGCCAGCCAGGCTGATAATAGTTTAATTGTTAGCTTGGACTTGTACACAGTCTCATCAGTCTTCAGCTTGGGTCATTGATATTCTGTAAGTCAAAAC-TTATCCATTCACTGTAGTAGGTTGCGGAGGACTTGAAAGTTCTCTCTGCAATTGAGACACTTACCAGGCCATCGCAAGTTGGCAGTGTACGCTACTGATTTTATGGTCGTGGGGGACTTGGGAGCTGGTGCTTGTGTCGCATGAGGTAGAGTTGATATGGACGGATGGAAGAGAAGCATATGTGTATGTCGCGGGGGACTTGGGGTAAGACGCCTTGCGGCAAGTAGAGTC-AACCAGTAGTGACTTCTTTTAGTCGTGGGGGACTTTGGTAATGGTAGTGAGCCGGAATAAGGGATGGATAAATGTAGTATGGATGGTGACAGGGGGAGCAGCAGAGCGTACGCAGTGGGTATGTATATAGTTGAAAAGGGATGGGCAGTAGAATTTTGAGAAATTAATGACCTAAGGGTGATTCTAATAGGCTTGTCAAGAAAAAAGTTAAGTTGAATCAAGCTGGGTCAAGCAAAGTCTAGAAAAGATTTATTGGTAAGTATCAGCTGATATCCTGCTCATATCGAAAACGTACTTTTTAATGTACTAACTCTAATCCAGACTGGCATGGTTTGCGGCAGCTTGGCACGGCTTTCATGGACGGTGTCCCTGGTATAACACAGGTAAGAATCCTTAGGAACCACAGGAATCGGTCAACTTATAAAC
			TGCATAGTGTCCTATTCCGCCTGGAAGCTCATTTACCTACCAATTCACCGTAAGCCATCAATCAGGCACGTTTTGGTGGCATTCCCATTATTCCAATTCCATGGCCGACGGCATTTGGGGCCCGTCAGTTTTCCTGACTTTTGATAACAAGTTATCACAGCTGATAGGATACCATAGCCTAATTATCCATTCGCCCAATGAACCCCTCCAAAGGGGACGAGACTATGACGAGGATCGAATCGTTTTTATAACTGACTGGGTGTAAGTATGACCGTTCTTTGGTGAGG--CTCAAGCTAAACATGTTACTTGGATTAGAAATGCCACTGTAAGTTGCAATATCCTCGTCACCAAAATGTGGAACATTACTT-ATGATCATTCCCGGCTAGACTGGTTTAGGTTCCGGTGAACGAGCCTACATTGAGGCTCGGGAGAAACTTGTCCAACCTGTAATCGAGCAGATGATGGCTGCCCGAGGGCTCGAAACTCCTCCCCGGACACCTAACATCGGTGTCGCCTTGGCCGGCGGTGGTTACCGTGCAATGCTGTGAGTGGATTAATGTTGCAAAAGATATGCTCATTACTTATCATTGGCACAGTACGGGGTTGGGTGGTATCATGGGCATGATGAATGAGAGCACGGAAGCGTCCGAAAGCGAGACTGGTGGTTGGCTTGACGGCGTAAGCTACTGGGCTGGTCTGAGCGGTGGGAGTTGGGCAACCGGGACTTTCATGTCTAATGGGGGTCAGTTGCCCACAAATCTTCTTGAAAACGTGGGTTTCTGGCATGATGTATGTGTTCATCTACTGACTTGCGTGATAGCTCTGGAACATCGATCGCTCACCGCAGGTCCCCTTCCTTCCTCTGTCTCTCCCACCTCTCGGGTCTCCGCGCTCTCCCGCCCATCCTCCTCCCCT-ATCTTATTGCGCAATCATGAAACCACGCCGGTCTTCTTACTCGGCACAACTCCACCGATCACACATCCACGTGCTCGCCTCATCGCCCCTACGATGTTTCATCCAAACAATGCGAAATAACCATTATAGGCTGTTGTTGTCCTCAAGGGTGAATCCTACGTCCACGGCACTGTATGCTTCACCCAGGAGTCGGAAAATGCTCCCGTTTGCATCACTGGTGAGGTACGTCATTGGATTCATCGTGGAGTAACATCCGGTCGCTGACATGATAATCACTGATCAGATTAAGGACATGGACGCTGACGCCAAGCGAGGCATGCACGTCCACGAGTTTGGAGACAACACCAACGGCTGTACCTCTGCTGGCCCCCATTACAACCCCTTTAAAAAGCACCACGGTGCTCCCACCGACTCCGAGAGGCACGTTGGTGACCTCGGTATGTGCCCATTGTCATTTTCGGCAACTTTACCTTGAAGTCCGGCCGGTGAGCCATATCGAGCAATTCATAGTCCAATCGAATCTGACATGTGTCCAGTCAATCCCCTTACTTCTTCAATGCCGGTCTCCTTTATTCTTCATCACTTCTCTCAACTACGGCCCAGGCTTACGCCCAGGTACTTTCCTCTTCTAGGATTCCCGACTTTGACGTCCTCTTTGGCCCTGCTTACAAGGGTATCTCCTTGGCTGCTGTCTCCGCTGTAAGCCTTTACCAGCAGACCGGCAAAGATATCGGTTACTGCTACAACAGGAAGGAGAAGAAGGACGTAAGTCTGTCCTGACCAGTGCGACAGCGATTAGCTCATAGCCAGCAGCATGGTGAGGGCGGTACTATGGTCGGTGCACCTCTCAAGGGACGAATCGTCATCATCGATGATGTTCTCACCTCTGGCAAGGCCATTCGTGAAGCTATTGACATTCTCAAGGCCTCTCCTGAAGCGAAGCTCGTTGGAATTGTCCAGCTTGTCGACAGACAAGAGAAAGGCCAGAGCGGTAGCGGCAAGAGTACCGTACAGGAGGTTGAGGAAGAGTTCGGTGTGCCCGTCGAGCCTATCATTGGTTTGGATGATATCGTGAAGTACT
			TGGAAAGCTC
		</sequence>
		<sequence>
			<taxon idref="ST91"/>
			ACGGTACGCGCCTCTTGTCGGGTACAAGAAGCCTTGGTCCAACTCTGGCTGGTTGGGCAAACTGTTTGGCGGTAAGAGTGATTCCCACCTGACCATGGCGTCGACCACTGGAAACGACAGGATGGACAGTATCAAGCGGGATCTGCAAGCGAGGCAGCACAAGTACTTCTTCGCCATCAACCTGTACAACTCGTTTGACGTTATCCCTGATATCTTTGCGACACTCTTCCGAGCAGCTGCCATCTTGGGCTACCACAATGTCTTTGTCTCCATTTACGAAAACGGTTCCAACGACCAGACAAAGGCACTCTTGAAGATTTTTGATGCCCTCGCGCGAACGGTCGGTCTGAGGATCATCATCCGAACATCTATGCGTACCCGCGGTCTGTTCAACCATCGTATCGAATACCTCGCCGAAGTTCGAAACGCCGCCATGCTGCCCCTCCACGAGCTTCGTGACAATGACGGAGAAGTCTTTGACTCGGTCGTTTTCATGAATGATATCTTGCCTTGCGTGGACGACTTGCTCGAGTTGATTTGGCAGAGTAGGAGACAGAATGGGTTTCGGTATGTAATCGATCCCTCTCTTCCCATTGCTTCATATACCACCGATGTGACTTCCGAATTTGTGCGCTGTTCTTGAGCTACGGTAGCTAACAACTATGTGATAGGTCGTATTGGTCGAATTGTTCTCAGGTATGCTTTTAAATCAACGGGGTAGGACGTTCATGTATCTAACATTCAAGTTAGGAACGCCATCGAGCATGGAGATCTCGAGGTTGTTGCTGTCAACGAGTGAGTGTCCCAAATGTTGACCCATTGGATGAATTACTAAATTGTCCATAGCCCTTTCATTGACTTGGACTACATGGTACGGTACTCCTGTCTGCCCAATAACCTCGTTTAGTACTAACGCTATTGCACAGGTCTACATGTTCAAGTATGACTCCGTAAGTCTTCGATACTTCTAGCGCTCTATATGGCTTATTAACCTGATTCCCGACAGACTCATGGTCGTTTTAAGGGCTCCGTCGAGGTTAAGGACGGTAAGCTTTACATCAACAACAAGGCCATTGCCGTCTTCGGTGAGAAGGACCCTGCCAATAAGCCCTTGTTCTATAGATTTGTCTCTAACATGTTGGGTCTCGGGGGGCTTCCTCTAGAGACTTGGATGTAAGGGGCTTTACGCATTCGCATAACTTATGAAGTGTGGATGACTCTAGGAGGGGTCTGAGAATGTGCTGTGCCAGCCAGGCTGATAATTGTTTAATTGTTAGCTTGGACTTGTACACAGTCTCATCAGTCTTCAGCTTGGGTCATTGATATTCTGTAAGTCAAAAC-TTATCGATTCACTGTAGTAGGTTGCGGAGGACTTGAAAGTTCTCTCTGCAATTGAGACACTTACCAGGCCATCGCAAGTTGGCAGTGTACACTACTGATTTTACGGTCGTGGGGGACTTGGGAGCTGGTGCTTGTGTCGCATGAGGTAGAGTTGATATGGATGGATGGAAGAGAAGCATA--TGTATGTCGTGGGGGACTTGGGGTAAGACGCCTTGCGGCAAGTAGAGTCAAACCAGTAGTGACTTCTTTTGGTCATGGGGGACTTTGGTAATGGTAGTGAGCCGGAATAAGGGATGGATAAATGTAGTATGGATGGTGACAGGGGGAGCAGCAGAGCGTACGCAGTGGGTATGTATATAGTTGAAAAGGGATGGGCAGTAGAATTTTGAGGAATTAATGACCTAAGGGTGGTTCTAATAGGCTTGTCAAGAAAAAAGTTAAGTTGAATCAAGCTGGGTCAAGCAAAGTCTAGAAAAGATTTATTGGTAAGTATCAGCTGATATCCTGCTCATATCGAAAACGTACTTTTTAATGTACTAACTCTAATCCAGACTGGCATGGTTTGCGGCAGCTTGGCACGGCTTTCATGGACGGTGTCCCTGGTATAACACAGGTAAGAATCCTTAGGAACCACAGGAATCGGTCAACTTATAAAC
			TGCATAGTGTCCTATTCCGCCTGGAAGCTCATTTACCTACCAATTCACCGTAAGCCATCAATCAGGCACGTTTTGGTGGCATTCCCATTATTCCAATTCCATGGCCGACGGCATTTGGGGCCCGTCAGTTTTCCTGACTTTTGATAACAAGTTATCACAGCTGATAGGATACCATAGCTTAATTATCCATTCGCCCAATGAACCCCTCCAAAGGGGACGAGACTATGACGAGGATCGAATCGTTTTTATAACTGACTGGGTGTAAGTATGACCGTTCTTTGGTGAGG--CTCAAGCTAAACATGTTACTTGGATTAGAAATGCCACTGTAAGTTGCAATATCCTCGTCACCAAAATGTGGAACATTACTT-ATGATCATTCCCGGCTAGACTGGTTTAGGTTCCGGTGAACGAGCCTACATTGAGGCTCGTGAGAAACTTGTCCAACCTGTAATCGAGCAGATGATGGCTGCCCGAGGGCTCGAAACTCCTCCCCGGACACCTAACATCGGTGTCGCCTTGGCCGGCGGTGGTTACCGTGCAATGCTGTGAGTGGATTAATGTTGCAAAAGATATGCTCATTACTTATCATTGGCACAGTACGGGGTTGGGTGGTATCATGGGCATGATGAATGAGAGCACGGAAGCGTCCGAAAGCGAGACTGGTGGTTGGCTTGACGGCGTAAGCTACTGGGCTGGTCTGAGCGGTGGGAGTTGGGCAACCGGGACTTTCATGTCTAATGGGGGTCAGTTGCCCACAAATCTTCTTGAAAACGTGGGTTTCTGGCATGATGTATGTGTTCATCTACTGACTTGCGTGATAGCTCTGGAACATCGATCGCTCACCGCAGGTCCCCTTCCTTCCTCTGTCTCTCCCACCTCTCGGGTCTCCGCGCTCTCCCGCCCATCCTCCTCCCCT-ATCTTATTGCGCAATCATGAAACCACGCCGGTCTTCTTACTCGGCACAACTCCACCGATCACACATCCACGTGCTCGCCTCATCGCCCCTACGATGTTTCATCCAAACAATGCGAAATAACCATTATAGGCTGTTGTTGTCCTCAAGGGTGAATCCTACGTCCACGGCACTGTATGCTTCACCCAGGAGTCGGAAAATGCTCCCGTTTGCATCACTGGTGAGGTACGTCATTGGATTCATCGTGGAGTAACATCCGGTCGCTGACATGATAATCACTGATCAGATTAAGGACATGGACGCTGACGCCAAGCGAGGCATGCACGTCCACGAGTTTGGAGACAACACCAACGGCTGTACCTCTGCTGGCCCCCATTACAACCCCTTTAAAAAGCACCACGGTGCTCCCACCGACTCCGAGAGGCACGTTGGTGACCTCGGTATGTGCCCATTGTCATTTTCGGCAACTTTACCTTGAAGTCCGGCCGGTGAGCCATATCGAGCAATTCATAGTCCAATCGAATCTGACATGTGTCCAGTCAATCCCCTTACTTCTTCAATGCCGGTCTCCTTTATTCTTCATCACTTCTCTCAACTACGGCCCAGGCTTACGCCAAGGTACTTTCCTCTTCTAGGATTCCCGACTTTGACGTCCTCTTTGGCCCTGCTTACAAGGGTATCTCCTTGGCTGCTGTCTCCGCTGTAAGCCTTTACCAGCAGACCGGCAAAGATATCGGTTACTGCTACAACAGGAAGGAGAAGAAGGACGTAAGTCTGTCCTGACCAGTGCGACAGCGATTAGCTCATAGCCAGCAGCATGGTGAGGGCGGTACTATGGTCGGTGCACCTCTCAAGGGACGAATCGTCATCATCGATGATGTTCTCACCTCTGGCAAGGCCATTCGTGAAGCTATTGACATTCTCAAGGCCTCTCCTGAAGCGAAGCTCGTTGGAATTGTCCAGCTTGTCGACAGACAAGAGAAAGGCCAGAGCGGTAGCGGCAAGAGTACCGTACAGGAGGTTGAGGAAGAGTTCGGTGTGCCCGTCGAGCCTATCATTGGTTTGGATGATATCGTGAAGTACT
			TGGAAAGCTC
		</sequence>
		<sequence>
			<taxon idref="ST92"/>
			ACGGTACGCGCCTCTTGTCGGGTACAAGAAGCCTTGGTCCAACTCTGGCTGGTTGGGCAAACTGTTTGGCGGTAAGAGTGATTCCCACCTGACCATGGCGTCGACCACTGGAAACGACAGGATGGACAGTATCAAGCGGGATCTGCAAGCGAGGCAGCACAAGTACTTCTTCGCCATCAACCTGTACAACTCGTTTGACGTTATCCCTGATATCTTTGCGACACTCTTCCGAGCAGCTGCCATCTTGGGCTACCACAATGTCTTTGTCTCCATTTACGAAAACGGTTCCAACGACCAGACAAAGGCACTCTTGAAGATTTTTGATGCCCTCGCGCGAACGGTCGGTCTGAGGATCATCATCCGAACATCTATGCGTACCCGCGGTCTGTTCAACCATCGTATCGAATACCTCGCCGAAGTTCGAAACGCCGCCATGCTGCCCCTCCACGAGCTTCGTGACAATGACGGAGAAGTCTTTGACTCGGTCGTTTTCATGAATGATATCTTGCCTTGCGTGGACGACTTGCTCGAGTTGATTTGGCAGAGTAGGAGACAGAATGGGTTTCGGTATGTAATCGATCCCTCTCTTCCCATTGCTTCATATACCACCGATGTGACTTCCGAATTTGTGCGCTGTTCTTGAGCTACGGTAGCTAACAACTATGTGATAGGTCGTATTGGTCGAATTGTTCTCAGGTATGCTTTTAAATCAACGGGGTAGGACGTCCATGTATCTAACATTCAAGTTAGGAACGCCATCGAGCATGGAGATCTCGAGGTTGTTGCTGTCAACGAGTGAGTGTCCCAAATGTTGACCCATTGGATGAATTACTAAATTGTCCATAGCCCTTTCATTGACTTGGACTACATGGTACGGTACTCCTGTCTGCCCAATAACCTCGTTTAGTACTAACGCTATTGCACAGGTCTACATGTTCAAGTATGACTCCGTAAGTCTTCGATACTTCTAGCGCTCTATATGGCTTATTAACCTGATTCTCGACAGACTCATGGTCGTTTTAAGGGCTCCGTCGAGGTTAAGGACGGTAAGCTTTACATCAACAACAAGGCCATTGCCGTCTTCGGTGAGAAGGACCCTGCCAATAAGCCCTTGTTCTATAGATTTGTCTCTAACATGTTGGGTCTCGGGGGGCTTCCTCTAGAGACTTGGATGTAAGGGGCTTTACGCATTCGCATAACTTATGAAGTGTGGATGACTCTAGGAGGGGTCTGAGAATGTGCTGTGCCAGCCAGGCTGATAATTGTTTAATTGTTAGCTTGGACTTGTACACAGTCTCATCAGTCTTCAGCTTGGGTCATTGATATTCTGTAAGTCAAAAC-TTATCGATTCACTGTAGTAGGTTGCGGAGGACTTGAAAGTTCTCTCTGCAATTGAGACACTTACCAGGCCATCGCAAGTTGGCAGTGTACACTACTGATTTTACGGTCGTGGGGGACTTGGGAGCTGGTGCTTGTGTCGCATGAGGTAGAGTTGATATGGATGGATGGAAGAGAAGCATA--TGTATGTCGTGGGGGACTTGGGGTAAGACGCCTTGCGGCAAGTAGAGTCAAACCAGTAGTGACTTCTTTTGGTCATGGGGGACTTTGGTAATGGTAGTGAGCCGGAATAAGGGATGGATAAATGTAGTATGGATGGTGACAGGGGGAGCAGCAGAGCGTACGCAGTGGGTATGTATATAGTTGAAAAGGGATGGGCAGTAGAATTTTGAGGAATTAATGACCTAAGGGTGGTTCTAATAGGCTTGTCAAGAAAAAAGTTAAGTTGAATCAAGCTGGGTCAAGCAAAGTCTAGAAAAGATTTATTGGTAAGTATCAGCTGATATCCTGCTCATATCGAAAACGTACTTTTTAATGTACTAACTCTAATCCAGACTGGCATGGTTTGCGGCAGCTTGGCACGGCTTTCATGGACGGTGTCCCTGGTATAACACAGGTAAGAATCCTTAGGAACCACAGGAATCGGTCAACTTATAAAC
			TGCATAGTGTCCTATTCCGCCTGGAAGCTCATTTACCTACCAATTCACCGTAAGCCATCAATCAGGCACGTTTTGGTGGCATTCCCATTATTCCAATTCCATGGCCGACGGCATTTGGGGCCCGTCAGTTTTCCTGACTTTTGATAACAAGTTATCACAGCTGATAGGATACCATAGCTTAATTATCCATTCGCCCAATGAACCCCTCCAAAGGGGACGAGACTATGACGAGGATCGAATCGTTTTTATAACTGACTGGGTGTAAGTATGACCGTTCTTTGGTGAGG--CTCAAGCTAAACATGTTACTTGGATTAGAAATGCCACTGTAAGTTGCAATATCCTCGTCACCAAAATGTGGAACATTACTT-ATGATCATTCCCGGCTAGACTGGTTTAGGTTCCGGTGAACGAGCCTACATTGAGGCTCGTGAGAAACTTGTCCAACCTGTAATCGAGCAGATGATGGCTGCCCGAGGGCTCGAAACTCCTCCCCGGACACCTAACATCGGTGTCGCCTTGGCCGGCGGTGGTTACCGTGCAATGCTGTGAGTGGATTAATGTTGCAAAAGATATGCTCATTACTTATCATTGGCACAGTACGGGGTTGGGTGGTATCATGGGCATGATGAATGAGAGCACGGAAGCGTCCGAAAGCGAGACTGGTGGTTGGCTTGACGGCGTAAGCTACTGGGCTGGTCTGAGCGGTGGGAGTTGGGCAACCGGGACTTTCATGTCTAATGGGGGTCAGTTGCCCACAAATCTTCTTGAAAACGTGGGTTTCTGGCATGATGTATGTGTTCATCTACTGACTTGCGTGATAGCTCTGGAACATCGATCGCTCACCGCAGGTCCCCTTCCTTCCTCTGTCTCTCCCACCTCTCGGGTCTCCGCGCTCTCCCGCCCATCCTCCTCCCCT-ATCTTATTGCGCAATCATGAAACCACGCCGGTCTTCTTACTCGGCACAACTCCACCGATCACACATCCACGTGCTCGCCTCATCGCCCCTACGATGTTTCATCCAAACAATGCGAAATAACCATTATAGGCTGTTGTTGTCCTCAAGGGTGAATCCTACGTCCACGGCACTGTATGCTTCACCCAGGAGTCGGAAAATGCTCCCGTTTGCATCACTGGTGAGGTACGTCATTGGATTCATCGTGGAGTAACATCCGGTCGCTGACATGATAATCACTGATCAGATTAAGGACATGGACGCTGACGCCAAGCGAGGCATGCACGTCCACGAGTTTGGAGACAACACCAACGGCTGTACCTCTGCTGGCCCCCATTACAACCCCTTTAAAAAGCACCACGGTGCTCCCACCGACTCCGAGAGGCACGTTGGTGACCTCGGTATGTGCCCATTGTCATTTTCGGCAACTTTACCTTGAAGTCCGGCCGGTGAGCCATATCGAGCAATTCATAGTCCAATCGAATCTGACATGTGTCCAGTCAATCCCCTTACTTCTTCAATGCCGGTCTCCTTTATTCTTCATCACTTCTCTCAACTACGGCCCAGGCTTACGCCAAGGTACTTTCCTCTTCTAGGATTCCCGACTTTGACGTCCTCTTTGGCCCTGCTTACAAGGGTATCTCCTTGGCTGCTGTCTCCGCTGTAAGCCTTTACCAGCAGACCGGCAAAGATATCGGTTACTGCTACAACAGGAAGGAGAAGAAGGACGTAAGTCTGTCCTGACCAGTGCGACAGCGATTAGCTCATAGCCAGCAGCATGGTGAGGGCGGTACTATGGTCGGTGCACCTCTCAAGGGACGAATCGTCATCATCGATGATGTTCTCACCTCTGGCAAGGCCATTCGTGAAGCTATTGACATTCTCAAGGCCTCTCCTGAAGCGAAGCTCGTTGGAATTGTCCAGCTTGTCGACAGACAAGAGAAAGGCCAGAGCGGTAGCGGCAAGAGTACCGTACAGGAGGTTGAGGAAGAGTTCGGTGTGCCCGTCGAGCCTATCATTGGTTTGGATGATATCGTGAAGTACT
			TGGAAAGCTC
		</sequence>
		<sequence>
			<taxon idref="ST94"/>
			ACGGTACGCGCCTCTTGTCGGGTACAAGAAGCCTTGGTCCAACTCTGGCTGGTTGGGCAAACTGTTTGGCGGTAAGAGTGATTCCCACCTGACCATGGCGTCGACCACTGGAAACGACAGGATGGACAGTATCAAGCGGGATCTGCAAGCGAGGCAGCACAAGTACTTCTTCGCCATCAACCTGTACAACTCGTTTGACGTTATCCCTGATATCTTTGCGACACTCTTCCGAGCAGCTGCCATCTTGGGCTACCACAATGTCTTTGTCTCCATTTACGAAAACGGTTCCAACGACCAGACAAAGGCACTCTTGAAGATTTTTGATGCCCTCGCGCGAACGGTCGGTCTGAGGATCATCATCCGAACATCTATGCGTACCCGCGGTCTGTTCAACCATCGTATCGAATACCTCGCCGAAGTTCGAAACGCCGCCATGCTGCCCCTCCACGAGCTTCGTGACAATGACGGAGAAGTCTTTGACTCGGTCGTTTTCATGAATGATATCTTGCCTTGCGTGGACGACTTGCTCGAGTTGATTTGGCAGAGTAGGAGACAGAATGGGTTTCGGTATGTAATCGATCCCTCTCTTCCCATTGCTTCATATACCACCGATGTGACTTCCGAATTTGTGCGCTGTTCTTGAGCTACGGTAGCTAACAACTATGTGATAGGTCGTATTGGTCGAATTGTTCTCAGGTATGCTTTTAAATCAACGGGGTAGGACGTCCATGTATCTAACATTCAAGTTAGGAACGCCATCGAGCATGGAGATCTCGAGGTTGTTGCTGTCAACGAGTGAGTGTCCCAAATGTTGACCCATTGGATGAATTACTAAATTGTCCATAGCCCTTTCATTGACTTGGACTACATGGTACGGTACTCCTGTCTGCCCAATAACCTCGTTTAGTACTAACGCTATTGCACAGGTCTACATGTTCAAGTATGACTCCGTAAGTCTTCGATACTTCTAGCGCTCTATATGGCTTATTAACCTGATTCCCGACAGACTCATGGTCGTTTTAAGGGCTCCGTCGAGGTTAAGGACGGTAAGCTTTACATCAACAACAAGGCCATTGCCGTCTTCGGTGAGAAGGACCCTGCCAATAAGCCCTTGTTCTATAGATTTGTCTCTAACATGTTGGGTCTCGGGGGGCTTCCTCTAGAGACTTGGATGTAAGGGGCTTTACGCATTCGCATAACTTATGAAGTGTGGATGACTCTAGGAGGGGTCTGAGAATGTGCTGTGCCAGCCAGGCTGATAATTGTTTAATTGTTAGCTTGGACTTGTACACAGTCTCATCAGTCTTCAGCTTGGGTCATTGATATTCTGTAAGTCAAAAC-TTATCGATTCACTGTAGTAGGTTGCGAAGGACTTGAAAGTTCTCTCTGCAATTGAGACACTTACCAGGCCATCGCAAGTTGGCAGTGTACACTACTGATTTTACGGTCGTGGGGGACTTGGGAGCTGGTGCTTGTGTCGCATGAGGTAGAGTTGATATGGATGGATGGAAGAGAAGCATA--TGTATGTCGTGGGGGACTTGGGGTAAGACGCCTTGCGGCAAGTAGAGTCAAACCAGTAGTGACTTCTTTTGGTCATGGGGGACTTTGGTAATGGTAGTGAGCCGGAATAAGGGATGGATAAATGTAGTATGGATGGTGACAGGGGGAGCAGCAGAGCGTACGCAGTGGGTATGTATATAGTTGAAAAGGGATGGGCAGTAGAATTTTGAGGAATTAATGACCTAAGGGTGGTTCTAATAGGCTTGTCAAGAAAAAAGTTAAGTTGAATCAAGCTGGGTCAAGCAAAGTCTAGAAAAGATTTATTGGTAAGTATCAGCTGATATCCTGCTCATATCGAAAACGTACTTTTTAATGTACTAACTCTAATCCAGACTGGCATGGTTTGCGGCAGCTTGGCACGGCTTTCATGGACGGTGTCCCTGGTATAACACAGGTAAGAATCCTTAGGAACCACAGGAATCGGTCAACTTATAAAC
			TGCATAGTGTCCTATTCCGCCTGGAAGCTCATTTACCTACCAATTCACCGTAAGCCATCAATCAGGCACGTTTTGGTGGCATTCCCATTATTCCAATTCCATGGCCGACGGCATTTGGGGCCCGTCAGTTTTCCTGACTTTTGATAACAAGTTATCACAGCTGATAGGATACCATAGCTTAATTATCCATTCGCCCAATGAACCCCTCCAAAGGGGACGAGACTATGACGAGGATCGAATCGTTTTTATAACTGACTGGGTGTAAGTATGACCGTTCTTTGGTGAGG--CTCAAGCTAAACATGTTACTTGGATTAGAAATGCCACTGTAAGTTGCAATATCCTCGTCACCAAAATGTGGAACATTACTT-ATGATCATTCCCGGCTAGACTGGTTTAGGTTCCGGTGAACGAGCCTACATTGAGGCTCGTGAGAAACTTGTCCAACCTGTAATCGAGCAGATGATGGCTGCCCGAGGGCTCGAAACTCCTCCCCGGACACCTAACATCGGTGTCGCCTTGGCCGGCGGTGGTTACCGTGCAATGCTGTGAGTGGATTAATGTTGCAAAAGATATGCTCATTACTTATCATTGGCACAGTACGGGGTTGGGTGGTATCATGGGCATGATGAATGAGAGCACGGAAGCGTCCGAAAGCGAGACTGGTGGTTGGCTTGACGGCGTAAGCTACTGGGCTGGTCTGAGCGGTGGGAGTTGGGCAACCGGGACTTTCATGTCTAATGGGGGTCAGTTGCCCACAAATCTTCTTGAAAACGTGGGTTTCTGGCATGATGTATGTGTTCATCTACTGACTTGCGTGATAGCTCTGGAACATCGATCGCTCACCGCAGGTCCCCTTCCTTCCTCTGTCTCTCCCACCTCTCGGGTCTCCGCGCTCTCCCGCCCATCCTCCTCCCCT-ATCTTATTGCGCAATCATGAAACCACGCCGGTCTTCTTACTCGGCACAACTCCACCGATCACACATCCACGTGCTCGCCTCATCGCCCCTACGATGTTTCATCCAAACAATGCGAAATAACCATTATAGGCTGTTGTTGTCCTCAAGGGTGAATCCTACGTCCACGGCACTGTATGCTTCACCCAGGAGTCGGAAAATGCTCCCGTTTGCATCACTGGTGAGGTACGTCATTGGATTCATCGTGGAGTAACATCCGGTCGCTGACATGATAATCACTGATCAGATTAAGGACATGGACGCTGACGCCAAGCGAGGCATGCACGTCCACGAGTTTGGAGACAACACCAACGGCTGTACCTCTGCTGGCCCCCATTACAACCCCTTTAAAAAGCACCACGGTGCTCCCACCGACTCCGAGAGGCACGTTGGTGACCTCGGTATGTGCCCATTGTCATTTTCGGCAACTTTACCTTGAAGTCCGGCCGGTGAGCCATATCGAGCAATTCATAGTCCAATCGAATCTGACATGTGTCCAGTCAATCCCCTTACTTCTTCAATGCCGGTCTCCTTTATTCTTCATCACTTCTCTCAACTACGGCCCAGGCTTACGCCAAGGTACTTTCCTCTTCTAGGATTCCCGACTTTGACGTCCTCTTTGGCCCTGCTTACAAGGGTATCTCCTTGGCTGCTGTCTCCGCTGTAAGCCTTTACCAGCAGACCGGCAAAGATATCGGTTACTGCTACAACAGGAAGGAGAAGAAGGACGTAAGTCTGTCCTGACCAGTGCGACAGCGATTAGCTCATAGCCAGCAGCATGGTGAGGGCGGTACTATGGTCGGTGCACCTCTCAAGGGACGAATCGTCATCATCGATGATGTTCTCACCTCTGGCAAGGCCATTCGTGAAGCTATTGACATTCTCAAGGCCTCTCCTGAAGCGAAGCTCGTTGGAATTGTCCAGCTTGTCGACAGACAAGAGAAAGGCCAGAGCGGTAGCGGCAAGAGTACCGTACAGGAGGTTGAGGAAGAGTTCGGTGTGCCCGTCGAGCCTATCATTGGTTTGGATGATATCGTGAAGTACT
			TGGAAAGCTC
		</sequence>
		<sequence>
			<taxon idref="ST95"/>
			ACGGTACGCGCCTCTTGTCGGGTACAAGAAGCCTTGGTCCAACTCTGGCTGGTTGGGCAAACTGTTTGGCGGTAAGAGTGATTCCCACCTGACCATGGCGTCGACCACTGGAAACGACAGGATGGACAGTATCAAGCGGGATCTGCAAGCGAGGCAGCACAAGTACTTCTTCGCCATCAACCTGTACAACTCGTTTGACGTTATCCCTGATATCTTTGCGACACTCTTCCGAGCAGCTGCCATCTTGGGCTACCACAATGTCTTTGTCTCCATTTACGAAAACGGTTCCAACGACCAGACAAAGGCACTCTTGAAGATTTTTGATGCCCTCGCGCGAACGGTCGGTCTGAGGATCATCATCCGAACATCTATGCGTACCCGCGGTCTGTTCAACCATCGTATCGAATACCTCGCCGAAGTTCGAAACGCCGCCATGCTGCCCCTCCACGAGCTTCGTGACAATGACGGAGAAGTCTTTGACTCGGTCGTTTTCATGAATGATATCTTGCCTTGCGTGGACGACTTGCTCGAGTTGATTTGGCAGAGTAGGAGACAGAATGGGTTTCGGTATGTAATCGATCCCTCTCTTCCCATTGCTTCATATACCACCGATGTGACTTCCGAATTTGTGCGCTGTTCTTGAGCTACGGTAGCTAACAACTATGTGATAGGTCGTATTGGTCGAATTGTTCTCAGGTATGCTTTTAAATCAACGGGGTAGGACGTCCATGTATCTAACATTCAAGTTAGGAACGCCATCGAGCATGGAGATCTCGAGGTTGTTGCTGTCAACGAGTGAGTGTCCCAAATGTTGACCCATTGGATGAATTACTAAATTGTCCATAGCCCTTTCATTGACTTGGACTACATGGTACGGTACTCCTGTCTGCCCAATAACCTCGTTTAGTACTAACGCTATTGCACAGGTCTACATGTTCAAGTATGACTCCGTAAGTCTTCGATACTTCTAGCGCTCTATATGGCTTATTAACCTGATTCCCGACAGACTCATGGTCGTTTTAAGGGCTCCGTCGAGGTTAAGGACGGTAAGCTTTACATCAACAACAAGGCCATTGCCGTCTTCGGTGAGAAGGACCCTGCCAATAAGCCCTTGTTCTATAGATTTGTCTCTAACATGTTGGGTCTCGGGGGGCTTCCTCTAGAGACTTGGATGTAAGGGGCTTTACGCATTCGCATAACTTATGAAGTGTGGATGACTCTAGGAGGGGTCTGAGAATGTGCTGTGCCAGCCAGGCTGATAATTGTTTAATTGTTAGCTTGGACTTGTACACAGTCTCATCAGTCTTCAGCTTGGGTCATTGATATTCTGTAAGTCAAAAC-TTATCGATTCACTGTAGTAGGTTGCGGAGGACTTGAAAGTTCTCTCTGCAATTGAGACACTTACCAGGCCATCGCAAGTTGGCAGTGTACACTACTGATTTTACGGTCGTGGGGGACTTGGGAGCTGGTGCTTGTGTCGCATGAGGTAGAGTTGATATGGATGGATGGAAGAGAAGCATA--TGTATGTCGTGGGGGACTTGGGGTAAGACGCCTTGCGGCAAGTAGAGTCAAACCAGTAGTGACTTCTTTTGGTCATGGGGGACTTTGGTAATGGTAGTGAGCCGGAATAAGGGATGGATAAATGTAGTATGGATGGTGACAGGGGGAGCAGCAGAGCGTACGCAGTGGGTATGTATATAGTTGAAAAGGGATGGGCAGTAGAATTTTGAGGAATTAATGACCTAAGGGCGGTTCTAATAGGCTTGTCGAGAAAAAAGTTAAGTTGAATCAAGCTGGGTCAAGCAAAGTCTAGAAAAGATTTATTGGTAAGTATCAGCTGATATCCTGCTCATATCGAAAACGTACTTTTTAATGTACTAACTCTAATCCAGACTGGCATGGTTTGCGGCAGCTTGGCACGGCTTTCATGGACGGTGTCCCTGGTATAACACAGGTAAGAATCCTTAGGAACCACAGGAATCGGTCAACTTATAAAC
			TGCATAGTGTCCTATTCCGCCTGGAAGCTCATTTACCTACCAATTCACCGTAAGCCATCAATCAGGCACGTTTTGGTGGCATTCCCATTATTCCAATTCCATGGCCGACGGCATTTGGGGCCCGTCAGTTTTCCTGACTTTTGATAACAAGTTATCACAGCTGATAGGATACCATAGCTTAATTATCCATTCGCCCAATGAACCCCTCCAAAGGGGACGAGACTATGACGAGGATCGAATCGTTTTTATAACTGACTGGGTGTAAGTATGACCGTTCTTTGGTGAGG--CTCAAGCTAAACATGTTACTTGGATTAGAAATGCCACTGTAAGTTGCAATATCCTCGTCACCAAAATGTGGAACATTACTT-ATGATCATTCCCGGCTAGACTGGTTTAGGTTCCGGTGAACGAGCCTACATTGAGGCTCGTGAGAAACTTGTCCAACCTGTAATCGAGCAGATGATGGCTGCCCGAGGGCTCGAAACTCCTCCCCGGACACCTAACATCGGTGTCGCCTTGGCCGGCGGTGGTTACCGTGCAATGCTGTGAGTGGATTAATGTTGCAAAAGATATGCTCATTACTTATCATTGGCACAGTACGGGGTTGGGTGGTATCATGGGCATGATGAATGAGAGCACGGAAGCGTCCGAAAGCGAGACTGGTGGTTGGCTTGACGGCGTAAGCTACTGGGCTGGTCTGAGCGGTGGGAGTTGGGCAACCGGGACTTTCATGTCTAATGGGGGTCAGTTGCCCACAAATCTTCTTGAAAACGTGGGTTTCTGGCATGATGTATGTGTTCATCTACTGACTTGCGTGATAGCTCTGGAACATCGATCGCTCACCGCAGGTCCCCTTCCTTCCTCTGTCTCTCCCACCTCTCGGGTCTCCGCGCTCTCCCGCCCATCCTCCTCCCCT-ATCTTATTGCGCAATCATGAAACCACGCCGGTCTTCTTACTCGGCACAACTCCACCGATCACACATCCACGTGCTCGCCTCATCGCCCCTACGATGTTTCATCCAAACAATGCGAAATAACCATTATAGGCTGTTGTTGTCCTCAAGGGTGAATCCTACGTCCACGGCACTGTATGCTTCACCCAGGAGTCGGAAAATGCTCCCGTTTGCATCACTGGTGAGGTACGTCATTGGATTCATCGTGGAGTAACATCCGGTCGCTGACATGATAATCACTGATCAGATTAAGGACATGGACGCTGACGCCAAGCGAGGCATGCACGTCCACGAGTTTGGAGACAACACCAACGGCTGTACCTCTGCTGGCCCCCATTACAACCCCTTTAAAAAGCACCACGGTGCTCCCACCGACTCCGAGAGGCACGTTGGTGACCTCGGTATGTGCCCATTGTCATTTTCGGCAACTTTACCTTGAAGTCCGGCCGGTGAGCCATATCGAGCAATTCATAGTCCAATCGAATCTGACATGTGTCCAGTCAATCCCCTTACTTCTTCAATGCCGGTCTCCTTTATTCTTCATCACTTCTCTCAACTACGGCCCAGGCTTACGCCAAGGTACTTTCCTCTTCTAGGATTCCCGACTTTGACGTCCTCTTTGGCCCTGCTTACAAGGGTATCTCCTTGGCTGCTGTCTCCGCTGTAAGCCTTTACCAGCAGACCGGCAAAGATATCGGTTACTGCTACAACAGGAAGGAGAAGAAGGACGTAAGTCTGTCCTGACCAGTGCGACAGCGATTAGCTCATAGCCAGCAGCATGGTGAGGGCGGTACTATGGTCGGTGCACCTCTCAAGGGACGAATCGTCATCATCGATGATGTTCTCACCTCTGGCAAGGCCATTCGTGAAGCTATTGACATTCTCAAGGCCTCTCCTGAAGCGAAGCTCGTTGGAATTGTCCAGCTTGTCGACAGACAAGAGAAAGGCCAGAGCGGTAGCGGCAAGAGTACCGTACAGGAGGTTGAGGAAGAGTTCGGTGTGCCCGTCGAGCCTATCATTGGTTTGGATGATATCGTGAAGTACT
			TGGAAAGCTC
		</sequence>
		<sequence>
			<taxon idref="ST137"/>
			ACGGTACGCGCCTCTTGTCGGGTACAAGAAGCCTTGGTCCAACTCTGGCTGGTTGGGCAAACTGTTTGGCGGTAAGAGTGATTCCCACCTGACCATGGCGTCGACCACTGGAAACGACAGGATGGACAGTATCAAGCGGGATCTGCAAGCGAGGCAGCACAAGTACTTCTTCGCCATCAACCTGTACAACTCGTTTGACGTTATCCCTGATATCTTTGCGACACTCTTCCGAGCAGCTGCCATCTTGGGCTACCACAATGTCTTTGTCTCCATTTACGAAAACGGTTCCAACGACCAGACAAAGGCACTCTTGAAGATTTTTGATGCCCTCGCGCGAACGGTCGGTCTGAGGATCATCATCCGAACATCTATGCGTACCCGCGGTCTGTTCAACCATCGTATCGAATACCTCGCCGAAGTTCGAAACGCCGCCATGCTGCCCCTCCACGAGCTTCGTGACAATGACGGAGAAGTCTTTGACTCGGTCGTTTTCATGAATGATATCTTGCCTTGCGTGGACGACTTGCTCGAGTTGATTTGGCAGAGTAGGAGACAGAATGGGTTTCGGTACGTAATCGATCCCTCTCTTCCCATTGCTTCATATACCACCGATGTGACTTCCGAATTTGTGCGCTGTTCTTGAGCTACGGTAGCTAACAACTATGTGATAGGTCGTATTGGTCGAATTGTTCTCAGGTATGCTTTTAAATCAACGGGGTAGGACGTCCATGTATCTAACATTCAAGTTAGGAACGCCATCGAGCATGGAGATCTCGAGGTTGTTGCTGTCAACGAGTGAGTGTCCCAAATGTTGACCCATTGGATGAATTACTAAATTGTCCATAGCCCTTTCATTGACTTGGACTACATGGTACGGTACTCCTGTCTGCCCAATAACCTCGTTTAGTACTAACGCTATTGCACAGGTCTACATGTTCAAGTATGACTCCGTAAGTCTACGATACTTCTAGCGCTCTATATGGCTTATTAACCTGATTCCCGACAGACTCATGGTCGTTTTAAGGGCTCCGTCGAGGTTAAGGACGGTAAGCTTTACATCAACAACAAGGCCATTGCCGTCTTCGGTGAGAAGGACCCTGCCAATAAGCCCTTGTTCTATAGATTTGTCTCTAACATGTTGGGTCTCGGGGGGCTTCCTCTAGAGACTTGGATGTAAGGGGCTTTACGCATTCGCATAACTTATGAAGTGTGGATGACTCTAGGAGGGGTCTGAGAATGTGCTGTGCCAGCCAGGCTGATAATAGTTTAATTGTTAGCTTGGACTTGTACACAGTCTCATCAGTCTTCAGCTTGGGTCATTGATATTCTGTAAGTCAAAAC-TTATCCATTCACTGTAGTAGGTTGCGGAGGACTTGAAAGTTCTCTCTGCAATTGAGACACTTACCAGGCCATCGCAAGTTGGCAGTGTACGCTACTGATTTTATGGTCGTGGGGGACTTGGGAGCTGGTGCTTGTGTCGCATGAGGTAGAGTTGATATGGACGGATGGAAGAGAAGCATATGTGTATGTCGCGGGGGACTTGGGGTAAGACGCCTTGCGGCAAGTAGAGTC-AACCAGTAGTGACTTCTTTTAGTCGTGGGGGACTTTGGTAATGGTAGTGAGCCGGAATAAGGGATGGATAAATGTAGTATGGATGGTGACAGGGGGAGCAGCAGAGCGTACGCAGTGGGTATGTATATAGTTGAAAAGGGATGGGCAGTAGAATTTTGAGAAATTAATGACCTAAGGGTGATTCTAATAGGCTTGTCAAGAAAAAAGTTAAGTTGAATCAAGCTGGGTCAAGCAAAGTCTAGAAAAGATTTATTGGTAAGTATCAGCTGATATCCTGCTCATATCGAAAACGTACTTTCTAATGTACTAACTCTAATCCAGACTGGCATGGTTTGCGGCAGCTTGGCACGGCTTTCATGGACGGTGTCCCTGGTATAACACAGGTAAGAATCCTTAGGAACCACAGGAATCGGTCAACTTATAAAC
			TGCATAGTGTCCTATTCCGCCTGGAAGCTCATTTACCTACCAATTCACCGTAAGCCATCAATCAGGCACGTTTTGGTGGCATTCCCATTATTCCAATTCCATGGCCGACGGCATTTGGGGCCCGTCAGTTTTCCTGACTTTTGATAACAAGTTATCACAGCTGATAGGATACCATAGCTTAATTATCCATTCGCCCAATGAACCCCTCCAAAGGGGACGAGACTATGACGAGGATCGAATCGTTTTTATAACTGACTGGGTGTAAGTATGACCGTTCTTTGGTGAGG--CTCAAGCTAAACATGTTACTTGGATTAGAAATGCCACTGTAAGTTGCAATATCCTCGTCACCAAAATGTGGAACATTACTT-ATGATCATTCCCGGCTAGACTGGTTTAGGTTCCGGTGAACGAGCCTACATTGAGGCTCGGGAGAAACTTGTCCAACCTGTAATCGAGCAGATGATGGCTGCCCGAGGGCTCGAAACTCCTCCCCGGACACCTAACATCGGTGTCGCCTTGGCCGGCGGTGGTTACCGTGCAATGCTGTGAGTGGATTAATGTTGCAAAAGATATGCTCATTACTTATCATTGGCACAGTACGGGGTTGGGTGGTATCATGGGCATGATGAATGAGAGCACGGAAGCGTCCGAAAGCGAGACTGGTGGTTGGCTTGACGGCGTAAGCTACTGGGCTGGTCTGAGCGGTGGGAGTTGGGCAACCGGGACTTTCATGTCTAATGGGGGTCAGTTGCCCACAAATCTTCTTGAAAACGTGGGTTTCTGGCATGATGTATGTGTTCATCTACTGACTTGCGTGATAGCTCTGGAACATCGATCGCTCACCGCAGGTCCCCTTCCTTCCTCTGTCTCTCCCACCTCTCGGGTCTCCGCGCTCTCCCGCCCATCCTCCTCCCCT-ATCTTATTGCGCAATCATGAAACCACGCCGGTCTTCTTACTCGGCACAACTCCACCGATCACACATCCACGTGCTCGCCTCATCGCCCCTACGATGTTTCATCCAAACAATGCGAAATAACCATTATAGGCTGTTGTTGTCCTCAAGGGTGAATCCTACGTCCACGGCACTGTATGCTTCACCCAGGAGTCGGAAAATGCTCCCGTTTGCATCACTGGTGAGGTACGTCATTGGATTCATCGTGGAGTAACATCCGGTCGCTGACATGATAATCACTGATCAGATTAAGGACATGGACGCTGACGCCAAGCGAGGCATGCACGTCCACGAGTTTGGAGACAACACCAACGGCTGTACCTCTGCTGGCCCCCATTACAACCCCTTTAAAAAGCACCACGGTGCTCCCACCGACTCCGAGAGGCACGTTGGTGACCTCGGTATGTGCCCATTGTCATTTTCGGCAACTTTACCTTGAAGTCCGGCCGGTGAGCCATATCGAGCAATTCATAGTCCAATCGAATCTGACATGTGTCCAGTCAATCCCCTTACTTCTTCAATGCCGGTCTCCTTTATTCTTCATCACTTCTCTCAACTACGGCCCAGGCTTACGCCAAGGTACTTTCCTCTTCTAGGATTCCCGACTTTGACGTCCTCTTTGGCCCTGCTTACAAGGGTATCTCCTTGGCTGCTGTCTCCGCTGTAAGCCTTTACCAGCAGACCGGCAAAGATATCGGTTACTGCTACAACAGGAAGGAGAAGAAGGACGTAAGTCTGTCCTGACCAGTGCGACAGCGATTAGCTCATAGCCAGCAGCATGGTGAGGGCGGTACTATGGTCGGTGCACCTCTCAAGGGACGAATCGTCATCATCGATGATGTTCTCACCTCCGGCAAGGCCATTCGTGAAGCTATTGACATTCTCAAGGCCTCTCCTGAAGCGAAGCTCGTTGGAATTGTCCAGCTTGTCGACAGACAAGAGAAAGGCCAGAGCGGTAGCGGCAAGAGTACCGTACAGGAGGTTGAGGAAGAGTTCGGTGTGCCCGTCGAGCCTATCATTGGTTTGGATGATATCGTGAAGTACT
			TGGAAAGCTC
		</sequence>
		<sequence>
			<taxon idref="ST138"/>
			ACGGTACGCGCCTCTTGTCGGGTACAAGAAGCCTTGGTCCAACTCTGGCTGGTTGGGCAAACTGTTTGGCGGTAAGAGTGATTCCCACCTGACCATGGCGTCGACCACTGGAAACGACAGGATGGACAGTATCAAGCGGGATCTGCAAGCGAGGCAGCACAAGTACTTCTTCGCCATCAACCTGTACAACTCGTTTGACGTTATCCCTGATATCTTTGCGACACTCTTCCGAGCAGCTGCCATCTTGGGCTACCACAATGTCTTTGTCTCCATTTACGAAAACGGTTCCAACGACCAGACAAAGGCACTCTTGAAGATTTTTGATGCCCTCGCGCGAACGGTCGGTCTGAGGATCATCATCCGAACATCTATGCGTACCCGCGGTCTGTTCAACCATCGTATCGAATACCTCGCCGAAGTTCGAAACGCCGCCATGCTGCCCCTCCACGAGCTTCGTGACAATGACGGAGAAGTCTTCGACTCGGTCGTTTTCATGAATGATATCTTGCCTTGCGTGGACGACTTGCTCGAGTTGATTTGGCAGAGTAGGAGACAGAATGGGTTTCGGTACGTAATCGATCCCTCTCTTCCCATTGCTTCATATACCACCGATGTGACTTCCGAATTTGTGCGCTGTTCTTGAGCTACGGTAGCTAACAACTATGTGATAGGTCGTATTGGTCGAATTGTTCTCAGGTATGCTTTTAAATCAACGGGGTAGGACGTCCATGTATCTAACATTCAAGTTAGGAACGCCATCGAGCATGGAGATCTCGAGGTTGTTGCTGTCAACGAGTGAGTGTCCCAAATGTTGACCCATTGGATGAATTACTAAATTGTCCATAGCCCTTTCATTGACTTGGACTACATGGTACGGTACTCCTGTCTGCCCAATAACCTCGTTTAGTACTAACGCTATTGCACAGGTCTACATGTTCAAGTATGACTCCGTAAGTCTACGATACTTCTAGCGCTCTATATGGCTTATTAACCTGATTCCCGACAGACTCATGGTCGTTTTAAGGGCTCCGTCGAGGTTAAGGACGGTAAGCTTTACATCAACAACAAGGCCATTGCCGTCTTCGGTGAGAAGGACCCTGCCAATAAGCCCTTGTTCTATAGATTTGTCTCTAACATGTTGGGTCTCGGGGGGCTTCCTCTAGAGACTTGGATGTAAGGGGCTTTACGCATTCGCATAACTTATGAAGTGTGGATGACTCTAGGAGGGGTCTGAGAATGTGCTGTGCCAGCCAGGCTGATAATAGTTTAATTGTTAGCTTGGACTTGTACACAGTCTCATCAGTCTTCAGCTTGGGTCATTGATATTCTGTAAGTCAAAAC-TTATCCATTCACTGTAGTAGGTTGCGGAGGACTTGAAAGTTCTCTCTGCAATTGAGACACTTACCAGGCCATCGCAAGTTGGCAGTGTACGCTACTGATTTTATGGTCGTGGGGGACTTGGGAGCTGGTGCTTGTGTCGCATGAGGTAGAGTTGATATGGACGGATGGAAGAGAAGCATATGTGTATGTCGCGGGGGACTTGGGGTAAGACGCCTTGCGGCAAGTAGAGTC-AACCAGTAGTGACTTCTTTTAGTCGTGGGGGACTTTGGTAATGGTAGTGAGCCGGAATAAGGGATGGATAAATGTAGTATGGATGGTGACAGGGGGAGCAGCAGAGCGTACGCAGTGGGTATGTATATAGTTGAAAAGGGATGGGCAGTAGAATTTTGAGAAATTAATGACCTAAGGGTGATTCTAATAGGCTTGTCAAGAAAAAAGTTAAGTTGAATCAAGCTGGGTCAAGCAAAGTCTAGAAAAGATTTATTGGTAAGTATCAGCTGATATCCTGCTCATATCGAAAACGTACTTTTTAATGTACTAACTCTAATCCAGACTGGCATGGTTTGCGGCAGCTTGGCACGGCTTTCATGGACGGTGTCCCTGGTATAACACAGGTAAGAATCCTTAGGAACCACAGGAATCGGTCAACTTATAAAC
			TGCATAGTGTCCTATTCCGCCTGGAAGCTCATTTACCTACCAATTCACCGTAAGCCATCAATCAGGCACGTTTTGGTGGCATTCCCATTATTCCAATTCCATGGCCGACGGCATTTGGGGCCCGTCAGTTTTCCTGACTTTTGATAACAAGTTATCACAGCTGATAAGATACCATAGCTTAATTATCCATTCGCCCAATGAACCCCTCCAAAGGGGACGAGACTATGACGAGGATCGAATCGTTTTTATAACTGACTGGGTGTAAGTATGACCGTTCTTTGGTGAGG--CTCAAGCTAAACATGTTACTTGGATTAGAAATGCCACTGTAAGTTGCAATATCCTCGTCACCAAAATGTGGAACATTACTT-ATGATCATTCCCGGCTAGACTGGTTTAGGTTCCGGTGAACGAGCCTACATTGAGGCTCGTGAGAAACTTGTCCAACCTGTAATCGAGCAGATGATGGCTGCCCGAGGGCTCGAAACTCCTCCCCGGACACCTAACATCGGTGTCGCCTTGTCCGGCGGTGGTTACCGTGCAATGCTGTGAGTGGATTAATGTTGCAAAAGATATGCTCATTACTTATCATTGGCACAGTACGGGGTTGGGTGGTATCATGGGCATGATGAATGAGAGCACGGAAGCGTCCGAAAGCGAGACTGGTGGTTGGCTTGACGGCGTAAGCTACTGGGCTGGTCTGAGCGGTGGGAGTTGGGCAACCGGGACTTTCATGTCTAATGGGGGTCAGTTGCCCACAAATCTTCTTGAAAACGTGGGTTTCTGGCATGATGTATGTGTTCATCTACTGACTTGCGTGATAGCTCTGGAACATCGATCGCTCACCGCAGGTCCCCTTCCTTCCTCTGTCTCTCCCACCTCTCGGGTCTCCGCGCTCTCCCGCCCATCCTCCTCCCCT-ATCTTATTGCGCAATCATGAAACCACGCCGGTCTTCTTACTCGGCACAACTCCACCGATCACACATCCACGTGCTCGCCTCATCGCCCCTACGATGTTTCATCCAAACAATGCGAAATAACCATTATAGGCTGTTGTTGTCCTCAAGGGTGAATCCTACGTCCACGGCACTGTATGCTTCACCCAGGAGTCGGAAAATGCTCCCGTTTGCATCACTGGTGAGGTACGTCATTGGATTCATCGTGGAGTAACATCCGGTCGCTGACATGATAATCACTGATCAGATTAAGGACATGGACGCTGACGCCAAGCGAGGCATGCACGTCCACGAGTTTGGAGACAACACCAACGGCTGTACCTCTGCTGGCCCCCATTACAACCCCTTTAAAAAGCACCACGGTGCTCCCACCGACTCCGAGAGGCACGTTGGTGACCTCGGTATGTGCCCATTGTCATTTTCGGCAACTTTACCTTGAAGTCCGGCCGGTGAGCCATATCGAGCAATTCATAGTCCAATCGAATCTGACATGTGTCCAGTCAATCCCCTTACTTCTTCAATGCCGGTCTCCTTTATTCTTCATCACTTCTCTCAACTACGGCCCAGGCTTACGCCAAGGTACTTTCCTCTTCTAGGATTCCCGACTTTGACGTCCTCTTTGGCCCTGCTTACAAGGGTATCTCCTTGGCTGCTGTCTCCGCTGTAAGCCTTTACCAGCAGACCGGCAAAGATATCGGTTACTGCTACAACAGGAAGGAGAAGAAGGACGTAAGTCTGTCCTGACCAGTGCGACAGCGATTAGCTCATAGCCAGCAGCATGGTGAGGGCGGTACTATGGTCGGTGCACCTCTCAAGGGACGAATCGTCATCATCGATGATGTTCTCACCTCTGGCAAGGCCATTCGTGAAGCTATTGACATTCTCAAGGCCTCTCCTGAAGCGAAGCTCGTTGGAATTGTCCAGCTTGTCGACAGACAAGAGAAAGGCCAGAGCGGTAGCGGCAAGAGTACCGTACAGGAGGTTGAGGAAGAGTTCGGTGTGCCCGTCGAGCCTATCATTGGTTTGGATGATATCGTGAAGTACT
			TGGAAAGCTC
		</sequence>
		<sequence>
			<taxon idref="ST141"/>
			ACGGTACGCGCCTCTTGTCGGGTACAAGAAGCCTTGGTCCAACTCTGGCTGGTTGGGCAAACTGTTTGGCGGTAAGAGTGATTCCCACCTGACCATGGCGTCGACCACTGGAAACGACAGGATGGACAGTATCAAGCGGGATCTGCAAGCGAGGCAGCACAAGTACTTCTTCGCCATCAACCTGTACAACTCGTTTGACGTTATCCCTGATATCTTTGCGACACTCTTCCGAGCAGCTGCCATCTTGGGCTACCACAATGTCTTTGTCTCCATTTACGAAAACGGTTCCAACGACCAGACAAAGGCACTCTTGAAGATTTTTGATGCCCTCGCGCGAACGGTCGGTCTGAGGATCATCATCCGAACATCTATGCGTACCCGCGGTCTGTTCAACCATCGTATCGAATACCTCGCCGAAGTTCGAAACGCCGCCATGCTGCCCCTCCACGAGCTTCGTGACAATGACGGAGAAGTCTTTGACTCGGTCGTTTTCATGAATGATATCTTGCCTTGCGTGGACGACTTGCTCGAGTTGATTTGGCAGAGTAGGAGACAGAATGGGTTTCGGTACGTAATCGATCCCTCTCTTCCCATTGCTTCATATACCACCGATGTGACTTCCGAATTTGTGCGCTGTTCTTGAGCTACGGTAGCTAACAACTATGTGATAGGTCGTATTGGTCGAATTGTTCTCAGGTATGCTTTTAAATCAACGGGGTAGGACGTCCATGTATCTAACATTCAAGTTAGGAACGCCATCGAGCATGGAGATCTCGAGGTTGTTGCTGTCAACGAGTGAGTGTCCCAAATGTTGACCCATTGGATGAATTACTAAATTGTCCATAGCCCTTTCATTGACTTGGACTACATGGTACGGTACTCCTGTCTGCCCAATAACCTCGTTTAGTACTAACGCTATTGCACAGGTCTACATGTTCAAGTATGACTCCGTAAGTCTTCGATACTTCTAGCGCTCTATATGGCTTATTAACCTGATTCCCGACAGACTCATGGTCGTTTTAAGGGCTCCGTCGAGGTTAAGGACGGTAAGCTTTACATCAACAACAAGGCCATTGCCGTCTTCGGTGAGAAGGACCCTGCCAATAAGCCCTTGTTCTATAGATTTGTCTCTAACATGTTGGGTCTCGGGGGGCTTCCTCTAGAGACTTGGATGTAAGGGGCTTTACGCATTCGCATAACTTATGAAGTGTGGATGACTCTAGGAGGGGTCTGAGAATGTGCTGTGCCAGCCAGGCTGATAATAGTTTAATTGTTAGCTTGGACTTGTACACAGTCTCATCAGTCTTCAGCTTGGGTCATTGATATTCTGTAAGTCAAAAC-TTATCCATTCACTGTAGTAGGTTGCGGAGGACTTGAAAGTTCTCTCTGCAATTGAGACACTTACCAGGCCATCGCAAGTTGGCAGTGTACGCTACTGATTTTATGGTCGTGGGGGACTTGGGAGCTGGTGCTTGTGTCGCATGAGGTAGAGTTGATATGGACGGATGGAAGAGAAGCATATGTGTATGTCGCGGGGGACTTGGGGTAAGACGCCTTGCGGCAAGTAGAGTC-AACCAGTAGTGACTTCTTTTAGTCGTGGGGGACTTTGGTAATGGTAGTGAGCCGGAATAAGGGATGGATAAATGTAGTATGGATGGTGACAGGGGGAGCAGCAGAGCGTACGCAGTGGGTATGTATATAGTTGAAAAGGGATGGGCAGTAGAATTTTGAGAAATTAATGACCTAAGGGTGATTCTAATAGGCTTGTCAAGAAAAAAGTTAAGTTGAATCAAGCTGGGTCAAGCAAAGTCTAGAAAAGATTTATTGGTAAGTATCAGCTGATATCCTGCTCATATCGAAAACGTACTTTCTAATGTACTAACTCTAATCCAGACTGGCATGGTTTGCGGCAGCTTGGCACGGCTTTCATGGACGGTGTCCCTGGTATAACACAGGTAAGAATCCTTAGGAACCACAGGAATCGGTCAACTTATAAAC
			TGCATAGTGTCCTATTCCGCCTGGAAGCTCATTTACCTACCAATTCACCGTAAGCCATCAATCAGGCACGTTTTGGTGGCATTCCCATTATTCCAATTCCATGGCCGACGGCATTTGGGGCCCGTCAGTTTTCCTGACTTTTGATAACAAGTTATCACAGCTGATAGGATACCATAGCTTAATTATCCATTCGCCCAATGAACCCCTCCAAAGGGGACGAGACTATGACGAGGATCGAATCGTTTTTATAACTGACTGGGTGTAAGTATGACCGTTCTTTGGTGAGG--CTCAAGCTAAACATGTTACTTGGATTAGAAATGCCACTGTAAGTTGCAATATCCTCGTCACCAAAATGTGGAACATTACTT-ATGATCATTCCCGGCTAGACTGGTTTAGGTTCCGGTGAACGAGCCTACATTGAGGCTCGGGAGAAACTTGTCCAACCTGTAATCGAGCAGATGATGGCTGCCCGAGGGCTCGAAACTCCTCCCCGGACACCTAACATCGGTGTCGCCTTGGCCGGCGGTGGTTACCGTGCAATGCTGTGAGTGGATTAATGTTGCAAAAGATATGCTCATTACTTATCATTGGCACAGTACGGGGTTGGGTGGTATCATGGGCATGATGAATGAGAGCACGGAAGCGTCCGAAAGCGAGACTGGTGGTTGGCTTGACGGCGTAAGCTACTGGGCTGGTCTGAGCGGTGGGAGTTGGGCAACCGGGACTTTCATGTCTAATGGGGGTCAGTTGCCCACAAATCTTCTTGAAAACGTGGGTTTCTGGCATGATGTATGTGTTCATCTACTGACTTGCGTGATAGCTCTGGAACATCGATCGCTCACCGCAGGTCCCCTTCCTTCCTCTGTCTCTCCCACCTCTCGGGTCTCCGCGCTCTCCCGCCCATCCTCCTCCCCT-ATCTTATTGCGCAATCATGAAACCACGCCGGTCTTCTTACTCGGCACAACTCCACCGATCACACATCCACGTGCTCGCCTCATCGCCCCTACGATGTTTCATCCAAACAATGCGAAATAACCATTATAGGCTGTTGTTGTCCTCAAGGGTGAATCCTACGTCCACGGCACTGTATGCTTCACCCAGGAGTCGGAAAATGCTCCCGTTTGCATCACTGGTGAGGTACGTCATTGGATTCATCGTGGAGTAACATCCGGTCGCTGACATGATAATCACTGATCAGATTAAGGACATGGACGCTGACGCCAAGCGAGGCATGCACGTCCACGAGTTTGGAGACAACACCAACGGCTGTACCTCTGCTGGCCCCCATTACAACCCCTTTAAAAAGCACCACGGTGCTCCCACCGACTCCGAGAGGCACGTTGGTGACCTCGGTATGTGCCCATTGTCATTTTCGGCAACTTTACCTTGAAGTCCGGCCGGTGAGCCATATCGAGCAATTCATAGTCCAATCGAATCTGACATGTGTCCAGTCAATCCCCTTACTTCTTCAATGCCGGTCTCCTTTATTCTTCATCACTTCTCTCAACTACGGCCCAGGCTTACGCCAAGGTACTTTCCTCTTCTAGGATTCCCGACTTTGACGTCCTCTTTGGCCCTGCTTACAAGGGTATCTCCTTGGCTGCTGTCTCCGCTGTAAGCCTTTACCAGCAGACCGGCAAAGATATCGGTTACTGCTACAACAGGAAGGAGAAGAAGGACGTAAGTCTGTCCTGACCAGTGCGACAGCGATTAGCTCATAGCCAGCAGCATGGTGAGGGCGGTACTATGGTCGGTGCACCTCTCAAGGGACGAATCGTCATCATCGATGATGTTCTCACCTCCGGCAAGGCCATTCGTGAAGCTATTGACATTCTCAAGGCCTCTTCTGAAGCGAAGCTCGTTGGAATTGTCCAGCTTGTCGACAGACAAGAGAAAGGCCAGAGCGGTAGCGGCAAGAGTACCGTACAGGAGGTTGAGGAAGAGTTCGGTGTGCCCGTCGAGCCTATCATTGGTTTGGATGATATCGTGAAGTACT
			TGGAAAGCTC
		</sequence>
		<sequence>
			<taxon idref="ST174"/>
			ACGGTACGCGCCTCTTGTCGGGTACAAGAAGCCTTGGTCCAACTCTGGCTGGTTGGGCAAACTGTTTGGCGGTAAGAGTGATTCCCACCTGACCATGGCGTCGACCACTGGAAACGACAGGATGGACAGTATCAAGCGGGATCTGCAAGCGAGGCAGCACAAGTACTTCTTCGCCATCAACCTGTACAACTCGTTTGACGTTATCCCTGATATCTTTGCGACACTCTTCCGAGCAGCTGCCATCTTGGGCTACCACAATGTCTTTGTCTCCATTTACGAAAACGGTTCCAACGACCAGACAAAGGCACTCTTGAAGATTTTTGATGCCCTCGCGCGAACGGTCGGTCTGAGGATCATCATCCGAACATCTATGCGTACCCGCGGTCTGTTCAACCATCGTATCGAATACCTCGCCGAAGTTCGAAACGCCGCCATGCTGCCCCTCCACGAGCTTCGTGACAATGACGGAGAAGTCTTTGACTCGGTCGTTTTCATGAATGATATCTTGCCTTGCGTGGACGACTTGCTCGAGTTGATTTGGCAGAGTAGGAGACAGAATGGGTTTCGGTACGTAATCGATCCCTCTCTTCCCATTGCTTCATATACCACCGATGTGACTTCCGAATTTGTGCGCTGTTCTTGAGCTACGGTAGCTAACAACTATGTGATAGGTCGTATTGGTCGAATTGTTCTCAGGTATGCTTTTAAATCAACGGGGTAGGACGTCCATGTATCTAACATTCAAGTTAGGAACGCCATCGAGCATGGAGATCTCGAGGTTGTTGCTGTCAACGAGTGAGTGTCCCAAATGTTGACCCATTGGATGAATTACTAAATTGTCCATAGCCCTTTCATTGACTTGGACTACATGGTACGGTACTCCTGTCTGCCCAATAACCTCGTTTAGTACTAACGCTATTGCACAGGTCTACATGTTCAAGTATGACTCCGTAAGTCTTCGATACTTCTAGCGCTCTATATGGCTTATTAACCTGATTCCCGACAGACTCATGGTCGTTTTAAGGGCTCCGTCGAGGTTAAGGACGGTAAGCTTTACATCAACAACAAGGCCATTGCCGTCTTCGGTGAGAAGGACCCTGCCAATAAGCCCTTGTTCTATAGATTTGTCTCTAACATGTTGGGTCTCGGGGGGCTTCCTCTAGAGACTTGGATGTAAGGGGCTTTACGCATTCGCATAACTTATGAAGTGTGGATGACTCTAGGAGGGGTCTGAGAATGTGCTGTGCCAGCCAGGCTGATAATAGTTTAATTGTTAGCTTGGACTTGTACACAGTCTCATCAGTCTTCAGCTTGGGTCATTGATATTCTGTAAGTCAAAAC-TTATCCATTCACTGTAGTAGGTTGCGGAGGACTTGAAAGTTCTCTCTGCAATTGAGACACTTACCAGGCCATCGCAAGTTGGCAGTGTACGCTACTGATTTTATGGTCGTGGGGGACTTGGGAGCTGGTGCTTGTGTCGCATGAGGTAGAGTTGATATGGACGGATGGAAGAGAAGCATATGTGTATGTCGCGGGGGACTTGGGGTAAGACGCCTTGCGGCAAGTAGAGTC-AACCAGTAGTGACTTCTTTTAGTCGTGGGGGACTTTGGTAATGGTAGTGAGCCGGAATAAGGGATGGATAAATGTAGTATGGATGGTGACAGGGGGAGCAGCAGAGCGTACGCAGTGGGTATGTATATAGTTGAAAAGGGATGGGCAGTAGAATTTTGAGAAATTAATGACCTAAGGGTGATTCTAATAGGCTTGTCAAGAAAAAAGTTAAGTTGAATCAAGCTGGGTCAAGCAAAGTCTAGAAAAGATTTATTGGTAAGTATCAGCTGATATCCTGCTCATATCGAAAACGTACTTTTTAATGTACTAACTCTAATCCAGACTGGCATGGTTTGCGGCAGCTTGGCACGGCTTTCATGGACGGTGTCCCTGGTATAACACAGGTAAGAATCCTTAGGAACCACAGGAATCGGTCAACTTATAAAC
			TGCATAGTGTCCTATTCCGCCTGGAAGCTCATTTACCTACCAATTCACCGTAAGCCATCAATCAGGCACGTTTTGGTGGCATTCCCATTATTCCAATTCCATGGCCGACGGCATTTGGGGCCCGTCAGTTTTCCTGACTTTTGATAACAAGTTATCACAGCTGATAGGATACCATAGCTTAATTATCCATTCGCCCAATGAACCCCTCCAAAGGGGACGAGACTATGACGAGGATCGAATCGTTTTTATAACTGACTGGGTGTAAGTATGACCGTTCTTTGGTGAGG--CTCAAGCTAAACATGTTACTTGGATTAGAAATGCCACTGTAAGTTGCAATATCCTCGTCACCAAAATGTGGAACATTACTT-ATGATCATTCCCGGCTAGACTGGTTTAGGTTCCGGTGAACGAGCCTACATTGAGGCTCGGGAGAAACTTGTCCAACCTGTAATCGAGCAGATGATGGCTGCCCGAGGGCTCGAAACTCCTCCCCGGACACCTAACATCGGTGTCGCCTTGGCCGGCGGTGGTTACCGTGCAATGCTGTGAGTGGATTAATGTTGCAAAAGATATGCTCATTACTTATCATTGGCACAGTACGGGGTTGGGTGGTATCATGGGCATGATGAATGAGAGCACGGAAGCGTCCGAAAGCGAGACTGGTGGTTGGCTTGACGGCGTAAGCTACTGGGCTGGTCTGAGCGGTGGGAGTTGGGCAACCGGGACTTTCATGTCTAATGGGGGTCAGTTGCCCACAAATCTTCTTGAAAACGTGGGTTTCTGGCATGATGTATGTGTTCATCTACTGACTTGCGTGATAGCTCTGGAACATCGATCGCTCACCGCAGGTCCCCTTCCTTCCTCTGTCTCTCCCACCTCTCGGGTCTCCGCGCTCTCCCGCCCATCCTCCTCCCCT-ATCTTATTGCGCAATCATGAAACCACGCCGGTCTTCTTACTCGGCACAACTCCACCGATCACACATCCACGTGCTCGCCTCATCGCCCCTACGATGTTTCATCCAAACAATGCGAAATAACCATTATAGGCTGTTGTTGTCCTCAAGGGTGAATCCTACGTCCACGGCACTGTATGCTTCACCCAGGAGTCGGAAAATGCTCCCGTTTGCATCACTGGTGAGGTACGTCATTGGATTCATCGTGGAGTAACATCCGGTCGCTGACATGATAATCACTGATCAGATTAAGGACATGGACGCTGACGCCAAGCGAGGCATGCACGTCCACGAGTTTGGAGACAACACCAACGGCTGTACCTCTGCTGGCCCCCATTACAACCCCTTTAAAAAGCACCACGGTGCTCCCACCGACTCCGAGAGGCACGTTGGTGACCTCGGTATGTGCCCATTGTCATTTTCGGCAACTTTACCTTGAAGTCCGGCCGGTGAGCCATATCGAGCAATTCATAGTCCAATCGAATCTGACATGTGTCCAGTCAATCCCCTTACTTCTTCAATGCCGGTCTCCTTTATTCTTCATCACTTCTCTCAACTACGGCCCAGGCTTACGCCAAGGTACTTTCCTCTTCTAGGATTCCCGACTTTGACGTCCTCTTTGGCCCTGCTTACAAGGGTATCTCCTTGGCTGCTGTCTCCGCTGTAAGCCTTTACCAGCAGACCGGCAAAGATATCGGTTACTGCTACAACAGGAAGGAGAAGAAGGACGTAAGTCTGTCCTGACCAGTGCGACAGCGATTAGCTCATAGCCAGCAGCATGGTGAGGGCGGTACTATGGTCGGTGCACCTCTCAAGGGACGAATCGTCATCATCGATGATGTTCTCACCTCTGGCAAGGCCATTCGTGAAGCTATTGACATTCTCAAGGCCTCTCCTGAAGCGAAGCTCGTTGGAATTGTCCAGCTTGTCGACAGACAAGAGAAAGGCCAGAGCGGTAGCGGCAAGAGTACCGTACAGGAGGTTGAGGAAGAGTTCGGTGTGCCCGTCGAGCCTATCATTGGTTTGGATGATATCGTGAAGTACT
			TGGAAAGCTC
		</sequence>
		<sequence>
			<taxon idref="ST175"/>
			ACGGTACGCGCCTCTTGTCGGGTACAAGAAGCCTTGGTCCAACTCTGGCTGGTTGGGCAAACTGTTTGGCGGTAAGAGTGATTCCCACCTGACCATGGCGTCGACCACTGGAAACGACAGGATGGACAGTATCAAGCGGGATCTGCAAGCGAGGCAGCACAAGTACTTCTTCGCCATCAACCTGTACAACTCGTTTGACGTTATCCCTGATATCTTTGCGACACTCTTCCGAGCAGCTGCCATCTTGGGCTACCACAATGTCTTTGTCTCCATTTACGAAAACGGTTCCAACGACCAGACAAAGGCACTCTTGAAGATTTTTGATGCCCTCGCGCGAACGGTCGGTCTGAGGATCATCATCCGAACATCTATGCGTACCCGCGGTCTGTTCAACCATCGTATCGAATACCTCGCCGAAGTTCGAAACGCCGCCATGCTGCCCCTCCACGAGCTTCGTGACAATGACGGAGAAGTCTTTGACTCGGTCGTTTTCATGAATGATATCTTGCCTTGCGTGGACGACTTGCTCGAGTTGATTTGGCAGAGTAGGAGACAGAATGGGTTTCGGTACGTAATCGATCCCTCTCTTCCCATTGCTTCATATACCACCGATGTGACTTCCGAATTTGTGCGCTGTTCTTGAGCTACGGTAGCTAACAACTATGTGATAGGTCGTATTGGTCGAATTGTTCTCAGGTATGCTTTTAAATCAACGGGGTAGGACGTCCATGTATCTAACATTCAAGTTAGGAACGCCATCGAGCATGGAGATCTCGAGGTTGTTGCTGTCAACGAGTGAGTGTCCCAAATGTTGACCCATTGGATGAATTACTAAATTGTCCATAGCCCTTTCATTGACTTGGACTACATGGTACGGTACTCCTGTCTGCCCAATAACCTCGTTTAGTACTAACGCTATTGCACAGGTCTACATGTTCAAGTATGACTCCGTAAGTCTTCGATACTTCTAGCGCTCTATATGGCTTATTAACCTGATTCCCGACAGACTCATGGTCGTTTTAAGGGCTCCGTCGAGGTTAAGGACGGTAAGCTTTACATCAACAACAAGGCCATTGCCGTCTTCGGTGAGAAGGACCCTGCCAATAAGCCCTTGTTCTATAGATTTGTCTCTAACATGTTGGGTCTCGGGGGGCTTCCTCTAGAGACTTGGATGTAAGGGGCTTTACGCATTCGCATAACTTATGAAGTGTGGATGACTCTAGGAGGGGTCTGAGAATGTGCTGTGCCAGCCAGGCTGATAATAGTTTAATTGTTAGCTTGGACTTGTACACAGTCTCATCAGTCTTCAGCTTGGGTCATTGATATTCTGTAAGTCAAAAC-TTATCCATTCACTGTAGTAGGTTGCGGAGGACTTGAAAGTTCTCTCTGCAATTGAGACACTTACCAGGCCATCGCAAGTTGGCAGTGTACGCTACTGATTTTATGGTCGTGGGGGACTTGGGAGCTGGTGCTTGTGTCGCATGAGGTAGAGTTGATATGGACGGATGGAAGAGAAGCATATGTGTATGTCGCGGGGGACTTGGGGTAAGACGCCTTGCGGCAAGTAGAGTC-AACCAGTAGTGACTTCTTTTAGTCGTGGGGGACTTTGGTAATGGTAGTGAGCCGGAATAAGGGATGGATAAATGTAGTATGGATGGTGACAGGGGGAGCAGCAGAGCGTACGCAGTGGGTATGTATATAGTTGAAAAGGGATGGGCAGTAGAATTTTGAGAAATTAATGACCTAAGGGTGATTCTAATAGGCTTGTCAAGAAAAAAGTTAAGTTGAATCAAGCTGGGTCAAGCAAAGTCTAGAAAAGATTTATTGGTAAGTATCAGCTGATATCCTGCTCATATCGAAAACGTACTTTCTAATGTACTAACTCTAATCCAGACTGGCATGGTTTGCGGCAGCTTGGCACGGCTTTCATGGACGGTGTCCCTGGTATAACACAGGTAAGAATCCTTAGGAACCACAGGAATCGGTCAACTTATAAAC
			TGCATAGTGTCCTATTCCGCCTGGAAGCTCATTTACCTACCAATTCACCGTAAGCCATCAATCAGGCACGTTTTGGTGGCATTCCCATTATTCCAATTCCATGGCCGACGGCATTTGGGGCCCGTCAGTTTTCCTGACTTTTGATAACAAGTTATCACAGCTGATAGGATACCATAGCTTAATTATCCATTCGCCCAATGAACCCCTCCAAAGGGGACGAGACTATGACGAGGATCGAATCGTTTTTATAACTGACTGGGTGTAAGTATGACCGTTCTTTGGTGAGG--CTCAAGCTAAACATGTTACTTGGATTAGAAATGCCACTGTAAGTTGCAATATCCTCGTCACCAAAATGTGGAACATTACTT-ATGATCATTCCCGGCTAGACTGGTTTAGGTTCCGGTGAACGAGCCTACATTGAGGCTCGGGAGAAACTTGTCCAACCTGTAATCGAGCAGATGATGGCTGCCCGAGGGCTCGAAACTCCTCCCCGGACACCTAACATCGGTGTCGCCTTGGCCGGCGGTGGTTACCGTGCAATGCTGTGAGTGGATTAATGTTGCAAAAGATATGCTCATTACTTATCATTGGCACAGTACGGGGTTGGGTGGTATCATGGGCATGATGAATGAGAGCACGGAAGCGTCCGAAAGCGAGACTGGTGGTTGGCTTGACGGCGTAAGCTACTGGGCTGGTCTGAGCGGTGGGAGTTGGGCAACCGGGACTTTCATGTCTAATGGGGGTCAGTTGCCCACAAATCTTCTTGAAAACGTGGGTTTCTGGCATGATGTATGTGTTCATCTACTGACTTGCGTGATAGCTCTGGAACATCGATCGCTCACCGCAGGTCCCCTTCCTTCCTCTGTCTCTCCCACCTCTCGGGTCTCCGCGCTCTCCCGCCCATCCTCCTCCCCT-ATCTTATTGCGCAATCATGAAACCACGCCGGTCTTCTTACTCGGCACAACTCCACCGATCACACATCCACGTGCTCGCCTCATCGCCCCTACGATGTTTCATCCAAACAATGCGAAATAACCATTATAGGCTGTTGTTGTCCTCAAGGGTGAATCCTACGTCCACGGCACTGTATGCTTCACCCAGGAGTCGGAAAATGCTCCCGTTTGCATCACTGGTGAGGTACGTCATTGGATTCATCGTGGAGTAACATCCGGTCGCTGACATGATAATCACTGATCAGATTAAGGACATGGACGCTGACGCCAAGCGAGGCATGCACGTCCACGAGTTTGGAGACAACACCAACGGCTGTACCTCTGCTGGCCCCCATTACAACCCCTTTAAAAAGCACCACGGTGCTCCCACCGACTCCGAGAGGCACGTTGGTGACCTCGGTATGTGCCCATTGTCATTTTCGGCAACTTTACCTTGAAGTCCGGCCGGTGAGCCATATCGAGCAATTCATAGTCCAATCGAATCTGACATGTGTCCAGTCAATCCCCTTACTTCTTCAATGCCGGTCTCCTTTATTCTTCATCACTTCTCTCAACTACGGCCCAGGCTTACGCCAAGGTACTTTCCTCTTCTAGGATTCCCGACTTTGACGTCCTCTTTGGCCCTGCTTACAAGGGTATCTCCTTGGCTGCTGTCTCCGCTGTAAGCCTTTACCAGCAGACCGGCAAAGATATCGGTTACTGCTACAACAGGAAGGAGAAGAAGGACGTAAGTCTGTCCTGACCAGTGCGACAGCGATTAGCTCATAGCCAGCAGCATGGTGAGGGCGGTACTATGGTCGGTGCACCTCTCAAGGGACGAATCGTCATCATCGATGATGTTCTCACCTCTGGCAAGGCCATTCGTGAAGCTATTGACATTCTCAAGGCCTCTCCTGAAGCGAAGCTCGTTGGAATTGTCCAGCTTGTCGACAGACAAGAGAAAGGCCAGAGCGGTAGCGGCAAGAGTACCGTACAGGAGGTTGAGGAAGAGTTCGGTGTGCCCGTCGAGCCTATCATTGGTTTGGATGATATCGTGAAGTACT
			TGGAAAGCTC
		</sequence>
		<sequence>
			<taxon idref="ST176"/>
			ACGGTACGCGCCTCTTGTCGGGTACAAGAAGCCTTGGTCCAACTCTGGCTGGTTGGGCAAACTGTTTGGCGGTAAGAGTGATTCCCACCTGACCATGGCGTCGACCACTGGAAACGACAGGATGGACAGTATCAAGCGGGATCTGCAAGCGAGGCAGCACAAGTACTTCTTCGCCATCAACCTGTACAACTCGTTTGACGTTATCCCTGATATCTTTGCGACACTCTTCCGAGCAGCTGCCATCTTGGGCTACCACAATGTCTTTGTCTCCATTTACGAAAACGGTTCCAACGACCAGACAAAGGCACTCTTGAAGATTTTTGATGCCCTCGCGCGAACGGTCGGTCTGAGGATCATCATCCGAACATCTATGCGTACCCGCGGTCTGTTCAACCATCGTATCGAATACCTCGCCGAAGTTCGAAACGCCGCCATGCTGCCCCTCCACGAGCTTCGTGACAATGACGGAGAAGTCTTTGACTCGGTCGTTTTCATGAATGATATCTTGCCTTGCGTGGACGACTTGCTCGAGTTGATTTGGCAGAGTAGGAGACAGAATGGGTTTCGGTATGTAATCGATCCCTCTCTTCCCATTGCTTCATATACCACCGATGTGACTTCCGAATTTGTGCGCTGTTCTTGAGCTACGGTAGCTAACAACTATGTGATAGGTCGTATTGGTCGAATTGTTCTCAGGTATGCTTTTAAATCAACGGGGTAGGACGTCCATGTATCTAACATTCAAGTTAGGAACGCCATCGAGCATGGAGATCTCGAGGTTGTTGCTGTCAACGAGTGAGTGTCCCAAATGTTGACCCATTGGATGAATTACTAAATTGTCCATAGCCCTTTCATTGACTTGGACTACATGGTACGGTACTCCTGTCTGCCCAATAACCTCGTTTAGTACTAACGCTATTGCACAGGTCTACATGTTCAAGTATGACTCCGTAAGTCTTCGATACTTCTAGCGCTCTATATGGCTTATTAACCTGATTCCCGACAGACTCATGGTCGTTTTAAGGGCTCCGTCGAGGTTAAGGACGGTAAGCTTTACATCAACAACAAGGCCATTGCCGTCTTCGGTGAGAAGGACCCTGCCAATAAGCCCTTGTTCTATAGATTTGTCTCTAACATGTTGGGTCTCGGGGGGCTTCCTCTAGAGACTTGGATGTAAGGGGCTTTACGCATTCGCATAACTTATGAAGTGTGGATGACTCTAGGAGGGGTCTGAGAATGTGCTGTGCCAGCCAGGCTGATAATAGTTTAATTGTTAGCTTGGACTTGTACACAGTCTCATCAGTCTTCAGCTTGGGTCATTGATATTCTGTAAGTCAAAAC-TTATCCATTCACTGTAGTAGGTTGCGGAGGACTTGAAAGTTCTCTCTGCAATTGAGACACTTACCAGGCCATCGCAAGTTGGCAGTGTACGCTACTGATTTTATGGTCGTGGGGGACTTGGGAGCTGGTGCTTGTGTCGCATGAGGTAGAGTTGATATGGACGGATGGAAGAGAAGCATATGTGTATGTCGCGGGGGACTTGGGGTAAGACGCCTTGCGGCAAGTAGAGTC-AACCAGTAGTGACTTCTTTTAGTCGTGGGGGACTTTGGTAATGGTAGTGAGCCGGAATAAGGGATGGATAAATGTAGTATGGATGGTGACAGGGGGAGCAGCAGAGCGTACGCAGTGGGTATGTATATAGTTGAAAAGGGATGGGCAGTAGAATTTTGAGAAATTAATGACCTAAGGGTGATTCTAATAGGCTTGTCAAGAAAAAAGTTAAGTTGAATCAAGCTGGGTCAAGCAAAGTCTAGAAAAGATTTATTGGTAAGTATCAGCTGATATCCTGCTCATATCGAAAACGTACTTTTTAATGTACTAACTCTAATCCAGACTGGCATGGTTTGCGGCAGCTTGGCACGGCTTTCATGGACGGTGTCCCTGGTATAACACAGGTAAGAATCCTTAGGAACCACAGGAATCGGTCAACTTATAAAC
			TGCATAGTGTCCTATTCCGCCTGGAAGCTCATTTACCTACCAATTCACCGTAAGCCATCAATCAGGCACGTTTTGGTGGCATTCCCATTATTCCAATTCCATGGCCGACGGCATTTGGGGCCCGTCAGTTTTCCTGACTTTTGATAACAAGTTATCACAGCTGATAGGATACCATAGCTTAATTATCCATTCGCCCAATGAACCCCTCCAAAGGGGACGAGACTATGACGAGGATCGAATCGTTTTTATAACTGACTGGGTGTAAGTATGACCGTTCTTTGGTGAGG--CTCAAGCTAAACATGTTACTTGGATTAGAAATGCCACTGTAAGTTGCAATATCCTCGTCACCAAAATGTGGAACATTACTT-ATGATCATTCCCGGCTAGACTGGTTTAGGTTCCGGTGAACGAGCCTACATTGAGGCTCGGGAGAAACTTGTCCAACCTGTAATCGAGCAGATGATGGCTGCCCGAGGGCTCGAAACTCCTCCCCGGACACCTAACATCGGTGTCGCCTTGGCCGGCGGTGGTTACCGTGCAATGCTGTGAGTGGATTAATGTTGCAAAAGATATGCTCATTACTTATCATTGGCACAGTACGGGGTTGGGTGGTATCATGGGCATGATGAATGAGAGCACGGAAGCGTCCGAAAGCGAGACTGGTGGTTGGCTTGACGGCGTAAGCTACTGGGCTGGTCTGAGCGGTGGGAGTTGGGCAACCGGGACTTTCATGTCTAATGGGGGTCAGTTGCCCACAAATCTTCTTGAAAACGTGGGTTTCTGGCATGATGTATGTGTTCATCTACTGACTTGCGTGATAGCTCTGGAACATCGATCGCTCACCGCAGGTCCCCTTCCTTCCTCTGTCTCTCCCACCTCTCGGGTCTCCGCGCTCTCCCGCCCATCCTCCTCCCCT-ATCTTATTGCGCAATCATGAAACCACGCCGGTCTTCTTACTCGGCACAACTCCACCGATCACACATCCACGTGCTCGCCTCATCGCCCCTACGATGTTTCATCCAAACAATGCGAAATAACCATTATAGGCTGTTGTTGTCCTCAAGGGTGAATCCTACGTCCACGGCACTGTATGCTTCACCCAGGAGTCGGAAAATGCTCCCGTTTGCATCACTGGTGAGGTACGTCATTGGATTCATCGTGGAGTAACATCCGGTCGCTGACATGATAATCACTGATCAGATTAAGGACATGGACGCTGACGCCAAGCGAGGCATGCACGTCCACGAGTTTGGAGACAACACCAACGGCTGTACCTCTGCTGGCCCCCATTACAACCCCTTTAAAAAGCACCACGGTGCTCCCACCGACTCCGAGAGGCACGTTGGTGACCTCGGTATGTGCCCATTGTCATTTTCGGCAACTTTACCTTGAAGTCCGGCCGGTGAGCCATATCGAGCAATTCATAGTCCAATCGAATCTGACATGTGTCCAGTCAATCCCCTTACTTCTTCAATGCCGGTCTCCTTTATTCTTCATCACTTCTCTCAACTACGGCCCAGGCTTACGCCAAGGTACTTTCCTCTTCTAGGATTCCCGACTTTGACGTCCTCTTTGGCCCTGCTTACAAGGGTATCTCCTTGGCTGCTGTCTCCGCTGTAAGCCTTTACCAGCAGACCGGCAAAGATATCGGTTACTGCTACAACAGGAAGGAGAAGAAGGACGTAAGTCTGTCCTGACCAGTGCGACAGCGATTAGCTCATAGCCAGCAGCATGGTGAGGGCGGTACTATGGTCGGTGCACCTCTCAAGGGACGAATCGTCATCATCGATGATGTTCTCACCTCCGGCAAGGCCATTCGTGAAGCTATTGACATTCTCAAGGCCTCTCCTGAAGCGAAGCTCGTTGGAATTGTCCAGCTTGTCGACAGACAAGAGAAAGGCCAGAGCGGTAGCGGCAAGAGTACCGTACAGGAGGTTGAGGAAGAGTTCGGTGTGCCCGTCGAGCCTATCATTGGTTTGGATGATATCGTGAAGTACT
			TGGAAAGCTC
		</sequence>
		<sequence>
			<taxon idref="ST177"/>
			ACGGTACGCGCCTCTTGTCGGGTACAAGAAGCCTTGGTCCAACTCTGGCTGGTTGGGCAAACTGTTTGGCGGTAAGAGTGATTCCCACCTGACCATGGCGTCGACCACTGGAAACGACAGGATGGACAGTATCAAGCGGGATCTGCAAGCGAGGCAGCACAAGTACTTCTTCGCCATCAACCTGTACAACTCGTTTGACGTTATCCCTGATATCTTTGCGACACTCTTCCGAGCAGCTGCCATCTTGGGCTACCACAATGTCTTTGTCTCCATTTACGAAAACGGTTCCAACGACCAGACAAAGGCACTCTTGAAGATTTTTGATGCCCTCGCGCGAACGGTCGGTCTGAGGATCATCATCCGAACATCTATGCGTACCCGCGGTCTGTTCAACCATCGTATCGAATACCTCGCCGAAGTTCGAAACGCCGCCATGCTGCCCCTCCACGAGCTTCGTGACAATGACGGAGAAGTCTTTGACTCGGTCGTTTTCATGAATGATATCTTGCCTTGCGTGGACGACTTGCTCGAGTTGATTTGGCAGAGTAGGAGACAGAATGGGTTTCGGTATGTAATCGATCCCTCTCTTCCCATTGCTTCATATACCACCGATGTGACTTCCGAATTTGTGCGCTGTTCTTGAGCTACGGTAGCTAACAACTATGTGATAGGTCGTATTGGTCGAATTGTTCTCAGGTATGCTTTTAAATCAACGGGGTAGGACGTCCATGTATCTAACATTCAAGTTAGGAACGCCATCGAGCATGGAGATCTCGAGGTTGTTGCTGTCAACGAGTGAGTGTCCCAAATGTTGACCCATTGGATGAATTACTAAATTGTCCATAGCCCTTTCATTGACTTGGACTACATGGTACGGTACTCCTGTCTGCCCAATAACCTCGTTTAGTACTAACGCTATTGCACAGGTCTACATGTTCAAGTATGACTCCGTAAGTCTTCGATACTTCTAGCGCTCTATATGGCTTATTAACCTGATTCCCGACAGACTCATGGTCGTTTTAAGGGCTCCGTCGAGGTTAAGGACGGTAAGCTTTACATCAACAACAAGGCCATTGCCGTCTTCGGTGAGAAGGACCCTGCCAATAAGCCCTTGTTCTATAGATTTGTCTCTAACATGTTGGGTCTCGGGGGGCTTCCTCTAGAGACTTGGATGTAAGGGGCTTTACGCATTCGCATAACTTATGAAGTGTGGATGACTCTAGGAGGGGTCTGAGAATGTGCTGTGCCAGCCAGGCTGATAATTGTTTAATTGTTAGCTTGGACTTGTACACAGTCTCATCAGTCTTCAGCTTGGGTCATTGATATTCTGTAAGTCAAAAC-TTATCGATTCACTGTAGTAGGTTGCGGAGGACTTGAAAGTTCTCTCTGCAATTGAGACACTTACCAGGCCATCGCAAGTTGGCAGTGTACACTACTGATTTTACGGTCGTGGGGGACTTGGGAGCTGGTGCTTGTGTCGCATGAGGTAGAGTTGATATGGATGGATGGAAGAGAAGCATA--TGTATGTCGTGGGGGACTTGGGGTAAGACGCCTTGCGGCAAGTAGAGTCAAACCAGTAGTGACTTCTTTTGGTCATGGGGGACTTTGGTAATGGTAGTGAGCCGGAATAAGGGATGGATAAATGTAGTATGGATGGTGACAGGGGGAGCAGCAGAGCGTACGCAGTGGGTATGTATATAGTTGAAAAGGGATGGGCAGTAGAATTTTGAGGAATTAATGACCTAAGGGTGGTTCTAATAGGCTTGTCAAGAAAAAAGTTAAGTTGAATCAAGCTGGGTCAAGCAAAGTCTAGAAAAGATTTATTGGTAAGTATCAGCTGATATCCTGCTCATATCGAAAACGTACTTTTTAATGTACTAACTCTAATCCAGACTGGCATGGTTTGCGGCAGCTTGGCACGGCTTTCATGGACGGTGTCCCTGGTATAACACAGGTAAGAATCCTTAGGAACCACAGGAATCGGTCAACTTATAAAC
			TGCATAGTGTCCTATTCCGCCTGGAAGCTCATTTACCTACCAATTCACCGTAAGCCATCAATCAGGCACGTTTTGGTGGCATTCCCATTATTCCAATTCCATGGCCGACGGCATTTGGGGCCCGTCAGTTTTCCTGACTTTTGATAACAAGTTATCACAGCTGATAGGATACCATAGCTTAATTATCCATTCGCCCAATGAACCCCTCCAAAGGGGACGAGACTATGACGAGGATCGAATCGTTTTTATAACTGACTGGGTGTAAGTATGACCGTTCTTTGGTGAGG--CTCAAGCTAAACATGTTACTTGGATTAGAAATGCCACTGTAAGTTGCAATATCCTCGTCACCAAAATGTGGAACATTACTT-ATGATCATTCCCGGCTAGACTGGTTTAGGTTCCGGTGAACGAGCCTACATTGAGGCTCGTGAGAAACTTGTCCAACCTGTAATCGAGCAGATGATGGCTGCCCGAGGGCTCGAAACTCCTCCCCGGACACCTAACATCGGTGTCGCCTTGGCCGGCGGTGGTTACCGTGCAATGCTGTGAGTGGATTAATGTTGCAAAAGATATGCTCATTACTTATCATTGGCACAGTACGGGGTTGGGTGGTATCATGGGCATGATGAATGAGAGCACGGAAGCGTCCGAAAGCGAGACTGGTGGTTGGCTTGACGGCGTAAGCTACTGGGCTGGTCTGAGCGGTGGGAGTTGGGCAACCGGGACTTTCATGTCTAATGGGGGTCAGTTGCCCACAAATCTTCTTGAAAACGTGGGTTTCTGGCATGATGTATGTGTTCATCTACTGACTTGCGTGATAGCTCTGGAACATCGATCGCTCACCGCAGGTCCCCTTCCTTCCTCTGTCTCTCCCACCTCTCGGGTCTCCGCGCTCTCCCGCCCATCCTCCTCCCCT-ATCTTATTGCGCAATCATGAAACCACGCCGGTCTTCTTACTCGGCACAACTCCACCGATCACACATCCACGTGCTCGCCTCATCGCCCCTACGATGTTTCATCCAAACAATGCGAAATAACCATTATAGGCTGTTGTTGTCCTCAAGGGTGAATCCTACGTCCACGGCACTGTATGCTTCACCCAGGAGTCGGAAAATGCTCCCGTTTGCATCACTGGTGAGGTACGTCATTGGATTCATCGTGGAGTAACATCCGGTCGCTGACATGATAATCACTGATCAGATTAAGGACATGGACGCTGACGCCAAGCGAGGCATGCACGTCCACGAGTTTGGAGACAACACCAACGGCTGTACCTCTGCTGGCCCCCATTACAACCCCTTTAAAAAGCACCACGGTGCTCCCACCGACTCCGAGAGGCACGTTGGTGACCTCGGTATGTGCCCATTGTCATTTTCGGCAACTTTACCTTGAAGTCCGGCCGGTGAGCCATATCGAGCAATTCATAGTCCAATCGAATCTGACATGTGTCCAGTCAATCCCCTTACTTCTTCAATGCCGGTCTCCTTTATTCTTCATCACTTCTCTCAACTACGGCCCAGGCTTACGCCAAGGTACTTTCCTCTTCTAGGATTCCCGACTTTGACGTCCTCTTTGGCCCTGCTTACAAGGGTATCTCCTTGGCTGCTGTCTCCGCTGTAAGCCTTTACCAGCAGACCGGCAAAGATATCGGTTACTGCTACAACAGGAAGGAGAAGAAGGACGTAAGTCTGTCCTGACCAGTGCGACAGCGATTAGCTCATAGCCAGCAGCATGGTGAGGGCGGTACTATGGTCGGTGCACCTCTCAAGGGACGAATCGTCATCATCGATGATGTTCTCACCTCCGGCAAGGCCATTCGTGAAGCTATTGACATTCTCAAGGCCTCTCCTGAAGCGAAGCTCGTTGGAATTGTCCAGCTTGTCGACAGACAAGAGAAAGGCCAGAGCGGTAGCGGCAAGAGTACCGTACAGGAGGTTGAGGAAGAGTTCGGTGTGCCCGTCGAGCCTATCATTGGTTTGGATGATATCGTGAAGTACT
			TGGAAAGCTC
		</sequence>
		<sequence>
			<taxon idref="ST185"/>
			ACGGTACGCGCCTCTTGTCGGGTACAAGAAGCCTTGGTCCAACTCTGGCTGGTTGGGCAAACTGTTTGGCGGTAAGAGTGATTCCCACCTGACCATGGCGTCGACCACTGGAAACGACAGGATGGACAGTATCAAGCGGGATCTGCAAGCGAGGCAGCACAAGTACTTCTTCGCCATCAACCTGTACAACTCGTTTGACGTTATCCCTGATATCTTTGCGACACTCTTCCGAGCAGCTGCCATCTTGGGCTACCACAATGTCTTTGTCTCCATTTACGAAAACGGTTCCAACGACCAGACAAAGGCACTCTTGAAGATTTTTGATGCCCTCGCGCGAACGGTCGGTCTGAGGATCATCATCCGAACATCTATGCGTACCCGCGGTCTGTTCAACCATCGTATCGAATACCTCGCCGAAGTTCGAAACGCCGCCATGCTGCCCCTCCACGAGCTTCGTGACAATGACGGAGAAGTCTTTGACTCGGTCGTTTTCATGAATGATATCTTGCCTTGCGTGGACGACTTGCTCGAGTTGATTTGGCAGAGTAGGAGACAGAATGGGTTTCGGTACGTAATCGATCCCTCTCTTCCCATTGCTTCATATACCACCGATGTGACTTCCGAATTTGTGCGCTGTTCTTGAGCTACGGTAGCTAACAACTATGTGATAGGTCGTATTGGTCGAATTGTTCTCAGGTATGCTTTTAAATCAACGGGGTAGGACGTCCATGTATCTAACATTCAAGTTAGGAACGCCATCGAGCATGGAGATCTCGAGGTTGTTGCTGTCAACGAGTGAGTGTCCCAAATGTTGACCCATTGGATGAATTACTAAATTGTCCATAGCCCTTTCATTGACTTGGACTACATGGTACGGTACTCCTGTCTGCCCAATAACCTCGTTTAGTACTAACGCTATTGCACAGGTCTACATGTTCAAGTATGACTCCGTAAGTCTTCGATACTTCTAGCGCTCTATATGGCTTATTAACCTGATTCCCGACAGACTCATGGTCGTTTTAAGGGCTCCGTCGAGGTTAAGGACGGTAAGCTTTACATCAACAACAAGGCCATTGCCGTCTTCGGTGAGAAGGACCCTGCCAATAAGCCCTTGTTCTATAGATTTGTCTCTAACATGTTGGGTCTCGGGGGGCTTCCTCTAGAGACTTGGATGTAAGGGGCTTTACGCATTCGCATAACTTATGAAGTGTGGATGACTCTAGGAGGGGTCTGAGAATGTGCTGTGCCAGCCAGGCTGATAATTGTTTAATTGTTAGCTTGGACTTGTACACAGTCTCATCAGTCTTCAGCTTGGGTCATTGATATTCTGTAAGTCAAAAC-TTATCGATTCACTGTAGTAGGTTGCGGAGGACTTGAAAGTTCTCTCTGCAATTGAGACACTTACCAGGCCATCGCAAGTTGGCAGTGTACACTACTGATTTTACGGTCGTGGGGGACTTGGGAGCTGGTGCTTGTGTCGCATGAGGTAGAGTTGATATGGATGGATGGAAGAGAAGCATA--TGTATGTCGTGGGGGACTTGGGGTAAGACGCCTTGCGGCAAGTAGAGTCAAACCAGTAGTGACTTCTTTTGGTCATGGGGGACTTTGGTAATGGTAGTGAGCCGGAATAAGGGATGGATAAATGTAGTATGGATGGTGACAGGGGGAGCAGCAGAGCGTACGCAGTGGGTATGTATATAGTTGAAAAGGGATGGGCAGTAGAATTTTGAGGAATTAATGACCTAAGGGTGGTTCTAATAGGCTTGTCAAGAAAAAAGTTAAGTTGAATCAAGCTGGGTCAAGCAAAGTCTAGAAAAGATTTATTGGTAAGTATCAGCTGATATCCTGCTCATATCGAAAACGTACTTTTTAATGTACTAACTCTAATCCAGACTGGCATGGTTTGCGGCAGCTTGGCACGGCTTTCATGGACGGTGTCCCTGGTATAACACAGGTAAGAATCCTTAGGAACCACAGGAATCGGTCAACTTATAAAC
			TGCATAGTGTCCTATTCCGCCTGGAAGCTCATTTACCTACCAATTCACCGTAAGCCATCAATCAGGCACGTTTTGGTGGCATTCCCATTATTCCAATTCCATGGCCGACGGCATTTGGGGCCCGTCAGTTTTCCTGACTTTTGATAACAAGTTATCACAGCTGATAGGATACCATAGCTTAATTATCCATTCGCCCAATGAACCCCTCCAAAGGGGACGAGACTATGACGAGGATCGAATCGTTTTTATAACTGACTGGGTGTAAGTATGACCGTTCTTTGGTGAGG--CTCAAGCTAAACATGTTACTTGGATTAGAAATGCCACTGTAAGTTGCAATATCCTCGTCACCAAAATGTGGAACATTACTT-ATGATCATTCCCGGCTAGACTGGTTTAGGTTCCGGTGAACGAGCCTACATTGAGGCTCGGGAGAAACTTGTCCAACCTGTAATCGAGCAGATGATGGCTGCCCGAGGGCTCGAAACTCCTCCCCGGACACCTAACATCGGTGTCGCCTTGGCCGGCGGTGGTTACCGTGCAATGCTGTGAGTGGATTAATGTTGCAAAAGATATGCTCATTACTTATCATTGGCACAGTACGGGGTTGGGTGGTATCATGGGCATGATGAATGAGAGCACGGAAGCGTCCGAAAGCGAGACTGGTGGTTGGCTTGACGGCGTAAGCTACTGGGCTGGTCTGAGCGGTGGGAGTTGGGCAACCGGGACTTTCATGTCTAATGGGGGTCAGTTGCCCACAAATCTTCTTGAAAACGTGGGTTTCTGGCATGATGTATGTGTTCATCTACTGACTTGCGTGATAGCTCTGGAACATCGATCGCTCACCGCAGGTCCCCTTCCTTCCTCTGTCTCTCCCACCTCTCGGGTCTCCGCGCTCTCCCGCCCATCCTCCTCCCCT-ATCTTATTGCGCAATCATGAAACCACGCCGGTCTTCTTACTCGGCACAACTCCACCGATCACACATCCACGTGCTCGCCTCATCGCCCCTACGATGTTTCATCCAAACAATGCGAAATAACCATTATAGGCTGTTGTTGTCCTCAAGGGTGAATCCTACGTCCACGGCACTGTATGCTTCACCCAGGAGTCGGAAAATGCTCCCGTTTGCATCACTGGTGAGGTACGTCATTGGATTCATCGTGGAGTAACATCCGGTCCCTGACATGATAATCACTGATCAGATTAAGGACATGGACGCTGACGCCAAGCGAGGCATGCACGTCCACGAGTTTGGAGACAACACCAACGGCTGTACCTCTGCTGGCCCCCATTACAACCCCTTTAAAAAGCACCACGGTGCTCCCACCGACTCCGAGAGGCACGTTGGTGACCTCGGTATGTGCCCATTGTCATTTTCGGCAACTTTACCTTGAAGTCCGGCCGGTGAGCCATATCGAGCAATTCATAGTCCAATCGAATCTGACATGTGTCCAGTCAATCCCCTTACTTCTTCAATGCCGGTCTCCTTTATTCTTCATCACTTCTCTCAACTACGGCCCAGGCTTACGCCAAGGTACTTTCCTCTTCTAGGATTCCCGACTTTGACGTCCTCTTTGGCCCTGCTTACAAGGGTATCTCCTTGGCTGCTGTCTCCGCTGTAAGCCTTTACCAGCAGACCGGCAAAGATATCGGTTACTGCTACAACAGGAAGGAGAAGAAGGACGTAAGTCTGTCCTGACCAGTGCGACAGCGATTAGCTCATAGCCAGCAGCATGGTGAGGGCGGTACTATGGTCGGTGCACCTCTCAAGGGACGAATCGTCATCATCGATGATGTTCTCACCTCTGGCAAGGCCATTCGTGAAGCTATTGACATTCTCAAGGCCTCTCCTGAAGCGAAGCTCGTTGGAATTGTCCAGCTTGTCGACAGACAAGAGAAAGGCCAGAGCGGTAGCGGCAAGAGTACCGTACAGGAGGTTGAGGAAGAGTTCGGTGTGCCCGTCGAGCCTATCATTGGTTTGGATGATATCGTGAAGTACT
			TGGAAAGCTC
		</sequence>
		<sequence>
			<taxon idref="ST186"/>
			ACGGTACGCGCCTCTTGTCGGGTACAAGAAGCCTTGGTCCAACTCTGGCTGGTTGGGCAAACTGTTTGGCGGTAAGAGTGATTCCCACCTGACCATGGCGTCGACCACTGGAAACGACAGGATGGACAGTATCAAGCGGGATCTGCAAGCGAGGCAGCACAAGTACTTCTTCGCCATCAACCTGTACAACTCGTTTGACGTTATCCCTGATATCTTTGCGACACTCTTCCGAGCAGCTGCCATCTTGGGCTACCACAATGTCTTTGTCTCCATTTACGAAAACGGTTCCAACGACCAGACAAAGGCACTCTTGAAGATTTTTGATGCCCTCGCGCGAACGGTCGGTCTGAGGATCATCATCCGAACATCTATGCGTACCCGCGGTCTGTTCAACCATCGTATCGAATACCTCGCCGAAGTTCGAAACGCCGCCATGCTGCCCCTCCACGAGCTTCGTGACAATGACGGAGAAGTCTTTGACTCGGTCGTTTTCATGAATGATATCTTGCCTTGCGTGGACGACTTGCTCGAGTTGATTTGGCAGAGTAGGAGACAGAATGGGTTTCGGTATGTAATCGATCCCTCTCTTCCCATTGCTTCATATACCACCGATGTGACTTCCGAATTTGTGCGCTGTTCTTGAGCTACGGTAGCTAACAACTATGTGATAGGTCGTATTGGTCGAATTGTTCTCAGGTATGCTTTTAAATCAACGGGGTAGGACGTCCATGTATCTAACATTCAAGTTAGGAACGCCATCGAGCATGGAGATCTCGAGGTTGTTGCTGTCAACGAGTGAGTGTCCCAAATGTTGACCCATTGGATGAATTACTAAATTGTCCATAGCCCTTTCATTGACTTGGACTACATGGTACGGTACTCCTGTCTGCCCAATAACCTCGTTTAGTACTAACGCTATTGCACAGGTCTACATGTTCAAGTATGACTCCGTAAGTCTACGATACTTCTAGCGCTCTATATGGCTTATTAACCTGATTCCCGACAGACTCATGGTCGTTTTAAGGGCTCCGTCGAGGTTAAGGACGGTAAGCTTTACATCAACAACAAGGCCATTGCCGTCTTCGGTGAGAAGGACCCTGCCAATAAGCCCTTGTTCTATAGATTTGTCTCTAACATGTTGGGTCTCGGGGGGCTTCCTCTAGAGACTTGGATGTAAGGGGCTTTACGCATTCGCATAACTTATGAAGTGTGGATGACTCTAGGAGGGGTCTGAGAATGTGCTGTGCCAGCCAGGCTGATAATAGTTTAATTGTTAGCTTGGACTTGTACACAGTCTCATCAGTCTTCAGCTTGGGTCATTGATATTCTGTAAGTCAAAAC-TTATCCATTCACTGTAGTAGGTTGCGGAGGACTTGAAAGTTCTCTCTGCAATTGAGACACTTACCAGGCCATCGCAAGTTGGCAGTGTACGCTACTGATTTTATGGTCGTGGGGGACTTGGGAGCTGGTGCTTGTGTCGCATGAGGTAGAGTTGATATGGACGGATGGAAGAGAAGCATATGTGTATGTCGCGGGGGACTTGGGGTAAGACGCCTTGCGGCAAGTAGAGTC-AACCAGTAGTGACTTCTTTTAGTCGTGGGGGACTTTGGTAATGGTAGTGAGCCGGAATAAGGGATGGATAAATGTAGTATGGATGGTGACAGGGGGAGCAGCAGAGCGTACGCAGTGGGTATGTATATAGTTGAAAAGGGATGGGCAGTAGAATTTTGAGAAATTAATGACCTAAGGGTGATTCTAATAGGCTTGTCAAGAAAAAAGTTAAGTTGAATCAAGCTGGGTCAAGCAAAGTCTAGAAAAGATTTATTGGTAAGTATCAGCTGATATCCTGCTCATATCGAAAACGTACTTTTTAATGTACTAACTCTAATCCAGACTGGCATGGTTTGCGGCAGCTTGGCACGGCTTTCATGGACGGTGTCCCTGGTATAACACAGGTAAGAATCCTTAGGAACCACAGGAATCGGTCAACTTATAAAC
			TGCATAGTGTCCTATTCCGCCTGGAAGCTCATTTACCTACCAATTCACCGTAAGCCATCAATCAGGCACGTTTTGGTGGCATTCCCATTATTCCAATTCCATGGCCGACGGCATTTGGGGCCCGTCAGTTTTCCTGACTTTTGATAACAAGTTATCACAGCTGATAGGATACCATAGCCTAATTATCCATTCGCCCAATGAACCCCTCCAAAGGGGACGAGACTATGACGAGGATCGAATCGTTTTTATAACTGACTGGGTGTAAGTATGACCGTTCTTTGGTGAGG--CTCAAGCTAAACATGTTACTTGGATTAGAAATGCCACTGTAAGTTGCAATATCCTCGTCACCAAAATGTGGAACATTACTT-ATGATCATTCCCGGCTAGACTGGTTTAGGTTCCGGTGAACGAGCCTACATTGAGGCTCGGGAGAAACTTGTCCAACCTGTAATCGAGCAGATGATGGCTGCCCGAGGGCTCGAAACTCCTCCCCGGACACCTAACATCGGTGTCGCCTTGGCCGGCGGTGGTTACCGTGCAATGCTGTGAGTGGATTAATGTTGCAAAAGATATGCTCATTACTTATCATTGGCACAGTACGGGGTTGGGTGGTATCATGGGCATGATGAATGAGAGCACGGAAGCGTCCGAAAGCGAGACTGGTGGTTGGCTTGACGGCGTAAGCTACTGGGCTGGTCTGAGCGGTGGGAGTTGGGCAACCGGGACTTTCATGTCTAATGGGGGTCAGTTGCCCACAAATCTTCTTGAAAACGTGGGTTTCTGGCATGATGTATGTGTTCATCTACTGACTTGCGTGATAGCTCTGGAACATCGATCGCTCACCGCAGGTCCCCTTCCTTCCTCTGTCTCTCCCACCTCTCGGGTCTCCGCGCTCTCCCGCCCATCCTCCTCCCCT-ATCTTATTGCGCAATCATGAAACCACGCCGGTCTTCTTACTCGGCACAACTCCACCGATCACACATCCACGTGCTCGCCTCATCGCCCCTACGATGTTTCATCCAAACAATGCGAAATAACCATTATAGGCTGTTGTTGTCCTCAAGGGTGAATCCTACGTCCACGGCACTGTATGCTTCACCCAGGAGTCGGAAAATGCTCCCGTTTGCATCACTGGTGAGGTACGTCATTGGATTCATCGTGGAGTAACATCCGGTCGCTGACATGATAATCACTGATCAGATTAAGGACATGGACGCTGACGCCAAGCGAGGCATGCACGTCCACGAGTTTGGAGACAACACCAACGGCTGTACCTCTGCTGGCCCCCATTACAACCCCTTTAAAAAGCACCACGGTGCTCCCACCGACTCCGAGAGGCACGTTGGTGACCTCGGTATGTGCCCATTGTCATTTTCGGCAACTTTACCTTGAAGTCCGGCCGGTGAGCCATATCGAGCAATTCATAGTCCAATCGAATCTGACATGTGTCCAGTCAATCCCCTTACTTCTTCAATGCCGGTCTCCTTTATTCTTCATCACTTCTCTCAACTACGGCCCAGGCTTACGCCAAGGTACTTTCCTCTTCTAGGATTCCCGACTTTGACGTCCTCTTTGGCCCTGCTTACAAGGGTATCTCCTTGGCTGCTGTCTCCGCTGTAAGCCTTTACCAGCAGACCGGCAAAGATATCGGTTACTGCTACAACAGGAAGGAGAAGAAGGACGTAAGTCTGTCCTGACCAGTGCGACAGCGATTAGCTCATAGCCAGCAGCATGGTGAGGGCGGTACTATGGTCGGTGCACCTCTCAAGGGACGAATCGTCATCATCGATGATGTTCTCACCTCTGGCAAGGCCATTCGTGAAGCTATTGACATTCTCAAGGCCTCTCCTGAAGCGAAGCTCGTTGGAATTGTCCAGCTTGTCGACAGACAAGAGAAAGGCCAGAGCGGTAGCGGCAAGAGTACCGTACAGGAGGTTGAGGAAGAGTTCGGTGTGCCCGTCGAGCCTATCATTGGTTTGGATGATATCGTGAAGTACT
			TGGAAAGCTC
		</sequence>
		<sequence>
			<taxon idref="ST187"/>
			ACGGTACGCGCCTCTTGTCGGGTACAAGAAGCCTTGGTCCAACTCTGGCTGGTTGGGCAAACTGTTTGGCGGTAAGAGTGATTCCCACCTGACCATGGCGTCGACCACTGGAAACGACAGGATGGACAGTATCAAGCGGGATCTGCAAGCGAGGCAGCACAAGTACTTCTTCGCCATCAACCTGTACAACTCGTTTGACGTTATCCCTGATATCTTTGCGACACTCTTCCGAGCAGCTGCCATCTTGGGCTACCACAATGTCTTTGTCTCCATTTACGAAAACGGTTCCAACGACCAGACAAAGGCACTCTTGAAGATTTTTGATGCCCTCGCGCGAACGGTCGGTCTGAGGATCATCATCCGAACATCTATGCGTACCCGCGGTCTGTTCAACCATCGTATCGAATACCTCGCCGAAGTTCGAAACGCCGCCATGCTGCCCCTCCACGAGCTTCGTGACAATGACGGAGAAGTCTTTGACTCGGTCGTTTTCATGAATGATATCTTGCCTTGCGTGGACGACTTGCTCGAGTTGATTTGGCAGAGTAGGAGACAGAATGGGTTTCGGTATGTAATCGATCCCTCTCTTCCCATTGCTTCATATACCACCGATGTGACTTCCGAATTTGTGCGCTGTTCTTGAGCTACGGTAGCTAACAACTATGTGATAGGTCGTATTGGTCGAATTGTTCTCAGGTATGCTTTTAAATCAACGGGGTAGGACGTCCATGTATCTAACATTCAAGTTAGGAACGCCATCGAGCATGGAGATCTCGAGGTTGTTGCTGTCAACGAGTGAGTGTCCCAAATGTTGACCCATTGGATGAATTACTAAATTGTCCATAGCCCTTTCATTGACTTGGACTACATGGTACGGTACTCCTGTCTGCCCAATAACCTCGTTTAGTACTAACGCTATTGCACAGGTCTACATGTTCAAGTATGACTCCGTAAGTCTTCGATACTTCTAGCGCTCTATATGGCTTATTAACCTGATTCCCGACAGACTCATGGTCGTTTTAAGGGCTCCGTCGAGGTTAAGGACGGTAAGCTTTACATCAACAACAAGGCCATTGCCGTCTTCGGTGAGAAGGACCCTGCCAATAAGCCCTTGTTCTATAGATTTGTCTCTAACATGTTGGGTCTCGGGGGGCTTCCTCTAGAGACTTGGATGTAAGGGGCTTTACGCATTCGCATAACTTATGAAGTGTGGATGACTCTAGGAGGGGTCTGAGAATGTGCTGTGCCAGCCAGGCTGATAATTGTTTAATTGTTAGCTTGGACTTGTACACAGTCTCATCAGTCTTCAGCTTGGGTCATTGATATTCTGTAAGTCAAAAC-TTATCGATTCACTGTAGTAGGTTGCGGAGGACTTGAAAGTTCTCTCTGCAATTGAGACACTTACCAGGCCATCGCAAGTTGGCAGTGTACACTACTGATTTTACGGTCGTGGGGGACTTGGGAGCTGGTGCTTGTGTCGCATGAGGTAGAGTTGATATGGATGGATGGAAGAGAAGCATA--TGTATGTCGTGGGGGACTTGGGGTAAGACGCCTTGCGGCAAGTAGAGTCAAACCAGTAGTGACTTCTTTTGGTCATGGGGGACTTTGGTAATGGTAGTGAGCCGGAATAAGGGATGGATAAATGTAGTATGGATGGTGACAGGGGGAGCAGCAGAGCGTACGCAGTGGGTATGTATATAGTTGAAAAGGGATGGGCAGTAGAATTTTGAGGAATTAATGACCTAAGGGTGGTTCTAATAGGCTTGTCAAGAAAAAAGTTAAGTTGAATCAAGCTGGGTCAAGCAAAGTCTAGAAAAGATTTATTGGTAAGTATCAGCTGATATCCTGCTCATATCGAAAACGTACTTTTTAATGTACTAACTCTAATCCAGACTGGCATGGTTTGCGGCAGCTTGGCACGGCTTTCATGGACGGTGTCCCTGGTATAACACAGGTAAGAATCCTTAGGAACCACAGGAATCGGTCAACTTATAAAC
			TGCATAGTGTCCTATTCCGCCTGGAAGCTCATTTACCTACCAATTCACCGTAAGCCATCAATCAGGCACGTTTTGGTGGCATTCCCATTATTCCAATTCCATGGCCGACGGCATTTGGGGCCCGTCAGTTTTCCTGACTTTTGATAACAAGTTATCACAGCTGATAGGATACCATAGCTTAATTATCCATTCGCCCAATGAACCCCTCCAAAGGGGACGAGACTATGACGAGGATCGAATCGTTTTTATAACTGACTGGGTGTAAGTATGACCGTTCTTTGGTGAGG--CTCAAGCTAAACATGTTACTTGGATTAGAAATGCCACTGTAAGTTGCAATATCCTCGTCACCAAAATGTGGAACATTACTT-ATGATCATTCCCGGCTAGACTGGTTTAGGTTCCGGTGAACGAGCCTACATTGAGGCTCGGGAGAAACTTGTCCAACCTGTAATCGAGCAGATGATGGCTGCCCGAGGGCTCGAAACTCCTCCCCGGACACCTAACATCGGTGTCGCCTTGGCCGGCGGTGGTTACCGTGCAATGCTGTGAGTGGATTAATGTTGCAAAAGATATGCTCATTACTTATCATTGGCACAGTACGGGGTTGGGTGGTATCATGGGCATGATGAATGAGAGCACGGAAGCGTCCGAAAGCGAGACTGGTGGTTGGCTTGACGGCGTAAGCTACTGGGCTGGTCTGAGCGGTGGGAGTTGGGCAACCGGGACTTTCATGTCTAATGGGGGTCAGTTGCCCACAAATCTTCTTGAAAACGTGGGTTTCTGGCATGATGTATGTGTTCATCTACTGACTTGCGTGATAGCTCTGGAACATCGATCGCTCACCGCAGGTCCCCTTCCTTCCTCTGTCTCTCCCACCTCTCGGGTCTCCGCGCTCTCCCGCCCATCCTCCTCCCCT-ATCTTATTGCGCAATCATGAAACCACGCCGGTCTTCTTACTCGGCACAACTCCACCGATCACACATCCACGTGCTCGCCTCATCGCCCCTACGATGTTTCATCCAAACAATGCGAAATAACCATTATAGGCTGTTGTTGTCCTCAAGGGTGAATCCTACGTCCACGGCACTGTATGCTTCACCCAGGAGTCGGAAAATGCTCCCGTTTGCATCACTGGTGAGGTACGTCATTGGATTCATCGTGGAGTAACATCCGGTCGCTGACATGATAATCACTGATCAGATTAAGGACATGGACGCTGACGCCAAGCGAGGCATGCACGTCCACGAGTTTGGAGACAACACCAACGGCTGTACCTCTGCTGGCCCCCATTACAACCCCTTTAAAAAGCACCACGGTGCTCCCACCGACTCCGAGAGGCACGTTGGTGACCTCGGTATGTGCCCATTGTCATTTTCGGCAACTTTACCTTGAAGTCCGGCCGGTGAGCCATATCGAGCAATTCATAGTCCAATCGAATCTGACATGTGTCCAGTCAATCCCCTTACTTCTTCAATGCCGGTCTCCTTTATTCTTCATCACTTCTCTCAACTACGGCCCAGGCTTACGCCAAGGTACTTTCCTCTTCTAGGATTCCCGACTTTGACGTCCTCTTTGGCCCTGCTTACAAGGGTATCTCCTTGGCTGCTGTCTCCGCTGTAAGCCTTTACCAGCAGACCGGCAAAGATATCGGTTACTGCTACAACAGGAAGGAGAAGAAGGACGTAAGTCTGTCCTGACCAGTGCGACAGCGATTAGCTCATAGCCAGCAGCATGGTGAGGGCGGTACTATGGTCGGTGCACCTCTCAAGGGACGAATCGTCATCATCGATGATGTTCTCACCTCTGGCAAGGCCATTCGTGAAGCTATTGACATTCTCAAGGCCTCTCCTGAAGCGAAGCTCGTTGGAATTGTCCAGCTTGTCGACAGACAAGAGAAAGGCCAGAGCGGTAGCGGCAAGAGTACCGTACAGGAGGTTGAGGAAGAGTTCGGTGTGCCCGTCGAGCCTATCATTGGTTTGGATGATATCGTGAAGTACT
			TGGAAAGCTC
		</sequence>
		<sequence>
			<taxon idref="ST188"/>
			ACGGTACGCGCCTCTTGTCGGGTACAAGAAGCCTTGGTCCAACTCTGGCTGGTTGGGCAAACTGTTTGGCGGTAAGAGTGATTCCCACCTGACCATGGCGTCGACCACTGGAAACGACAGGATGGACAGTATCAAGCGGGATCTGCAAGCGAGGCAGCACAAGTACTTCTTCGCCATCAACCTGTACAACTCGTTTGACGTTATCCCTGATATCTTTGCGACACTCTTCCGAGCAGCTGCCATCTTGGGCTACCACAATGTCTTTGTCTCCATTTACGAAAACGGTTCCAACGACCAGACAAAGGCACTCTTGAAGATTTTTGATGCCCTCGCGCGAACGGTCGGTCTGAGGATCATCATCCGAACATCTATGCGTACCCGCGGTCTGTTCAACCATCGTATCGAATACCTCGCCGAAGTTCGAAACGCCGCCATGCTGCCCCTCCACGAGCTTCGTGACAATGACGGAGAAGTCTTTGACTCGGTCGTTTTCATGAATGATATCTTGCCTTGCGTGGACGACTTGCTCGAGTTGATTTGGCAGAGTAGGAGACAGAATGGGTTTCGGTACGTAATCGATCCCTCTCTTCCCATTGCTTCATATACCACCGATGTGACTTCCGAATTTGTGCGCTGTTCTTGAGCTACGGTAGCTAACAACTATGTGATAGGTCGTATTGGTCGAATTGTTCTCAGGTATGCTTTTAAATCAACGGGGTAGGACGTCCATGTATCTAACATTCAAGTTAGGAACGCCATCGAGCATGGAGATCTCGAGGTTGTTGCTGTCAACGAGTGAGTGTCCCAAATGTTGACCCATTGGATGAATTACTAAATTGTCCATAGCCCTTTCATTGACTTGGACTACATGGTACGGTACTCCTGTCTGCCCAATAACCTCGTTTAGTACTAACGCTATTGCACAGGTCTACATGTTCAAGTATGACTCCGTAAGTCTTCGATACTTCTAGCGCTCTATATGGCTTATTAACCTGATTCCCGACAGACTCATGGTCGTTTTAAGGGCTCCGTCGAGGTTAAGGACGGTAAGCTTTACATCAACAACAAGGCCATTGCCGTCTTCGGTGAGAAGGACCCTGCCAATAAGCCCTTGTTCTATAGATTTGTCTCTAACATGTTGGGTCTCGGGGGGCTTCCTCTAGAGACTTGGATGTAAGGGGCTTTACGCATTCGCATAACTTATGAAGTGTGGATGACTCTAGGAGGGGTCTGAGAATGTGCTGTGCCAGCCAGGCTGATAATAGTTTAATTGTTAGCTTGGACTTGTACACAGTCTCATCAGTCTTCAGCTTGGGTCATTGATATTCTGTAAGTCAAAAC-TTATCCATTCACTGTAGTAGGTTGCGGAGGACTTGAAAGTTCTCTCTGCAATTGAGACACTTACCAGGCCATCGCAAGTTGGCAGTGTACGCTACTGATTTTATGGTCGTGGGGGACTTGGGAGCTGGTGCTTGTGTCGCATGAGGTAGAGTTGATATGGACGGATGGAAGAGAAGCATATGTGTATGTCGCGGGGGACTTGGGGTAAGACGCCTTGCGGCAAGTAGAGTC-AACCAGTAGTGACTTCTTTTAGTCGTGGGGGACTTTGGTAATGGTAGTGAGCCGGAATAAGGGATGGATAAATGTAGTATGGATGGTGACAGGGGGAGCAGCAGAGCGTACGCAGTGGGTATGTATATAGTTGAAAAGGGATGGGCAGTAGAATTTTGAGAAATTAATGACCTAAGGGTGATTCTAATAGGCTTGTCAAGAAAAAAGTTAAGTTGAATCAAGCTGGGTCAAGCAAAGTCTAGAAAAGATTTATTGGTAAGTATCAGCTGATATCCTGCTCATATCGAAAACGTACTTTTTAATGTACTAACTCTAATCCAGACTGGCATGGTTTGCGGCAGCTTGGCACGGCTTTCATGGACGGTGTCCCTGGTATAACACAGGTAAGAATCCTTAGGAACCACAGGAATCGGTCAACTTATAAAC
			TGCATAGTGTCCTATTCCGCCTGGAAGCTCATTTACCTACCAATTCACCGTAAGCCATCAATCAGGCACGTTTTGGTGGCATTCCCATTATTCCAATTCCATGGCCGACGGCATTTGGGGCCCGTCAGTTTTCCTGACTTTTGATAACAAGTTATCACAGCTGATAGGATACCATAGCCTAATTATCCATTCGCCCAATGAACCCCTCCAAAGGGGACGAGACTATGACGAGGATCGAATCGTTTTTATAACTGACTGGGTGTAAGTATGACCGTTCTTTGGTGAGG--CTCAAGCTAAACATGTTACTTGGATTAGAAATGCCACTGTAAGTTGCAATATCCTCGTCACCAAAATGTGGAACATTACTT-ATGATCATTCCCGGCTAGACTGGTTTAGGTTCCGGTGAACGAGCCTACATTGAGGCTCGGGAGAAACTTGTCCAACCTGTAATCGAGCAGATGATGGCTGCCCGAGGGCTCGAAACTCCTCCCCGGACACCTAACATCGGTGTCGCCTTGGCCGGCGGTGGTTACCGTGCAATGCTGTGAGTGGATTAATGTTGCAAAAGATATGCTCATTACTTATCATTGGCACAGTACGGGGTTGGGTGGTATCATGGGCATGATGAATGAGAGCACGGAAGCGTCCGAAAGCGAGACTGGTGGTTGGCTTGACGGCGTAAGCTACTGGGCTGGTCTGAGCGGTGGGAGTTGGGCAACCGGGACTTTCATGTCTAATGGGGGTCAGTTGCCCACAAATCTTCTTGAAAACGTGGGTTTCTGGCATGATGTATGTGTTCATCTACTGACTTGCGTGATAGCTCTGGAACATCGATCGCTCACCGCAGGTCCCCTTCCTTCCTCTGTCTCTCCCACCTCTCGGGTCTCCGCGCTCTCCCGCCCATCCTCCTCCCCT-ATCTTATTGCGCAATCATGAAACCACGCCGGTCTTCTTACTCGGCACAACTCCACCGATCACACATCCACGTGCTCGCCTCATCGCCCCTACGATGTTTCATCCAAACAATGCGAAATAACCATTATAGGCTGTTGTTGTCCTCAAGGGTGAATCCTACGTCCACGGCACTGTATGCTTCACCCAGGAGTCGGAAAATGCTCCCGTTTGCATCACTGGTGAGGTACGTCATTGGATTCATCGTGGAGTAACATCCGGTCGCTGACATGATAATCACTGATCAGATTAAGGACATGGACGCTGACGCCAAGCGAGGCATGCACGTCCACGAGTTTGGAGACAACACCAACGGCTGTACCTCTGCTGGCCCCCATTACAACCCCTTTAAAAAGCACCACGGTGCTCCCACCGACTCCGAGAGGCACGTTGGTGACCTCGGTATGTGCCCATTGTCATTTTCGGCAACTTTACCTTGAAGTCCGGCCGGTGAGCCATATCGAGCAATTCATAGTCCAATCGAATCTGACATGTGTCCAGTCAATCCCCTTACTTCTTCAATGCCGGTCTCCTTTATTCTTCATCACTTCTCTCAACTACGGCCCAGGCTTACGCCAAGGTACTTTCCTCTTCTAGGATTCCCGACTTTGACGTCCTCTTTGGCCCTGCTTACAAGGGTATCTCCTTGGCTGCTGTCTCCGCTGTAAGCCTTTACCAGCAGACCGGCAAAGATATCGGTTACTGCTACAACAGGAAGGAGAAGAAGGACGTAAGTCTGTCCTGACCAGTGCGACAGCGATTAGCTCATAGCCAGCAGCATGGTGAGGGCGGTACTATGGTCGGTGCACCTCTCAAGGGACGAATCGTCATCATCGATGATGTTCTCACCTCCGGCAAGGCCATTCGTGAAGCTATTGACATTCTCAAGGCCTCTCCTGAAGCGAAGCTCGTTGGAATTGTCCAGCTTGTCGACAGACAAGAGAAAGGCCAGAGCGGTAGCGGCAAGAGTACCGTACAGGAGGTTGAGGAAGAGTTCGGTGTGCCCGTCGAGCCTATCATTGGTTTGGATGATATCGTGAAGTACT
			TGGAAAGCTC
		</sequence>
		<sequence>
			<taxon idref="ST189"/>
			ACGGTACGCGCCTCTTGTCGGGTACAAGAAGCCTTGGTCCAACTCTGGCTGGTTGGGCAAACTGTTTGGCGGTAAGAGTGATTCCCACCTGACCATGGCGTCGACCACTGGAAACGACAGGATGGACAGTATCAAGCGGGATCTGCAAGCGAGGCAGCACAAGTACTTCTTCGCCATCAACCTGTACAACTCGTTTGACGTTATCCCTGATATCTTTGCGACACTCTTCCGAGCAGCTGCCATCTTGGGCTACCACAATGTCTTTGTCTCCATTTACGAAAACGGTTCCAACGACCAGACAAAGGCACTCTTGAAGATTTTTGATGCCCTCGCGCGAACGGTCGGTCTGAGGATCATCATCCGAACATCTATGCGTACCCGCGGTCTGTTCAACCATCGTATCGAATACCTCGCCGAAGTTCGAAACGCCGCCATGCTGCCCCTCCACGAGCTTCGTGACAATGACGGAGAAGTCTTTGACTCGGTCGTTTTCATGAATGATATCTTGCCTTGCGTGGACGACTTGCTCGAGTTGATTTGGCAGAGTAGGAGACAGAATGGGTTTCGGTACGTAATCGATCCCTCTCTTCCCATTGCTTCATATACCACCGATGTGACTTCCGAATTTGTGCGCTGTTCTTGAGCTACGGTAGCTAACAACTATGTGATAGGTCGTATTGGTCGAATTGTTCTCAGGTATGCTTTTAAATCAACGGGGTAGGACGTCCATGTATCTAACATTCAAGTTAGGAACGCCATCGAGCATGGAGATCTCGAGGTTGTTGCTGTCAACGAGTGAGTGTCCCAAATGTTGACCCATTGGATGAATTACTAAATTGTCCATAGCCCTTTCATTGACTTGGACTACATGGTACGGTACTCCTGTCTGCCCAATAACCTCGTTTAGTACTAACGCTATTGCACAGGTCTACATGTTCAAGTATGACTCCGTAAGTCTTCGATACTTCTAGCGCTCTATATGGCTTATTAACCTGATTCCCGACAGACTCATGGTCGTTTTAAGGGCTCCGTCGAGGTTAAGGACGGTAAGCTTTACATCAACAACAAGGCCATTGCCGTCTTCGGTGAGAAGGACCCTGCCAATAAGCCCTTGTTCTATAGATTTGTCTCTAACATGTTGGGTCTCGGGGGGCTTCCTCTAGAGACTTGGATGTAAGGGGCTTTACGCATTCGCATAACTTATGAAGTGTGGATGACTCTAGGAGGGGTCTGAGAATGTGCTGTGCCAGCCAGGCTGATAATAGTTTAATTGTTAGCTTGGACTTGTACACAGTCTCATCAGTCTTCAGCTTGGGTCATTGATATTCTGTAAGTCAAAAC-TTATCCATTCACTGTAGTAGGTTGCGGAGGACTTGAAAGTTCTCTCTGCAATTGAGACACTTACCAGGCCATCGCAAGTTGGCAGTGTACGCTACTGATTTTATGGTCGTGGGGGACTTGGGAGCTGGTGCTTGTGTCGCATGAGGTAGAGTTGATATGGACGGATGGAAGAGAAGCATATGTGTATGTCGCGGGGGACTTGGGGTAAGACGCCTTGCGGCAAGTAGAGTC-AACCAGTAGTGACTTCTTTTAGTCGTGGGGGACTTTGGTAATGGTAGTGAGCCGGAATAAGGGATGGATAAATGTAGTATGGATGGTGACAGGGGGAGCAGCAGAGCGTACGCAGTGGGTATGTATATAGTTGAAAAGGGATGGGCAGTAGAATTTTGAGAAATTAATGACCTAAGGGTGATTCTAATAGGCTTGTCAAGAAAAAAGTTAAGTTGAATCAAGCTGGGTCAAGCAAAGTCTAGAAAAGATTTATTGGTAAGTATCAGCTGATATCCTGCTCATATCGAAAACGTACTTTTTAATGTACTAATTCTAATCCAGACTGGCATGGTTTGCGGCAGCTTGGCACGGCTTTCATGGACGGTGTCCCTGGTATAACACAGGTAAGAATCCTTAGGAACCACAGGAATCGGTCAACTTATAAAC
			TGCATAGTGTCCTATTCCGCCTGGAAGCTCATTTACCTACCAATTCACCGTAAGCCATCAATCAGGCACGTTTTGGTGGCATTCCCATTATTCCAATTCCATGGCCGACGGCATTTGGGGCCCGTCAGTTTTCCTGACTTTTGATAACAAGTTATCACAGCTGATAGGATACCATAGCCTAATTATCCACTCGCCCAATGAACCCCTCCAAAGGGGACGAGACTATGACGAGGATCGAATCGTTTTTATAACTGACTGGGTGTAAGTATGACCGTTCTTTGGTGAGGCTCTCAAGCTAAACCTGTTACTTGGATTAGAAATGCCACTGTAAGTTGCAATATCCTCGTCACCAAAATGTGGAACATTACTT-ATGATCATTCCCGGCTAGACTGGTTTAGGTTCCGGTGAACGAGCCTACATTGAGGCTCGGGAGAAACTTGTCCAACCTGTAATCGAGCAGATGATGGCTGCCCGAGGGCTCGAAACTCCTCCCCGGACACCTAACATCGGTGTCGCCTTGGCCGGCGGTGGTTACCGTGCAATGCTGTGAGTGGATTAATGTTGCAAAAGATATGCTCATTACTTATCATTGGCACAGTACGGGGTTGGGTGGTATCATGGGCATGATGAATGAGAGCACGGAAGCGTCCGAAAGCGAGACTGGTGGTTGGCTTGACGGCGTAAGCTACTGGGCTGGTCTGAGCGGTGGGAGTTGGGCAACCGGGACTTTCATGTCTAATGGGGGTCAGTTGCCCACAAATCTTCTTGAAAACGTGGGTTTCTGGCATGATGTATGTGTTCATCTACTGACTTGCGTGATAGCTCTGGAACATCGATCGCTCACCGCAGGTCCCCTTCCTTCCTCTGTCTCTCCCACCTCTCGGGTCTCCGCGCTCTCCCGCCCATCCTCCTCCCCT-ATCTTATTGCGCAATCATGAAACCACGCCGGTCTTCTTACTCGGCACAACTCCACCGATCACACATCCACGTGCTCGCCTCATCGCCCCTACGATGTTTCATCCAAACAATGCGAAATAACCATTATAGGCTGTTGTTGTCCTCAAGGGTGAATCCTACGTCCACGGCACTGTATGCTTCACCCAGGAGTCGGAAAATGCTCCCGTTTGCATCACTGGTGAGGTACGTCATTGGATTCATCGTGGAGTAACATCCGGTCGCTGACATGATAATCACTGATCAGATTAAGGACATGGACGCTGACGCCAAGCGAGGCATGCACGTCCACGAGTTTGGAGACAACACCAACGGCTGTACCTCTGCTGGCCCCCATTACAACCCCTTTAAAAAGCACCACGGTGCTCCCACCGACTCCGAGAGGCACGTTGGTGACCTCGGTATGTGCCCATTGTCATTTTCGGCAACTTTACCTTGAAGTCCGGCCGGTGAGCCATATCGAGCAATTCATAGTCCAATCGAATCTGACATGTGTCCAGTCAATCCCCTTACTTCTTCAATGCCGGTCTCCTTTATTCTTCATCACTTCTCTCAACTACGGCCCAGGCTTACGCCAAGGTACTTTCCTCTTCTAGGATTCCCGACTTTGACGTCCTCTTTGGCCCTGCTTACAAGGGTATCTCCTTGGCTGCTGTCTCCGCTGTAAGCCTTTACCAGCAGACCGGCAAAGATATCGGTTACTGCTACAACAGGAAGGAGAAGAAGGACGTAAGTCTGTCCTGACCAGTGCGACAGCGATTAGCTCATAGCCAGCAGCATGGTGAGGGCGGTACTATGGTCGGTGCACCTCTCAAGGGACGAATCGTCATCATCGATGATGTTCTCACCTCCGGCAAGGCCATTCGTGAAGCTATTGACATTCTCAAGGCCTCTCCTGAAGCGAAGCTCGTTGGAATTGTCCAGCTTGTCGACAGACAAGAGAAAGGCCAGAGCGGTAGCGGCAAGAGTACCGTACAGGAGGTTGAGGAAGAGTTCGGTGTGCCCGTCGAGCCTATCATTGGTTTGGATGATATCGTGAAGTACT
			TGGAAAGCTC
		</sequence>
		<sequence>
			<taxon idref="ST190"/>
			ACGGTACGCGCCTCTTGTCGGGTACAAGAAGCCTTGGTCCAACTCTGGCTGGTTGGGCAAACTGTTTGGCGGTAAGAGTGATTCCCACCTGACCATGGCGTCGACCACTGGAAACGACAGGATGGACAGTATCAAGCGGGATCTGCAAGCGAGGCAGCACAAGTACTTCTTCGCCATCAACCTGTACAACTCGTTTGACGTTATCCCTGATATCTTTGCGACACTCTTCCGAGCAGCTGCCATCTTGGGCTACCACAATGTCTTTGTCTCCATTTACGAAAACGGTTCCAACGACCAGACAAAGGCACTCTTGAAGATTTTTGATGCCCTCGCGCGAACGGTCGGTCTGAGGATCATCATCCGAACATCTATGCGTACCCGCGGTCTGTTCAACCATCGTATCGAATACCTCGCCGAAGTTCGAAACGCCGCCATGCTGCCCCTCCACGAGCTTCGTGACAATGACGGAGAAGTCTTTGACTCGGTCGTTTTCATGAATGATATCTTGCCTTGCGTGGACGACTTGCTCGAGTTGATTTGGCAGAGTAGGAGACAGAATGGGTTTCGGTACGTAATCGATCCCTCTCTTCCCATTGCTTCATATACCACCGATGTGACTTCCGAATTTGTGCGCTGTTCTTGAGCTACGGTAGCTAACAACTATGTGATAGGTCGTATTGGTCGAATTGTTCTCAGGTATGCTTTTAAATCAACGGGGTAGGACGTCCATGTATCTAACATTCAAGTTAGGAACGCCATCGAGCATGGAGATCTCGAGGTTGTTGCTGTCAACGAGTGAGTGTCCCAAATGTTGACCCATTGGATGAATTACTAAATTGTCCATAGCCCTTTCATTGACTTGGACTACATGGTACGGTACTCCTGTCTGCCCAATAACCTCGTTTAGTACTAACGCTATTGCACAGGTCTACATGTTCAAGTATGACTCCGTAAGTCTTCGATACTTCTAGCGCTCTATATGGCTTATTAACCTGATTCCCGACAGACTCATGGTCGTTTTAAGGGCTCCGTCGAGGTTAAGGACGGTAAGCTTTACATCAACAACAAGGCCATTGCCGTCTTCGGTGAGAAGGACCCTGCCAATAAGCCCTTGTTCTATAGATTTGTCTCTAACATGTTGGGTCTCGGGGGGCTTCCTCTAGAGACTTGGATGTAAGGGGCTTTACGCATTCGCATAACTTATGAAGTGTGGATGACTCTAGGAGGGGTCTGAGAATGTGCTGTGCCAGCCAGGCTGATAATTGTTTAATTGTTAGCTTGGACTTGTACACAGTCTCATCAGTCTTCAGCTTGGGTCATTGATATTCTGTAAGTCAAAAC-TTATCGATTCACTGTAGTAGGTTGCGGAGGACTTGAAAGTTCTCTCTGCAATTGAGACACTTACCAGGCCATCGCAAGTTGGCAGTGTACACTACTGATTTTACGGTCGTGGGGGACTTGGGAGCTGGTGCTTGTGTCGCATGAGGTAGAGTTGATATGGATGGATGGAAGAGAAGCATA--TGTATGTCGTGGGGGACTTGGGGTAAGACGCCTTGCGGCAAGTAGAGTCAAACCAGTAGTGACTTCTTTTGGTCATGGGGGACTTTGGTAATGGTAGTGAGCCGGAATAAGGGATGGATAAATGTAGTATGGATGGTGACAGGGGGAGCAGCAGAGCGTACGCAGTGGGTATGTATATAGTTGAAAAGGGATGGGCAGTAGAATTTTGAGGAATTAATGACCTAAGGGTGGTTCTAATAGGCTTGTCAAGAAAAAAGTTAAGTTGAATCAAGCTGGGTCAAGCAAAGTCTAGAAAAGATTTATTGGTAAGTATCAGCTGATATCCTGCTCATATCGAAAACGTACTTTCTAATGTACTAACTCTAATCCAGACTGGCATGGTTTGCGGCAGCTTGGCACGGCTTTCATGGACGGTGTCCCTGGTATAACACAGGTAAGAATCCTTAGGAACCACAGGAATCGGTCAACTTATAAAC
			TGCATAGTGTCCTATTCCGCCTGGAAGCTCATTTACCTACCAATTCACCGTAAGCCATCAATCAGGCACGTTTTGGTGGCATTCCCATTATTCCAATTCCATGGCCGACGGCATTTGGGGCCCGTCAGTTTTCCTGACTTTTGATAACAAGTTATCACAGCTGATAGGATACCATAGCTTAATTATCCATTCGCCCAATGAACCCCTCCAAAGGGGACGAGACTATGACGAGGATCGAATCGTTTTTATAACTGACTGGGTGTAAGTATGACCGTTCTTTGGTGAGG--CTCAAGCTAAACATGTTACTTGGATTAGAAATGCCACTGTAAGTTGCAATATCCTCGTCACCAAAATGTGGAACATTACTT-ATGATCATTCCCGGCTAGACTGGTTTAGGTTCCGGTGAACGAGCCTACATTGAGGCTCGGGAGAAACTTGTCCAACCTGTAATCGAGCAGATGATGGCTGCCCGAGGGCTCGAAACTCCTCCCCGGACACCTAACATCGGTGTCGCCTTGGCCGGCGGTGGTTACCGTGCAATGCTGTGAGTGGATTAATGTTGCAAAAGATATGCTCATTACTTATCATTGGCACAGTACGGGGTTGGGTGGTATCATGGGCATGATGAATGAGAGCACGGAAGCGTCCGAAAGCGAGACTGGTGGTTGGCTTGACGGCGTAAGCTACTGGGCTGGTCTGAGCGGTGGGAGTTGGGCAACCGGGACTTTCATGTCTAATGGGGGTCAGTTGCCCACAAATCTTCTTGAAAACGTGGGTTTCTGGCATGATGTATGTGTTCATCTACTGACTTGCGTGATAGCTCTGGAACATCGATCGCTCACCGCAGGTCCCCTTCCTTCCTCTGTCTCTCCCACCTCTCGGGTCTCCGCGCTCTCCCGCCCATCCTCCTCCCCT-ATCTTATTGCGCAATCATGAAACCACGCCGGTCTTCTTACTCGGCACAACTCCACCGATCACACATCCACGTGCTCGCCTCATCGCCCCTACGATGTTTCATCCAAACAATGCGAAATAACCATTATAGGCTGTTGTTGTCCTCAAGGGTGAATCCTACGTCCACGGCACTGTATGCTTCACCCAGGAGTCGGAAAATGCTCCCGTTTGCATCACTGGTGAGGTACGTCATTGGATTCATCGTGGAGTAACATCCGGTCGCTGACATGATAATCACTGATCAGATTAAGGACATGGACGCTGACGCCAAGCGAGGCATGCACGTCCACGAGTTTGGAGACAACACCAACGGCTGTACCTCTGCTGGCCCCCATTACAACCCCTTTAAAAAGCACCACGGTGCTCCCACCGACTCCGAGAGGCACGTTGGTGACCTCGGTATGTGCCCATTGTCATTTTCGGCAACTTTACCTTGAAGTCCGGCCGGTGAGCCATATCGAGCAATTCATAGTCCAATCGAATCTGACATGTGTCCAGTCAATCCCCTTACTTCTTCAATGCCGGTCTCCTTTATTCTTCATCACTTCTCTCAACTACGGCCCAGGCTTACGCCAAGGTACTTTCCTCTTCTAGGATTCCCGACTTTGACGTCCTCTTTGGCCCTGCTTACAAGGGTATCTCCTTGGCTGCTGTCTCCGCTGTAAGCCTTTACCAGCAGACCGGCAAAGATATCGGTTACTGCTACAACAGGAAGGAGAAGAAGGACGTAAGTCTGTCCTGACCAGTGCGACAGCGATTAGCTCATAGCCAGCAGCATGGTGAGGGCGGTACTATGGTCGGTGCACCTCTCAAGGGACGAATCGTCATCATCGATGATGTTCTCACCTCCGGCAAGGCCATTCGTGAAGCTATTGACATTCTCAAGGCCTCTCCTGAAGCGAAGCTCGTTGGAATTGTCCAGCTTGTCGACAGACAAGAGAAAGGCCAGAGCGGTAGCGGCAAGAGTACCGTACAGGAGGTTGAGGAAGAGTTCGGTGTGCCCGTCGAGCCTATCATTGGTTTGGATGATATCGTGAAGTACT
			TGGAAAGCTC
		</sequence>
		<sequence>
			<taxon idref="ST191"/>
			ACGGTACGCGCCTCTTGTCGGGTACAAGAAGCCTTGGTCCAACTCTGGCTGGTTGGGCAAACTGTTTGGCGGTAAGAGTGATTCCCACCTGACCATGGCGTCGACCACTGGAAACGACAGGATGGACAGTATCAAGCGGGATCTGCAAGCGAGGCAGCACAAGTACTTCTTCGCCATCAACCTGTACAACTCGTTTGACGTTATCCCTGATATCTTTGCGACACTCTTCCGAGCAGCTGCCATCTTGGGCTACCACAATGTCTTTGTCTCCATTTACGAAAACGGTTCCAACGACCAGACAAAGGCACTCTTGAAGATTTTTGATGCCCTCGCGCGAACGGTCGGTCTGAGGATCATCATCCGAACATCTATGCGTACCCGCGGTCTGTTCAACCATCGTATCGAATACCTCGCCGAAGTTCGAAACGCCGCCATGCTGCCCCTCCACGAGCTTCGTGACAATGACGGAGAAGTCTTTGACTCGGTCGTTTTCATGAATGATATCTTGCCTTGCGTGGACGACTTGCTCGAGTTGATTTGGCAGAGTAGGAGACAGAATGGGTTTCGGTACGTAATCGATCCCTCTCTTCCCATTGCTTCATATACCACCGATGTGACTTCCGAATTTGTGCGCTGTTCTTGAGCTACGGTAGCTAACAACTATGTGATAGGTCGTATTGGTCGAATTGTTCTCAGGTATGCTTTTAAATCAACGGGGTAGGACGTCCATGTATCTAACATTCAAGTTAGGAACGCCATCGAGCATGGAGATCTCGAGGTTGTTGCTGTCAACGAGTGAGTGTCCCAAATGTTGACCCATTGGATGAATTACTAAATTGTCCATAGCCCTTTCATTGACTTGGACTACATGGTACGGTACTCCTGTCTGCCCAATAACCTCGTTTAGTACTAACGCTATTGCACAGGTCTACATGTTCAAGTATGACTCCGTAAGTCTTCGATACTTCTAGCGCTCTATATGGCTTATTAACCTGATTCCCGACAGACTCATGGTCGTTTTAAGGGCTCCGTCGAGGTTAAGGACGGTAAGCTTTACATCAACAACAAGGCCATTGCCGTCTTCGGTGAGAAGGACCCTGCCAATAAGCCCTTGTTCTATAGATTTGTCTCTAACATGTTGGGTCTCGGGGGGCTTCCTCTAGAGACTTGGATGTAAGGGGCTTTACGCATTCGCATAACTTATGAAGTGTGGATGACTCTAGGAGGGGTCTGAGAATGTGCTGTGCCAGCCAGGCTGATAATTGTTTAATTGTTAGCTTGGACTTGTACACAGTCTCATCAGTCTTCAGCTTGGGTCATTGATATTCTGTAAGTCAAAAC-TTATCGATTCACTGTAGTAGGTTGCGGAGGACTTGAAAGTTCTCTCTGCAATTGAGACACTTACCAGGCCATCGCAAGTTGGCAGTGTACACTACTGATTTTACGGTCGTGGGGGACTTGGGAGCTGGTGCTTGTGTCGCATGAGGTAGAGTTGATATGGATGGATGGAAGAGAAGCATA--TGTATGTCGTGGGGGACTTGGGGTAAGACGCCTTGCGGCAAGTAGAGTCAAACCAGTAGTGACTTCTTTTGGTCATGGGGGACTTTGGTAATGGTAGTGAGCCGGAATAAGGGATGGATAAATGTAGTATGGATGGTGACAGGGGGAGCAGCAGAGCGTACGCAGTGGGTATGTATATAGTTGAAAAGGGATGGGCAGTAGAATTTTGAGGAATTAATGACCTAAGGGTGGTTCTAATAGGCTTGTCAAGAAAAAAGTTAAGTTGAATCAAGCTGGGTCAAGCAAAGTCTAGAAAAGATTTATTGGTAAGTATCAGCTGATATCCTGCTCATATCGAAAACGTACTTTTTAATGTACTAACTCTAATCCAGACTGGCATGGTTTGCGGCAGCTTGGCACGGCTTTCATGGACGGTGTCCCTGGTATAACACAGGTAAGAATCCTTAGGAACCACAGGAATCGGTCAACTTATAAAC
			TGCATAGTGTCCTATTCCGCCTGGAAGCTCATTTACCTACCAATTCACCGTAAGCCATCAATCAGGCACGTTTTGGTGGCATTCCCATTATTCCAATTCCATGGCCGACGGCATTTGGGGCCCGTCAGTTTTCCTGACTTTTGATAACAAGTTATCACAGCTGATAGGATACCATAGCCTAATTATCCATTCGCCCAATGAACCCCTCCAAAGGGGACGAGACTATGACGAGGATCGAATCGTTTTTATAACTGACTGGGTGTAAGTATGACCGTTCTTTGGTGAGG--CTCAAGCTAAACATGTTACTTGGATTAGAAATGCCACTGTAAGTTGCAATATCCTCGTCACCAAAATGTGGAACATTACTT-ATGATCATTCCCGGCTAGACTGGTTTAGGTTCCGGTGAACGAGCCTACATTGAGGCTCGGGAGAAACTTGTCCAACCTGTAATCGAGCAGATGATGGCTGCCCGAGGGCTCGAAACTCCTCCCCGGACACCTAACATCGGTGTCGCCTTGGCCGGCGGTGGTTACCGTGCAATGCTGTGAGTGGATTAATGTTGCAAAAGATATGCTCATTACTTATCATTGGCACAGTACGGGGTTGGGTGGTATCATGGGCATGATGAATGAGAGCACGGAAGCGTCCGAAAGCGAGACTGGTGGTTGGCTTGACGGCGTAAGCTACTGGGCTGGTCTGAGCGGTGGGAGTTGGGCAACCGGGACTTTCATGTCTAATGGGGGTCAGTTGCCCACAAATCTTCTTGAAAACGTGGGTTTCTGGCATGATGTATGTGTTCATCTACTGACTTGCGTGATAGCTCTGGAACATCGATCGCTCACCGCAGGTCCCCTTCCTTCCTCTGTCTCTCCCACCTCTCGGGTCTCCGCGCTCTCCCGCCCATCCTCCTCCCCT-ATCTTATTGCGCAATCATGAAACCACGCCGGTCTTCTTACTCGGCACAACTCCACCGATCACACATCCACGTGCTCGCCTCATCGCCCCTACGATGTTTCATCCAAACAATGCGAAATAACCATTATAGGCTGTTGTTGTCCTCAAGGGTGAATCCTACGTCCACGGCACTGTATGCTTCACCCAGGAGTCGGAAAATGCTCCCGTTTGCATCACTGGTGAGGTACGTCATTGGATTCATCGTGGAGTAACATCCGGTCGCTGACATGATAATCACTGATCAGATTAAGGACATGGACGCTGACGCCAAGCGAGGCATGCACGTCCACGAGTTTGGAGACAACACCAACGGCTGTACCTCTGCTGGCCCCCATTACAACCCCTTTAAAAAGCACCACGGTGCTCCCACCGACTCCGAGAGGCACGTTGGTGACCTCGGTATGTGCCCATTGTCATTTTCGGCAACTTTACCTTGAAGTCCGGCCGGTGAGCCATATCGAGCAATTCATAGTCCAATCGAATCTGACATGTGTCCAGTCAATCCCCTTACTTCTTCAATGCCGGTCTCCTTTATTCTTCATCACTTCTCTCAACTACGGCCCAGGCTTACGCCAAGGTACTTTCCTCTTCTAGGATTCCCGACTTTGACGTCCTCTTTGGCCCTGCTTACAAGGGTATCTCCTTGGCTGCTGTCTCCGCTGTAAGCCTTTACCAGCAGACCGGCAAAGATATCGGTTACTGCTACAACAGGAAGGAGAAGAAGGACGTAAGTCTGTCCTGACCAGTGCGACAGCGATTAGCTCATAGCCAGCAGCATGGTGAGGGCGGTACTATGGTCGGTGCACCTCTCAAGGGACGAATCGTCATCATCGATGATGTTCTCACCTCTGGCAAGGCCATTCGTGAAGCTATTGACATTCTCAAGGCCTCTCCTGAAGCGAAGCTCGTTGGAATTGTCCAGCTTGTCGACAGACAAGAGAAAGGCCAGAGCGGTAGCGGCAAGAGTACCGTACAGGAGGTTGAGGAAGAGTTCGGTGTGCCCGTCGAGCCTATCATTGGTTTGGATGATATCGTGAAGTACT
			TGGAAAGCTC
		</sequence>
		<sequence>
			<taxon idref="ST192"/>
			ACGGTACGCGCCTCTTGTCGGGTACAAGAAGCCTTGGTCCAACTCTGGCTGGTTGGGCAAACTGTTTGGCGGTAAGAGTGATTCCCACCTGACCATGGCGTCGACCACTGGAAACGACAGGATGGACAGTATCAAGCGGGATCTGCAAGCGAGGCAGCACAAGTACTTCTTCGCCATCAACCTGTACAACTCGTTTGACGTTATCCCTGATATCTTTGCGACACTCTTCCGAGCAGCTGCCATCTTGGGCTACCACAATGTCTTTGTCTCCATTTACGAAAACGGTTCCAACGACCAGACAAAGGCACTCTTGAAGATTTTTGATGCCCTCGCGCGAACGGTCGGTCTGAGGATCATCATCCGAACATCTATGCGTACCCGCGGTCTGTTCAACCATCGTATCGAATACCTCGCCGAAGTTCGAAACGCCGCCATGCTGCCCCTCCACGAGCTTCGTGACAATGACGGAGAAGTCTTTGACTCGGTCGTTTTCATGAATGATATCTTGCCTTGCGTGGACGACTTGCTCGAGTTGATTTGGCAGAGTAGGAGACAGAATGGGTTTCGGTACGTAATCGATCCCTCTCTTCCCATTGCTTCATATACCACCGATGTGACTTCCGAATTTGTGCGCTGTTCTTGAGCTACGGTAGCTAACAACTATGTGATAGGTCGTATTGGTCGAATTGTTCTCAGGTATGCTTTTAAATCAACGGGGTAGGACGTCCATGTATCTAACATTCAAGTTAGGAACGCCATCGAGCATGGAGATCTCGAGGTTGTTGCTGTCAACGAGTGAGTGTCCCAAATGTTGACCCATTGGATGAATTACTAAATTGTCCATAGCCCTTTCATTGACTTGGACTACATGGTACGGTACTCCTGTCTGCCCAATAACCTCGTTTAGTACTAACGCTATTGCACAGGTCTACATGTTCAAGTATGACTCCGTAAGTCTTCGATACTTCTAGCGCTCTATATGGCTTATTAACCTGATTCCCGACAGACTCATGGTCGTTTTAAGGGCTCCGTCGAGGTTAAGGACGGTAAGCTTTACATCAACAACAAGGCCATTGCCGTCTTCGGTGAGAAGGACCCTGCCAATAAGCCCTTGTTCTATAGATTTGTCTCTAACATGTTGGGTCTCGGGGGGCTTCCTCTAGAGACTTGGATGTAAGGGGCTTTACGCATTCGCATAACTTATGAAGTGTGGATGACTCTAGGAGGGGTCTGAGAATGTGCTGTGCCAGCCAGGCTGATAATTGTTTAATTGTTAGCTTGGACTTGTACACAGTCTCATCAGTCTTCAGCTTGGGTCATTGATATTCTGTAAGTCAAAAC-TTATCGATTCACTGTAGTAGGTTGCGGAGGACTTGAAAGTTCTCTCTGCAATTGAGACACTTACCAGGCCATCGCAAGTTGGCAGTGTACACTACTGATTTTACGGTCGTGGGGGACTTGGGAGCTGGTGCTTGTGTCGCATGAGGTAGAGTTGATATGGATGGATGGAAGAGAAGCATA--TGTATGTCGTGGGGGACTTGGGGTAAGACGCCTTGCGGCAAGTAGAGTCAAACCAGTAGTGACTTCTTTTGGTCGTGGGGGACTTTGGTAATGGTAGTGAGCCGGAATAAGGGATGGATAAATGTAGTATGGATGGTGACAGGGGGAGCAGCAGAGCGTACGCAGTGGGTATGTATATAGTTGAAAAGGGATGGGCAGTAGAATTTTGAGGAATTAATGACCTAAGGGTGGTTCTAATAGGCTTGTCAAGAAAAAAGTTAAGTTGAATCAAGCTGGGTCAAGCAAAGTCTAGAAAAGATTTATTGGTAAGTATCAGCTGATATCCTGCTCATATCGAAAACGTACTTTTTAATGTACTAACTCTAATCCAGACTGGCATGGTTTGCGGCAGCTTGGCACGGCTTTCATGGACGGTGTCCCTGGTATAACACAGGTAAGAATCCTTAGGAACCACAGGAATCGGTCAACTTATAAAC
			TGCATAGTGTCCTATTCCGCCTGGAAGCTCATTTACCTACCAATTCACCGTAAGCCATCAATCAGGCACGTTTTGGTGGCATTCCCATTATTCCAATTCCATGGCCGACGGCATTTGGGGCCCGTCAGTTTTCCTGACTTTTGATAACAAGTTATCACAGCTGATAGGATACCATAGCTTAATTATCCATTCGCCCAATGAACCCCTCCAAAGGGGACGAGACTATGACGAGGATCGAATCGTTTTTATAACTGACTGGGTGTAAGTATGACCGTTCTTTGGTGAGG--CTCAAGCTAAACATGTTACTTGGATTAGAAATGCCACTGTAAGTTGCAATATCCTCGTCACCAAAATGTGGAACATTACTT-ATGATCATTCCCGGCTAGACTGGTTTAGGTTCCGGTGAACGAGCCTACATTGAGGCTCGGGAGAAACTTGTCCAACCTGTAATCGAGCAGATGATGGCTGCCCGAGGGCTCGAAACTCCTCCCCGGACACCTAACATCGGTGTCGCCTTGGCCGGCGGTGGTTACCGTGCAATGCTGTGAGTGGATTAATGTTGCAAAAGATATGCTCATTACTTATCATTGGCACAGTACGGGGTTGGGTGGTATCATGGGCATGATGAATGAGAGCACGGAAGCGTCCGAAAGCGAGACTGGTGGTTGGCTTGACGGCGTAAGCTACTGGGCTGGTCTGAGCGGTGGGAGTTGGGCAACCGGGACTTTCATGTCTAATGGGGGTCAGTTGCCCACAAATCTTCTTGAAAACGTGGGTTTCTGGCATGATGTATGTGTTCATCTACTGACTTGCGTGATAGCTCTGGAACATCGATCGCTCACCGCAGGTCCCCTTCCTTCCTCTGTCTCTCCCACCTCTCGGGTCTCCGCGCTCTCCCGCCCATCCTCCTCCCCT-ATCTTATTGCGCAATCATGAAACCACGCCGGTCTTCTTACTCGGCACAACTCCACCGATCACACATCCACGTGCTCGCCTCATCGCCCCTACGATGTTTCATCCAAACAATGCGAAATAACCATTATAGGCTGTTGTTGTCCTCAAGGGTGAATCCTACGTCCACGGCACTGTATGCTTCACCCAGGAGTCGGAAAATGCTCCCGTTTGCATCACTGGTGAGGTACGTCATTGGATTCATCGTGGAGTAACATCCGGTCGCTGACATGATAATCACTGATCAGATTAAGGACATGGACGCTGACGCCAAGCGAGGCATGCACGTCCACGAGTTTGGAGACAACACCAACGGCTGTACCTCTGCTGGCCCCCATTACAACCCCTTTAAAAAGCACCACGGTGCTCCCACCGACTCCGAGAGGCACGTTGGTGACCTCGGTATGTGCCCATTGTCATTTTCGGCAACTTTACCTTGAAGTCCGGCCGGTGAGCCATATCGAGCAATTCATAGTCCAATCGAATCTGACATGTGTCCAGTCAATCCCCTTACTTCTTCAATGCCGGTCTCCTTTATTCTTCATCACTTCTCTCAACTACGGCCCAGGCTTACGCCAAGGTACTTTCCTCTTCTAGGATTCCCGACTTTGACGTCCTCTTTGGCCCTGCTTACAAGGGTATCTCCTTGGCTGCTGTCTCCGCTGTAAGCCTTTACCAGCAGACCGGCAAAGATATCGGTTACTGCTACAACAGGAAGGAGAAGAAGGACGTAAGTCTGTCCTGACCAGTGCGACAGCGATTAGCTCATAGCCAGCAGCATGGTGAGGGCGGTACTATGGTCGGTGCACCTCTCAAGGGACGAATCGTCATCATCGATGATGTTCTCACCTCTGGCAAGGCCATTCGTGAAGCTATTGACATTCTCAAGGCCTCTCCTGAAGCGAAGCTCGTTGGAATTGTCCAGCTTGTCGACAGACAAGAGAAAGGCCAGAGCGGTAGCGGCAAGAGTACCGTACAGGAGGTTGAGGAAGAGTTCGGTGTGCCCGTCGAGCCTATCATTGGTTTGGATGATATCGTGAAGTACT
			TGGAAAGCTC
		</sequence>
		<sequence>
			<taxon idref="ST193"/>
			ACGGTACGCGCCTCTTGTCGGGTACAAGAAGCCTTGGTCCAACTCTGGCTGGTTGGGCAAACTGTTTGGCGGTAAGAGTGATTCCCACCTGACCATGGCGTCGACCACTGGAAACGACAGGATGGACAGTATCAAGCGGGATCTGCAAGCGAGGCAGCACAAGTACTTCTTCGCCATCAACCTGTACAACTCGTTTGACGTTATCCCTGATATCTTTGCGACACTCTTCCGAGCAGCTGCCATCTTGGGCTACCACAATGTCTTTGTCTCCATTTACGAAAACGGTTCCAACGACCAGACAAAGGCACTCTTGAAGATTTTTGATGCCCTCGCGCGAACGGTCGGTCTGAGGATCATCATCCGAACATCTATGCGTACCCGCGGTCTGTTCAACCATCGTATCGAATACCTCGCCGAAGTTCGAAACGCCGCCATGCTGCCCCTCCACGAGCTTCGTGACAATGACGGAGAAGTCTTTGACTCGGTCGTTTTCATGAATGATATCTTGCCTTGCGTGGACGACTTGCTCGAGTTGATTTGGCAGAGTAGGAGACAGAATGGGTTTCGGTACGTAATCGATCCCTCTCTTCCCATTGCTTCATATACCACCGATGTGACTTCCGAATTTGTGCGCTGTTCTTGAGCTACGGTAGCTAACAACTATGTGATAGGTCGTATTGGTCGAATTGTTCTCAGGTATGCTTTTAAATCAACGGGGTAGGACGTCCATGTATCTAACATTCAAGTTAGGAACGCCATCGAGCATGGAGATCTCGAGGTTGTTGCTGTCAACGAGTGAGTGTCCCAAATGTTGACCCATTGGATGAATTACTAAATTGTCCATAGCCCTTTCATTGACTTGGACTACATGGTACGGTACTCCTGTCTGCCCAATAACCTCGTTTAGTACTAACGCTATTGCACAGGTCTACATGTTCAAGTATGACTCCGTAAGTCTACGATACTTCTAGCGCTCTATATGGCTTATTAACCTGATTCCCGACAGACTCATGGTCGTTTTAAGGGCTCCGTCGAGGTTAAGGACGGTAAGCTTTACATCAACAACAAGGCCATTGCCGTCTTCGGTGAGAAGGACCCTGCCAATAAGCCCTTGTTCTATAGATTTGTCTCTAACATGTTGGGTCTCGGGGGGCTTCCTCTAGAGACTTGGATGTAAGGGGCTTTACGCATTCGCATAACTTATGAAGTGTGGATGACTCTAGGAGGGGTCTGAGAATGTGCTGTGCCAGCCAGGCTGATAATAGTTTAATTGTTAGCTTGGACTTGTACACAGTCTCATCAGTCTTCAGCTTGGGTCATTGATATTCTGTAAGTCAAAAC-TTATCCATTCACTGTAGTAGGTTGCGGAGGACTTGAAAGTTCTCTCTGCAATTGAGACACTTACCAGGCCATCGCAAGTTGGCAGTGTACGCTACTGATTTTATGGTCGTGGGGGACTTGGGAGCTGGTGCTTGTGTCGCATGAGGTAGAGTTGATATGGACGGATGGAAGAGAAGCATATGTGTATGTCGCGGGGGACTTGGGGTAAGACGCCTTGCGGCAAGTAGAGTC-AACCAGTAGTGACTTCTTTTAGTCGTGGGGGACTTTGGTAATGGTAGTGAGCCGGAATAAGGGATGGATAAATGTAGTATGGATGGTGACAGGGGGAGCAGCAGAGCGTACGCAGTGGGTATGTATATAGTTGAAAAGGGATGGGCAGTAGAATTTTGAGAAATTAATGACCTAAGGGTGATTCTAATAGGCTTGTCAAGAAAAAAGTTAAGTTGAATCAAGCTGGGTCAAGCAAAGTCTAGAAAAGATTTATTGGTAAGTATCAGCTGATATCCTGCTCATATCGAAAACGTACTTTTTAATGTACTAACTCTAATCCAGACTGGCATGGTTTGCGGCAGCTTGGCACGGCTTTCATGGACGGTGTCCCTGGTATAACACAGGTAAGAATCCTTAGGAACCACAGGAATCGGTCAACTTATAAAC
			TGCATAGTGTCCTATTCCGCCTGGAAGCTCATTTACCTACCAATTCACCGTAAGCCATCAATCAGGCACGTTTTGGTGGCATTCCCATTATTCCAATTCCATGGCCGACGGCATTTGGGGCCCGTCAGTTTTCCTGACTTTTGATAACAAGTTATCACAGCTGATAGGATACCATAGCCTAATTATCCATTCGCCCAATGAACCCCTCCAAAGGGGACGAGACTATGACGAGGATCGAATCGTTTTTATAACTGACTGGGTGTAAGTATGACCGTTCTTTGGTGAGG--CTCAAGCTAAACATGTTACTTGGATTAGAAATGCCACTGTAAGTTGCAATATCCTCGTCACCAAAATGTGGAACATTACTT-ATGATCATTCCCGGCTAGACTGGTTTAGGTTCCGGTGAACGAGCCTACATTGAGGCTCGGGAGAAACTTGTCCAACCTGTAATCGAGCAGATGATGGCTGCCCGAGGGCTCGAAACTCCTCCCCGGACACCTAACATCGGTGTCGCCTTGGCCGGCGGTGGTTACCGTGCAATGCTGTGAGTGGATTAATGTTGCAAAAGATATGCTCATTACTTATCATTGGCACAGTACGGGGTTGGGTGGTATCATGGGCATGATGAATGAGAGCACGGAAGCGTCCGAAAGCGAGACTGGTGGTTGGCTTGACGGCGTAAGCTACTGGGCTGGTCTGAGCGGTGGGAGTTGGGCAACCGGGACTTTCATGTCTAATGGGGGTCAGTTGCCCACAAATCTTCTTGAAAACGTGGGTTTCTGGCATGATGTATGTGTTCATCTACTGACTTGCGTGATAGCTCTGGAACATCGATCGCTCACCGCAGGTCCCCTTCCTTCCTCTGTCTCTCCCACCTCTCGGGTCTCCGCGCTCTCCCGCCCATCCTCCTCCCCT-ATCTTATTGCGCAATCATGAAACCACGCCGGTCTTCTTACTCGGCACAACTCCACCGATCACACATCCACGTGCTCGCCTCATCGCCCCTACGATGTTTCATCCAAACAATGCGAAATAACCATTATAGGCTGTTGTTGTCCTCAAGGGTGAATCCTACGTCCACGGCACTGTATGCTTCACCCAGGAGTCGGAAAATGCTCCCGTTTGCATCACTGGTGAGGTACGTCATTGGATTCATCGTGGAGTAACATCCGGTCGCTGACATGATAATCACTGATCAGATTAAGGACATGGACGCTGACGCCAAGCGAGGCATGCACGTCCACGAGTTTGGAGACAACACCAACGGCTGTACCTCTGCTGGCCCCCATTACAACCCCTTTAAAAAGCACCACGGTGCTCCCACCGACTCCGAGAGGCACGTTGGTGACCTCGGTATGTGCCCATTGTCATTTTCGGCAACTTTACCTTGAAGTCCGGCCGGTGAGCCATATCGAGCAATTCATAGTCCAATCGAATCTGACATGTGTCCAGTCAATCCCCTTACTTCTTCAATGCCGGTCTCCTTTATTCTTCATCACTTCTCTCAACTACGGCCCAGGCTTACGCCAAGGTACTTTCCTCTTCTAGGATTCCCGACTTTGACGTCCTCTTTGGCCCTGCTTACAAGGGTATCTCCTTGGCTGCTGTCTCCGCTGTAAGCCTTTACCAGCAGACCGGCAAAGATATCGGTTACTGCTACAACAGGAAGGAGAAGAAGGACGTAAGTCTGTCCTGACCAGTGCGACAGCGATTAGCTCATAGCCAGCAGCATGGTGAGGGCGGTACTATGGTCGGTGCACCTCTCAAGGGACGAATCGTCATCATCGATGATGTTCTCACCTCCGGCAAGGCCATTCGTGAAGCTATTGACATTCTCAAGGCCTCTCCTGAAGCGAAGCTCGTTGGAATTGTCCAGCTTGTCGACAGACAAGAGAAAGGCCAGAGCGGTAGCGGCAAGAGTACCGTACAGGAGGTTGAGGAAGAGTTCGGTGTGCCCGTCGAGCCTATCATTGGTTTGGATGATATCGTGAAGTACT
			TGGAAAGCTC
		</sequence>
		<sequence>
			<taxon idref="ST194"/>
			ACGGTACGCGCCTCTTGTCGGGTACAAGAAGCCTTGGTCCAACTCTGGCTGGTTGGGCAAACTGTTTGGCGGTAAGAGTGATTCCCACCTGACCATGGCGTCGACCACTGGAAACGACAGGATGGACAGTATCAAGCGGGATCTGCAAGCGAGGCAGCACAAGTACTTCTTCGCCATCAACCTGTACAACTCGTTTGACGTTATCCCTGATATCTTTGCGACACTCTTCCGAGCAGCTGCCATCTTGGGCTACCACAATGTCTTTGTCTCCATTTACGAAAACGGTTCCAACGACCAGACAAAGGCACTCTTGAAGATTTTTGATGCCCTCGCGCGAACGGTCGGTCTGAGGATCATCATCCGAACATCTATGCGTACCCGCGGTCTGTTCAACCATCGTATCGAATACCTCGCCGAAGTTCGAAACGCCGCCATGCTGCCCCTCCACGAGCTTCGTGACAATGACGGAGAAGTCTTTGACTCGGTCGTTTTCATGAATGATATCTTGCCTTGCGTGGACGACTTGCTCGAGTTGATTTGGCAGAGTAGGAGACAGAATGGGTTTCGGTACGTAATCGATCCCTCTCTTCCCATTGCTTCATATACCACCGATGTGACTTCCGAATTTGTGCGCTGTTCTTGAGCTACGGTAGCTAACAACTATGTGATAGGTCGTATTGGTCGAATTGTTCTCAGGTATGCTTTTAAATCAACGGGGTAGGACGTCCATGTATCTAACATTCAAGTTAGGAACGCCATCGAGCATGGAGATCTCGAGGTTGTTGCTGTCAACGAGTGAGTGTCCCAAATGTTGACCCATTGGATGAATTACTAAATTGTCCATAGCCCTTTCATTGACTTGGACTACATGGTACGGTACTCCTGTCTGCCCAATAACCTCGTTTAGTACTAACGCTATTGCACAGGTCTACATGTTCAAGTATGACTCCGTAAGTCTACGATACTTCTAGCGCTCTATATGGCTTATTAACCTGATTCCCGACAGACTCATGGTCGTTTTAAGGGCTCCGTCGAGGTTAAGGACGGTAAGCTTTACATCAACAACAAGGCCATTGCCGTCTTCGGTGAGAAGGACCCTGCCAATAAGCCCTTGTTCTATAGATTTGTCTCTAACATGTTGGGTCTCGGGGGGCTTCCTCTAGAGACTTGGATGTAAGGGGCTTTACGCATTCGCATAACTTATGAAGTGTGGATGACTCTAGGAGGGGTCTGAGAATGTGCTGTGCCAGCCAGGCTGATAATTGTTTAATTGTTAGCTTGGACTTGTACACAGTCTCATCAGTCTTCAGCTTGGGTCATTGATATTCTGTAAGTCAAAAC-TTATCGATTCACTGTAGTAGGTTGCGGAGGACTTGAAAGTTCTCTCTGCAATTGAGACACTTACCAGGCCATCGCAAGTTGGCAGTGTACACTACTGATTTTACGGTCGTGGGGGACTTGGGAGCTGGTGCTTGTGTCGCATGAGGTAGAGTTGATATGGATGGATGGAAGAGAAGCATA--TGTATGTCGTGGGGGACTTGGGGTAAGACGCCTTGCGGCAAGTAGAGTCAAACCAGTAGTGACTTCTTTTGGTCATGGGGGACTTTGGTAATGGTAGTGAGCCGGAATAAGGGATGGATAAATGTAGTATGGATGGTGACAGGGGGAGCAGCAGAGCGTACGCAGTGGGTATGTATATAGTTGAAAAGGGATGGGCAGTAGAATTTTGAGGAATTAATGACCTAAGGGTGGTTCTAATAGGCTTGTCAAGAAAAAAGTTAAGTTGAATCAAGCTGGGTCAAGCAAAGTCTAGAAAAGATTTATTGGTAAGTATCAGCTGATATCCTGCTCATATCGAAAACGTACTTTTTAATGTACTAACTCTAATCCAGACTGGCATGGTTTGCGGCAGCTTGGCACGGCTTTCATGGACGGTGTCCCTGGTATAACACAGGTAAGAATCCTTAGGAACCACAGGAATCGGTCAACTTATAAAC
			TGCATAGTGTCCTATTCCGCCTGGAAGCTCATTTACCTACCAATTCACCGTAAGCCATCAATCAGGCACGTTTTGGTGGCATTCCCATTATTCCAATTCCATGGCCGACGGCATTTGGGGCCCGTCAGTTTTCCTGACTTTTGATAACAAGTTATCACAGCTGATAGGATACCATAGCCTAATTATCCATTCGCCCAATGAACCCCTCCAAAGGGGACGAGACTATGACGAGGATCGAATCGTTTTTATAACTGACTGGGTGTAAGTATGACCGTTCTTTGGTGAGG--CTCAAGCTAAACATGTTACTTGGATTAGAAATGCCACTGTAAGTTGCAATATCCTCGTCACCAAAATGTGGAACATTACTT-ATGATCATTCCCGGCTAGACTGGTTTAGGTTCCGGTGAACGAGCCTACATTGAGGCTCGGGAGAAACTTGTCCAACCTGTAATCGAGCAGATGATGGCTGCCCGAGGGCTCGAAACTCCTCCCCGGACACCTAACATCGGTGTCGCCTTGGCCGGCGGTGGTTACCGTGCAATGCTGTGAGTGGATTAATGTTGCAAAAGATATGCTCATTACTTATCATTGGCACAGTACGGGGTTGGGTGGTATCATGGGCATGATGAATGAGAGCACGGAAGCGTCCGAAAGCGAGACTGGTGGTTGGCTTGACGGCGTAAGCTACTGGGCTGGTCTGAGCGGTGGGAGTTGGGCAACCGGGACTTTCATGTCTAATGGGGGTCAGTTGCCCACAAATCTTCTTGAAAACGTGGGTTTCTGGCATGATGTATGTGTTCATCTACTGACTTGCGTGATAGCTCTGGAACATCGATCGCTCACCGCAGGTCCCCTTCCTTCCTCTGTCTCTCCCACCTCTCGGGTCTCCGCGCTCTCCCGCCCATCCTCCTCCCCT-ATCTTATTGCGCAATCATGAAACCACGCCGGTCTTCTTACTCGGCACAACTCCACCGATCACACATCCACGTGCTCGCCTCATCGCCCCTACGATGTTTCATCCAAACAATGCGAAATAACCATTATAGGCTGTTGTTGTCCTCAAGGGTGAATCCTACGTCCACGGCACTGTATGCTTCACCCAGGAGTCGGAAAATGCTCCCGTTTGCATCACTGGTGAGGTACGTCATTGGATTCATCGTGGAGTAACATCCGGTCGCTGACATGATAATCACTGATCAGATTAAGGACATGGACGCTGACGCCAAGCGAGGCATGCACGTCCACGAGTTTGGAGACAACACCAACGGCTGTACCTCTGCTGGCCCCCATTACAACCCCTTTAAAAAGCACCACGGTGCTCCCACCGACTCCGAGAGGCACGTTGGTGACCTCGGTATGTGCCCATTGTCATTTTCGGCAACTTTACCTTGAAGTCCGGCCGGTGAGCCATATCGAGCAATTCATAGTCCAATCGAATCTGACATGTGTCCAGTCAATCCCCTTACTTCTTCAATGCCGGTCTCCTTTATTCTTCATCACTTCTCTCAACTACGGCCCAGGCTTACGCCAAGGTACTTTCCTCTTCTAGGATTCCCGACTTTGACGTCCTCTTTGGCCCTGCTTACAAGGGTATCTCCTTGGCTGCTGTCTCCGCTGTAAGCCTTTACCAGCAGACCGGCAAAGATATCGGTTACTGCTACAACAGGAAGGAGAAGAAGGACGTAAGTCTGTCCTGACCAGTGCGACAGCGATTAGCTCATAGCCAGCAGCATGGTGAGGGCGGTACTATGGTCGGTGCACCTCTCAAGGGACGAATCGTCATCATCGATGATGTTCTCACCTCTGGCAAGGCCATTCGTGAAGCTATTGACATTCTCAAGGCCTCTCCTGAAGCGAAGCTCGTTGGAATTGTCCAGCTTGTCGACAGACAAGAGAAAGGCCAGAGCGGTAGCGGCAAGAGTACCGTACAGGAGGTTGAGGAAGAGTTCGGTGTGCCCGTCGAGCCTATCATTGGTTTGGATGATATCGTGAAGTACT
			TGGAAAGCTC
		</sequence>
		<sequence>
			<taxon idref="ST195"/>
			ACGGTACGCGCCTCTTGTCGGGTACAAGAAGCCTTGGTCCAACTCTGGCTGGTTGGGCAAACTGTTTGGCGGTAAGAGTGATTCCCACCTGACCATGGCGTCGACCACTGGAAACGACAGGATGGACAGTATCAAGCGGGATCTGCAAGCGAGGCAGCACAAGTACTTCTTCGCCATCAACCTGTACAACTCGTTTGACGTTATCCCTGATATCTTTGCGACACTCTTCCGAGCAGCTGCCATCTTGGGCTACCACAATGTCTTTGTCTCCATTTACGAAAACGGTTCCAACGACCAGACAAAGGCACTCTTGAAGATTTTTGATGCCCTCGCGCGAACGGTCGGTCTGAGGATCATCATCCGAACATCTATGCGTACCCGCGGTCTGTTCAACCATCGTATCGAATACCTCGCCGAAGTTCGAAACGCCGCCATGCTGCCCCTCCACGAGCTTCGTGACAATGACGGAGAAGTCTTTGACTCGGTCGTTTTCATGAATGATATCTTGCCTTGCGTGGACGACTTGCTCGAGTTGATTTGGCAGAGTAGGAGACAGAATGGGTTTCGGTATGTAATCGATCCCTCTCTTCCCATTGCTTCATATACCACCGATGTGACTTCCGAATTTGTGCGCTGTTCTTGAGCTACGGTAGCTAACAACTATGTGATAGGTCGTATTGGTCGAATTGTTCTCAGGTATGCTTTTAAATCAACGGGGTAGGACGTCCATGTATCTAACATTCAAGTTAGGAACGCCATCGAGCATGGAGATCTCGAGGTTGTTGCTGTCAACGAGTGAGTGTCCCAAATGTTGACCCATTGGATGAATTACTAAATTGTCCATAGCCCTTTCATTGACTTGGACTACATGGTACGGTACTCCTGTCTGCCCAATAACCTCGTTTAGTACTAACGCTATTGCACAGGTCTACATGTTCAAGTATGACTCCGTAAGTCTTCGATACTTCTAGCGCTCTATATGGCTTATTAACCTGATTCCCGACAGACTCATGGTCGTTTTAAGGGCTCCGTCGAGGTTAAGGACGGTAAGCTTTACATCAACAACAAGGCCATTGCCGTCTTCGGTGAGAAGGACCCTGCCAATAAGCCCTTGTTCTATAGATTTGTCTCTAACATGTTGGGTCTCGGGGGGCTTCCTCTAGAGACTTGGATGTAAGGGGCTTTACGCATTCGCATAACTTATGAAGTGTGGATGACTCTAGGAGGGGTCTGAGAATGTGCTGTGCCAGCCAGGCTGATAATTGTTTAATTGTTAGCTTGGACTTGTACACAGTCTCATCAGTCTTCAGCTTGGGTCATTGATATTCTGTAAGTCAAAAC-TTATCGATTCACTGTAGTAGGTTGCGGAGGACTTGAAAGTTCTCTCTGCAATTGAGACACTTACCAGGCCATCGCAAGTTGGCAGTGTACACTACTGATTTTACGGTCGTGGGGGACTTGGGAGCTGGTGCTTGTGTCGCATGAGGTAGAGTTGATATGGATGGATGGAAGAGAAGCATA--TGTATGTCGTGGGGGACTTGGGGTAAGACGCCTTGCGGCAAGTAGAGTCAAACCAGTAGTGACTTCTTTTGGTCATGGGGGACTTTGGTAATGGTAGTGAGCCGGAATAAGGGATGGATAAATGTAGTATGGATGGTGACAGGGGGAGCAGCAGAGCGTACGCAGTGGGTATGTATATAGTTGAAAAGGGATGGGCAGTAGAATTTTGAGGAATTAATGACCTAAGGGTGGTTCTAATAGGCTTGTCAAGAAAAAAGTTAAGTTGAATCAAGCTGGGTCAAGCAAAGTCTAGAAAAGATTTATTGGTAAGTATCAGCTGATATCCTGCTCATATCGAAAACGTACTTTTTAATGTACTAACTCTAATCCAGACTGGCATGGTTTGCGGCAGCTTGGCACGGCTTTCATGGACGGTGTCCCTGGTATAACACAGGTAAGAATCCTTAGGAACCACAGGAATCGGTCAACTTATAAAC
			TGCATAGTGTCCTATTCCGCCTGGAAGCTCATTTACCTACCAATTCACCGTAAGCCATCAATCAGGCACGTTTTGGTGGCATTCCCATTATTCCAATTCCATGGCCGACGGCATTTGGGGCCCGTCAGTTTTCCTGACTTTTGATAACAAGTTATCACAGCTGATAGGATACCATAGCCTAATTATCCATTCGCCCAATGAACCCCTCCAAAGGGGACGAGACTATGACGAGGATCGAATCGTTTTTATAACTGACTGGGTGTAAGTATGACCGTTCTTTGGTGAGG--CTCAAGCTAAACATGTTACTTGGATTAGAAATGCCACTGTAAGTTGCAATATCCTCGTCACCAAAATGTGGAACATTACTT-ATGATCATTCCCGGCTAGACTGGTTTAGGTTCCGGTGAACGAGCCTACATTGAGGCTCGTGAGAAACTTGTCCAACCTGTAATCGAGCAGATGATGGCTGCCCGAGGGCTCGAAACTCCTCCCCGGACACCTAACATCGGTGTCGCCTTGGCCGGCGGTGGTTACCGTGCAATGCTGTGAGTGGATTAATGTTGCAAAAGATATGCTCATTACTTATCATTGGCACAGTACGGGGTTGGGTGGTATCATGGGCATGATGAATGAGAGCACGGAAGCGTCCGAAAGCGAGACTGGTGGTTGGCTTGACGGCGTAAGCTACTGGGCTGGTCTGAGCGGTGGGAGTTGGGCAACCGGGACTTTCATGTCTAATGGGGGTCAGTTGCCCACAAATCTTCTTGAAAACGTGGGTTTCTGGCATGATGTATGTGTTCATCTACTGACTTGCGTGATAGCTCTGGAACATCGATCGCTCACCGCAGGTCCCCTTCCTTCCTCTGTCTCTCCCACCTCTCGGGTCTCCGCGCTCTCCCGCCCATCCTCCTCCCCT-ATCTTATTGCGCAATCATGAAACCACGCCGGTCTTCTTACTCGGCACAACTCCACCGATCACACATCCACGTGCTCGCCTCATCGCCCCTACGATGTTTCATCCAAACAATGCGAAATAACCATTATAGGCTGTTGTTGTCCTCAAGGGTGAATCCTACGTCCACGGCACTGTATGCTTCACCCAGGAGTCGGAAAATGCTCCCGTTTGCATCACTGGTGAGGTACGTCATTGGATTCATCGTGGAGTAACATCCGGTCGCTGACATGATAATCACTGATCAGATTAAGGACATGGACGCTGACGCCAAGCGAGGCATGCACGTCCACGAGTTTGGAGACAACACCAACGGCTGTACCTCTGCTGGCCCCCATTACAACCCCTTTAAAAAGCACCACGGTGCTCCCACCGACTCCGAGAGGCACGTTGGTGACCTCGGTATGTGCCCATTGTCATTTTCGGCAACTTTACCTTGAAGTCCGGCCGGTGAGCCATATCGAGCAATTCATAGTCCAATCGAATCTGACATGTGTCCAGTCAATCCCCTTACTTCTTCAATGCCGGTCTCCTTTATTCTTCATCACTTCTCTCAACTACGGCCCAGGCTTACGCCAAGGTACTTTCCTCTTCTAGGATTCCCGACTTTGACGTCCTCTTTGGCCCTGCTTACAAGGGTATCTCCTTGGCTGCTGTCTCCGCTGTAAGCCTTTACCAGCAGACCGGCAAAGATATCGGTTACTGCTACAACAGGAAGGAGAAGAAGGACGTAAGTCTGTCCTGACCAGTGCGACAGCGATTAGCTCATAGCCAGCAGCATGGTGAGGGCGGTACTATGGTCGGTGCACCTCTCAAGGGACGAATCGTCATCATCGATGATGTTCTCACCTCTGGCAAGGCCATTCGTGAAGCTATTGACATTCTCAAGGCCTCTCCTGAAGCGAAGCTCGTTGGAATTGTCCAGCTTGTCGACAGACAAGAGAAAGGCCAGAGCGGTAGCGGCAAGAGTACCGTACAGGAGGTTGAGGAAGAGTTCGGTGTGCCCGTCGAGCCTATCATTGGTTTGGATGATATCGTGAAGTACT
			TGGAAAGCTC
		</sequence>
		<sequence>
			<taxon idref="ST199"/>
			ACGGTACGCGCCTCTTGTCGGGTACAAGAAGCCTTGGTCCAACTCTGGCTGGTTGGGCAAACTGTTTGGCGGTAAGAGTGATTCCCACCTGACCATGGCGTCGACCACTGGAAACGACAGGATGGACAGTATCAAGCGGGATCTGCAAGCGAGGCAGCACAAGTACTTCTTCGCCATCAACCTGTACAACTCGTTTGACGTTATCCCTGATATCTTTGCGACACTCTTCCGAGCAGCTGCCATCTTGGGCTACCACAATGTCTTTGTCTCCATTTACGAAAACGGTTCCAACGACCAGACAAAGGCACTCTTGAAGATTTTTGATGCCCTCGCGCGAACGGTCGGTCTGAGGATCATCATCCGAACATCTATGCGTACCCGCGGTCTGTTCAACCATCGTATCGAATACCTCGCCGAAGTTCGAAACGCCGCCATGCTGCCCCTCCACGAGCTTCGTGACAATGACGGAGAAGTCTTTGACTCGGTCGTTTTCATGAATGATATCTTGCCTTGCGTGGACGACTTGCTCGAGTTGATTTGGCAGAGTAGGAGACAGAATGGGTTTCGGTACGTAATCGATCCCTCTCTTCCCATTGCTTCATATACCACCGATGTGACTTCCGAATTTGTGCGCTGTTCTTGAGCTACGGTAGCTAACAACTATGTGATAGGTCGTATTGGTCGAATTGTTCTCAGGTATGCTTTTAAATCAACGGGGTAGGACGTCCATGTATCTAACATTCAAGTTAGGAACGCCATCGAGCATGGAGATCTCGAGGTTGTTGCTGTCAACGAGTGAGTGTCCCAAATGTTGACCCATTGGATGAATTACTAAATTGTCCATAGCCCTTTCATTGACTTGGACTACATGGTACGGTACTCCTGTCTGCCCAATAACCTCGTTTAGTACTAACGCTATTGCACAGGTCTACATGTTCAAGTATGACTCCGTAAGTCTTCGATACTTCTAGCGCTCTATATGGCTTATTAACCTGATTCCCGACAGACTCATGGTCGTTTTAAGGGCTCCGTCGAGGTTAAGGACGGTAAGCTTTACATCAACAACAAGGCCATTGCCGTCTTCGGTGAGAAGGACCCTGCCAATAAGCCCTTGTTCTATAGATTTGTCTCTAACATGTTGGGTCTCGGGGGGCTTCCTCTAGAGACTTGGATGTAAGGGGCTTTACGCATTCGCATAACTTATGAAGTGTGGATGACTCTAGGAGGGGTCTGAGAATGTGCTGTGCCAGCCAGGCTGATAATTGTTTAATTGTTAGCTTGGACTTGTACACAGTCTCATCAGTCTTCAGCTTGGGTCATTGATATTCTGTAAGTCAAAAC-TTATCGATTCACTGTAGTAGGTTGCGGAGGACTTGAAAGTTCTCTCTGCAATTGAGACACTTACCAGGCCATCGCAAGTTGGCAGTGTACACTACTGATTTTACGGTCGTGGGGGACTTGGGAGCTGGTGCTTGTGTCGCATGAGGTAGAGTTGATATGGATGGATGGAAGAGAAGCATA--TGTATGTCGTGGGGGACTTGGGGTAAGACGCCTTGCGGCAAGTAGAGTCAAACCAGTAGTGACTTCTTTTGGTCATGGGGGACTTTGGTAATGGTAGTGAGCCGGAATAAGGGATGGATAAATGTAGTATGGATGGTGACAGGGGGAGCAGCAGAGCGTACGCAGTGGGTATGTATATAGTTGAAAAGGGATGGGCAGTAGAATTTTGAGGAATTAATGACCTAAGGGTGGTTCTAATAGGCTTGTCAAGAAAAAAGTTAAGTTGAATCAAGCTGGGTCAAGCAAAGTCTAGAAAAGATTTATTGGTAAGTATCAGCTGATATCCTGCTCATATCGAAAACGTACTTTTTAATGTACTAACTCTAATCCAGACTGGCATGGTTTGCGGCAGCTTGGCACGGCTTTCATGGACGGTGTCCCTGGTATAACACAGGTAAGAATCCTTAGGAACCACAGGAATCGGTCAACTTATAAAC
			TGCATAGTGTCCTATTCCGCCTGGAAGCTCATTTACCTACCAATTCACCGTAAGCCATCAATCAGGCACGTTTTGGTGGCATTCCCATTATTCCAATTCCATGGCCGACGGCATTTGGGGCCCGTCAGTTTTCCTGACTTTTGATAACAAGTTATCACAGCTGATAGGATACCATAGCTTAATTATCCATTCGCCCAATGAACCCCTCCAAAGGGGACGAGACTATGACGAGGATCGAATCGTTTTTATAACTGACTGGGTGTAAGTATGACCGTTCTTTGGTGAGG--CTCAAGCTAAACATGTTACTTGGATTAGAAATGCCACTGTAAGTTGCAATATCCTCGTCACCAAAATGTGGAACATTACTT-ATGATCATTCCCGGCTAGACTGGTTTAGGTTCCGGTGAACGAGCCTACATTGAGGCTCGTGAGAAACTTGTCCAACCTGTAATCGAGCAGATGATGGCTGCCCGAGGGCTCGAAACTCCTCCCCGGACACCTAACATCGGTGTCGCCTTGGCCGGCGGTGGTTACCGTGCAATGCTGTGAGTGGATTAATGTTGCAAAAGATATGCTCATTACTTATCATTGGCACAGTACGGGGTTGGGTGGTATCATGGGCATGATGAATGAGAGCACGGAAGCGTCCGAAAGCGAGACTGGTGGTTGGCTTGACGGCGTAAGCTACTGGGCTGGTCTGAGCGGTGGGAGTTGGGCAACCGGGACTTTCATGTCTAATGGGGGTCAGTTGCCCACAAATCTTCTTGAAAACGTGGGTTTCTGGCATGATGTATGTGTTCATCTACTGACTTGCGTGATAGCTCTGGAACATCGATCGCTCACCGCAGGTCCCCTTCCTTCCTCTGTCTCTCCCACCTCTCGGGTCTCCGCGCTCTCCCGCCCATCCTCCTCCCCT-ATCTTATTGCGCAATCATGAAACCACGCCGGTCTTCTTACTCGGCACAACTCCACCGATCACACATCCACGTGCTCGCCTCATCGCCCCTACGATGTTTCATCCAAACAATGCGAAATAACCATTATAGGCTGTTGTTGTCCTCAAGGGTGAATCCTACGTCCACGGCACTGTATGCTTCACCCAGGAGTCGGAAAATGCTCCCGTTTGCATCACTGGTGAGGTACGTCATTGGATTCATCGTGGAGTAACATCCGGTCGCTGACATGATAATCACTGATCAGATTAAGGACATGGACGCTGACGCCAAGCGAGGCATGCACGTCCACGAGTTTGGAGACAACACCAACGGCTGTACCTCTGCTGGCCCCCATTACAACCCCTTTAAAAAGCACCACGGTGCTCCCACCGACTCCGAGAGGCACGTTGGTGACCTCGGTATGTGCCCATTGTCATTTTCGGCAACTTTACCTTGAAGTCCGGCCGGTGAGCCATATCGAGCAATTCATAGTCCAATCGAATCTGACATGTGTCCAGTCAATCCCCTTACTTCTTCAATGCCGGTCTCCTTTATTCTTCATCACTTCTCTCAACTACGGCCCAGGCTTACGCCAAGGTACTTTCCTCTTCTAGGATTCCCGACTTTGACGTCCTCTTTGGCCCTGCTTACAAGGGTATCTCCTTGGCTGCTGTCTCCGCTGTAAGCCTTTACCAGCAGACCGGCAAAGATATCGGTTACTGCTACAACAGGAAGGAGAAGAAGGACGTAAGTCTGTCCTGACCAGTGCGACAGCGATTAGCTCATAGCCAGCAGCATGGTGAGGGCGGTACTATGGTTGGTGCACCTCTCAAGGGACGAATCGTCATCATCGATGATGTTCTCACCTCTGGCAAGGCCATTCGTGAAGCTATTGACATTCTCAAGGCCTCTCCTGAAGCGAAGCTCGTTGGAATTGTCCAGCTTGTCGACAGACAAGAGAAAGGCCAGAGCGGTAGCGGCAAGAGTACCGTACAGGAGGTTGAGGAAGAGTTCGGTGTGCCCGTCGAGCCTATCATTGGTTTGGATGATATCGTGAAGTACT
			TGGAAAGCTC
		</sequence>
		<sequence>
			<taxon idref="ST200"/>
			ACGGTACGCGCCTCTTGTCGGGTACAAGAAGCCTTGGTCCAACTCTGGCTGGTTGGGCAAACTGTTTGGCGGTAAGAGTGATTCCCACCTGACCATGGCGTCGACCACTGGAAACGACAGGATGGACAGTATCAAGCGGGATCTGCAAGCGAGGCAGCACAAGTACTTCTTCGCCATCAACCTGTACAACTCGTTTGACGTTATCCCTGATATCTTTGCGACACTCTTCCGAGCAGCTGCCATCTTGGGCTACCACAATGTCTTTGTCTCCATTTACGAAAACGGTTCCAACGACCAGACAAAGGCACTCTTGAAGATTTTTGATGCCCTCGCGCGAACGGTCGGTCTGAGGATCATCATCCGAACATCTATGCGTACCCGCGGTCTGTTCAACCATCGTATCGAATACCTCGCCGAAGTTCGAAACGCCGCCATGCTGCCCCTCCACGAGCTTCGTGACAATGACGGAGAAGTCTTTGACTCGGTCGTTTTCATGAATGATATCTTGCCTTGCGTGGACGACTTGCTCGAGTTGATTTGGCAGAGTAGGAGACAGAATGGGTTTCGGTACGTAATCGATCCCTCTCTTCCCATTGCTTCATATACCACCGATGTGACTTCCGAATTTGTGCGCTGTTCTTGAGCTACGGTAGCTAACAACTATGTGATAGGTCGTATTGGTCGAATTGTTCTCAGGTATGCTTTTAAATCAACGGGGTAGGACGTCCATGTATCTAACATTCAAGTTAGGAACGCCATCGAGCATGGAGATCTCGAGGTTGTTGCTGTCAACGAGTGAGTGTCCCAAATGTTGACCCATTGGATGAATTACTAAATTGTCCATAGCCCTTTCATTGACTTGGACTACATGGTACGGTACTCCTGTCTGCCCAATAACCTCGTTTAGTACTAACGCTATTGCACAGGTCTACATGTTCAAGTATGACTCCGTAAGTCTTCGATACTTCTAGCGCTCTATATGGCTTATTAACCTGATTCCCGACAGACTCATGGTCGTTTTAAGGGCTCCGTCGAGGTTAAGGACGGTAAGCTTTACATCAACAACAAGGCCATTGCCGTCTTCGGTGAGAAGGACCCTGCCAATAAGCCCTTGTTCTATAGATTTGTCTCTAACATGTTGGGTCTCGGGGGGCTTCCTCTAGAGACTTGGATGTAAGGGGCTTTACGCATTCGCATAACTTATGAAGTGTGGATGACTCTAGGAGGGGTCTGAGAATGTGCTGTGCCAGCCAGGCTGATAATTGTTTAATTGTTAGCTTGGACTTGTACACAGTCTCATCAGTCTTCAGCTTGGGTCATTGATATTCTGTAAGTCAAAAC-TTATCGATTCACTGTAGTAGGTTGCGGAGGACTTGAAAGTTCTCTCTGCAATTGAGACACTTACCAGGCCATCGCAAGTTGGCAGTGTACACTACTGATTTTACGGTCGTGGGGGACTTGGGAGCTGGTGCTTGTGTCGCATGAGGTAGAGTTGATATGGATGGATGGAAGAGAAGCATA--TGTATGTCGTGGGGGACTTGGGGTAAGACGCCTTGCGGCAAGTAGAGTCAAACCAGTAGTGACTTCTTTTGGTCATGGGGGACTTTGGTAATGGTAGTGAGCCGGAATAAGGGATGGATAAATGTAGTATGGATGGTGACAGGGGGAGCAGCAGAGCGTACGCAGTGGGTATGTATATAGTTGAAAAGGGATGGGCAGTAGAATTTTGAGGAATTAATGACCTAAGGGTGGTTCTAATAGGCTTGTCAAGAAAAAAGTTAAGTTGAATCAAGCTGGGTCAAGCAAAGTCTAGAAAAGATTTATTGGTAAGTATCAGCTGATATCCTGCTCATATCGAAAACGTACTTTTTAATGTACTAACTCTAATCCAGACTGGCATGGTTTGCGGCAGCTTGGCACGGCTTTCATGGACGGTGTCCCTGGTATAACACAGGTAAGAATCCTTAGGAACCACAGGAATCGGTCAACTTATAAAC
			TGCATAGTGTCCTATTCCGCCTGGAAGCTCATTTACCTACCAATTCACCGTAAGCCATCAATCAGGCACGTTTTGGTGGCATTCCCATTATTCCAATTCCATGGCCGACGGCATTTGGGGCCCGTCAGTTTTCCTGACTTTTGATAACAAGTTATCACAGCTGATAGGATACCATAGCTTAATTATCCATTCGCCCAATGAACCCCTCCAAAGGGGACGAGACTATGACGAGGATCGAATCGTTTTTATAACTGACTGGGTGTAAGTATGACCGTTCTTTGGTGAGG--CTCAAGCTAAACATGTTACTTGGATTAGAAATGCCACTGTAAGTTGCAATATCCTCGTCACCAAAATGTGGAACATTACTT-ATGATCATTCCCGGCTAGACTGGTTTAGGTTCCGGTGAACGAGCCTACATTGAGGCTCGTGAGAAACTTGTCCAACCTGTAATCGAGCAGATGATGGCTGCCCGAGGGCTCGAAACTCCTCCCCGGACACCTAACATCGGTGTCGCCTTGGCCGGCGGTGGTTACCGTGCAATGCTGTGAGTGGATTAATGTTGCAAAAGATATGCTCATTACTTATCATTGGCACAGTACGGGGTTGGGTGGTATCATGGGCATGATGAATGAGAGCACGGAAGCGTCCGAAAGCGAGACTGGTGGTTGGCTTGACGGCGTAAGCTACTGGGCTGGTCTGAGCGGTGGGAGTTGGGCAACCGGGACTTTCATGTCTAATGGGGGTCAGTTGCCCACAAATCTTCTTGAAAACGTGGGTTTCTGGCATGATGTATGTGTTCATCTACTGACTTGCGTGATAGCTCTGGAACATCGATCACTCACCGCAGGTCCCCTTCCTTCCTCTGTCTCTCCCACCTCTCGGGTCTCCGCGCTCTCCCGCCCATCCTCCTCCCCT-ATCTTATTGCGCAATCATAAAACTACGCCGGTCTTCTTACTCGGCACAACTCCACCGATCACACATCCACGTGCTCGCCTCATCGCCCCTACGATGTTTCATCCAAACAATG-------ACCATTATAGGCTGTTGCTGTCCTCAAGGGTGAATCCTACGTCCACGGCACTGTATACTTCACCCAGGAGTCGGAAAATGCTCCCGTTTGCATCACTGGTGAGGTACGTCATTGGATTCATCGTGGAGTAACATCCAGTCGCTGACATGATAATCACTGATCAGATTAAGGACCTGGACGCTGACGCCAAGCGAGGCATGCACGTCCACGAGTTTGGAGACAACACCAACGGCTGTACCTCTGCTGGCCCCCATTACAACCCCTCGAAAAAGCACCACGGTGCTCCCTCCGACTCCGAGAGGCACGTTGGTGACCTCGGTATGTGCCCATTGTCATTTTCGGCAACTTTACCTTGAAGTCCGGCCGGTGAGCCATATCGAGCAATTCATAGTCCAATCGAATCTGACATGTGTCCAGTCAATCCCCTTACTTCTTCAATGCCGGTCTCCTTTATTCTTCATCACTTCTCTCAACTACGGCCCAGGCTTACGCCAAGGTACTTTCCTCTTCTAGGATTCCCGACTTTGACGTCCTCTTTGGCCCTGCTTACAAGGGTATCTCCTTGGCTGCTGTCTCCGCTGTAAGCCTTTACCAGCAGACCGGCAAAGATATCGGTTACTGCTACAACAGGAAGGAGAAGAAGGACGTAAGTCTGTCCTGACCAGTGCGACAGCGATTAGCTCATAGCCAGCAGCATGGTGAGGGCGGTACTATGGTCGGTGCACCTCTCAAGGGACGAATCGTCATCATCGATGATGTTCTCACCTCTGGCAAGGCCATTCGTGAAGCTATTGACATTCTCAAGGCCTCTCCTGAAGCGAAGCTCGTTGGAATTGTCCAGCTTGTCGACAGACAAGAGAAAGGCCAGAGCGGTAGCGGCAAGAGTACCGTACAGGAGGTTGAGGAAGAGTTCGGTGTGCCCGTCGAGCCTATCATTGGTTTGGATGATATCGTGAAGTACT
			TGGAAAGCTC
		</sequence>
		<sequence>
			<taxon idref="ST202"/>
			ACGGTACGCGCCTCTTGTCGGGTACAAGAAGCCTTGGTCCAACTCTGGCTGGTTGGGCAAACTGTTTGGCGGTAAGAGTGATTCCCACCTGACCATGGCGTCGACCACTGGAAACGACAGGATGGACAGTATCAAGCGGGATCTGCAAGCGAGGCAGCACAAGTACTTCTTCGCCATCAACCTGTACAACTCGTTTGACGTTATCCCTGATATCTTTGCGACACTCTTCCGAGCAGCTGCCATCTTGGGCTACCACAATGTCTTTGTCTCCATTTACGAAAACGGTTCCAACGACCAGACAAAGGCACTCTTGAAGATTTTTGATGCCCTCGCGCGAACGGTCGGTCTGAGGATCATCATCCGAACATCTATGCGTACCCGCGGTCTGTTCAACCATCGTATCGAATACCTCGCCGAAGTTCGAAACGCCGCCATGCTGCCCCTCCACGAGCTTCGTGACAATGACGGAGAAGTCTTTGACTCGGTCGTTTTCATGAATGATATCTTGCCTTGCGTGGACGACTTGCTCGAGTTGATTTGGCAGAGTAGGAGACAGAATGGGTTTCGGTACGTAATCGATCCCTCTCTTCCCATTGCTTCATATACCACCGATGTGACTTCCGAATTTGTGCGCTGTTCTTGAGCTACGGTAGCTAACAACTATGTGATAGGTCGTATTGGTCGAATTGTTCTCAGGTATGCTTTTAAATCAACGGGGTAGGACGTCCATGTATCTAACATTCAAGTTAGGAACGCCATCGAGCATGGAGATCTCGAGGTTGTTGCTGTCAACGAGTGAGTGTCCCAAATGTTGACCCATTGGATGAATTACTAAATTGTCCATAGCCCTTTCATTGACTTGGACTACATGGTACGGTACTCCTGTCTGCCCAATAACCTCGTTTAGTACTAACGCTATTGCACAGGTCTACATGTTCAAGTATGACTCCGTAAGTCTACGATACTTCTAGCGCTCTATATGGCTTATTAACCTGATTCCCGACAGACTCATGGTCGTTTTAAGGGCTCCGTCGAGGTTAAGGACGGTAAGCTTTACATCAACAACAAGGCCATTGCCGTCTTCGGTGAGAAGGACCCTGCCAATAAGCCCTTGTTCTATAGATTTGTCTCTAACATGTTGGGTCTCGGGGGGCTTCCTCTAGAGACTTGGATGTAAGGGGCTTTACGCATTCGCATAACTTATGAAGTGTGGATGACTCTAGGAGGGGTCTGAGAATGTGCTGTGCCAGCCAGGCTGATAATAGTTTAATTGTTAGCTTGGACTTGTACACAGTCTCATCAGTCTTCAGCTTGGGTCATTGATATTCTGTAAGTCAAAAC-TTATCCATTCACTGTAGTAGGTTGCGGAGGACTTGAAAGTTCTCTCTGCAATTGAGACACTTACCAGGCCATCGCAAGTTGGCAGTGTACGCTACTGATTTTATGGTCGTGGGGGACTTGGGAGCTGGTGCTTGTGTCGCATGAGGTAGAGTTGATATGGACGGATGGAAGAGAAGCATATGTGTATGTCGCGGGGGACTTGGGGTAAGACGCCTTGCGGCAAGTAGAGTC-AACCAGTAGTGACTTCTTTTAGTCGTGGGGGACTTTGGTAATGGTAGTGAGCCGGAATAAGGGATGGATAAATGTAGTATGGATGGTGACAGGGGGAGCAGCAGAGCGTACGCAGTGGGTATGTATATAGTTGAAAAGGGATGGGCAGTAGAATTTTGAGAAATTAATGACCTAAGGGTGATTCTAATAGGCTTGTCAAGAAAAAAGTTAAGTTGAATCAAGCTGGGTCAAGCAAAGTCTAGAAAAGATTTATTGGTAAGTATCAGCTGATATCCTGCTCATATCGAAAACGTACTTTTTAATGTACTAACTCTAATCCAGACTGGCATGGTTTGCGGCAGCTTGGCACGGCTTTCATGGACGGTGTCCCTGGTATAACACAGGTAAGAATCCTTAGGAACCACAGGAATCGGTCAACTTATAAAC
			TGCATAGTGTCCTATTCCGCCTGGAAGCTCATTTACCTACCAATTCACCGTAAGCCATCAATCAGGCACGTTTTGGTGGCATTCCCATTATTCCAATTCCATGGCCGACGGCATTTGGGGCCCGTCAGTTTTCCTGACTTTTGATAACAAGTTATCACAGCTGATAGGATACCATAGCCTAATTATCCATTCGCCCAATGAACCCCTCCAAAGGGGACGAGACTATGACGAGGATCGAATCGTTTTTATAACTGACTGGGTGTAAGTATGACCGTTCTTTGGTGAGG--CTCAAGCTAAACATGTTACTTGGATTAGAAATGCCACTGTAAGTTGCAATATCCTCGTCACCAAAATGTGGAACATTACTT-ATGATCATTCCCGGCTAGACTGGTTTAGGTTCCGGTGAACGAGCCTACATTGAGGCTCGGGAGAAACTTGTCCAACCTGTAATCGAGCAGATGATGGCTGCCCGAGGGCTCGAAACTCCTCCCCGGACACCTAACATCGGTGTCGCCTTGGCCGGCGGTGGTTACCGTGCAATGCTGTGAGTGGATTAATGTTGCAAAAGATATGCTCATTACTTATCATTGGCACAGTACGGGGTTGGGTGGTATCATGGGCATGATGAATGAGAGCACGGAAGCGTCCGAAAGCGAGACTGGTGGTTGGCTTGACGGCGTAAGCTACTGGGCTGGTCTGAGCGGTGGGAGTTGGGCAACCGGGACTTTCATGTCTAATGGGGGTCAGTTGCCCACAAATCTTCTTGAAAACGTGGGTTTCTGGCATGATGTATGTGTTCATCTACTGACTTGCGTGATAGCTCTGGAACATCGATCGCTCACCGCAGGTCCCCTTCCTTCCTCTGTCTCTCCCACCTCTCGGGTCTCCGCGCTCTCCCGCCCATCCTCCTCCCCT-ATCTTATTGCGCAATCATGAAACCACGCCGGTCTTCTTACTCGGCACAACTCCACCGATCACACATCCACGTGCTCGCCTCATCGCCCCTACGATGTTTCATCCAAACAATGCGAAATAACCATTATAGGCTGTTGTTGTCCTCAAGGGTGAATCCTACGTCCACGGCACTGTATGCTTCACCCAGGAGTCGGAAAATGCTCCCGTTTGCATCACTGGTGAGGTACGTCATTGGATTCATCGTGGAGTAACATCCGGTCGCTGACATGATAATCACTGATCAGATTAAGGACATGGACGCTGACGCCAAGCGAGGCATGCACGTCCACGAGTTTGGAGACAACACCAACGGCTGTACCTCTGCTGGCCCCCATTACAACCCCTTTAAAAAGCACCACGGTGCTCCCACCGACTCCGAGAGGCACGTTGGTGACCTCGGTATGTGCCCATTGTCATTTTCGGCAACTTTACCTTGAAGTCCGGCCGGTGAGCCATATCGAGCAATTCATAGTCCAATCGAATCTGACATGTGTCCAGTCAATCCCCTTACTTCTTCAATGCCGGTCTCCTTTATTCTTCATCACTTCTCTCAACTACGGCCCAGGCTTACGCCAAGGTACTTTCCTCTTCTAGGATTCCCGACTTTGACGTCCTCTTTGGCCCTGCTTACAAGGGTATCTCCTTGGCTGCTGTCTCCGCTGTAAGCCTTTACCAGCAGACCGGCAAAGATATCGGTTACTGCTACAACAGGAAGGAGAAGAAGGACGTAAGTCTGTCCTGACCAGTGCGACAGCGATTAGCTCATAGCCAGCAGCATGGTGAGGGCGGTACTATGGTTGGTGCACCTCTCAAGGGACGAATCGTCATCATCGATGATGTTCTCACCTCTGGCAAGGCCATTCGTGAAGCTATTGACATTCTCAAGGCCTCTCCTGAAGCGAAGCTCGTTGGAATTGTCCAGCTTGTCGACAGACAAGAGAAAGGCCAGAGCGGTAGCGGCAAGAGTACCGTACAGGAGGTTGAGGAAGAGTTCGGTGTGCCCGTCGAGCCTATCATTGGTTTGGATGATATCGTGAAGTACT
			TGGAAAGCTC
		</sequence>
		<sequence>
			<taxon idref="ST212"/>
			ACGGTACGCGCCTCTTGTCGGGTACAAGAAGCCTTGGTCCAACTCTGGCTGGTTGGGCAAACTGTTTGGCGGTAAGAGTGATTCCCACCTGACCATGGCGTCGACCACTGGAAACGACAGGATGGACAGTATCAAGCGGGATCTGCAAGCGAGGCAGCACAAGTACTTCTTCGCCATCAACCTGTACAACTCGTTTGACGTTATCCCTGATATCTTTGCGACACTCTTCCGAGCAGCTGCCATCTTGGGCTACCACAATGTCTTTGTCTCCATTTACGAAAACGGTTCCAACGACCAGACAAAGGCACTCTTGAAGATTTTTGATGCCCTCGCGCGAACGGTCGGTCTGAGGATCATCATCCGAACATCTATGCGTACCCGCGGTCTGTTCAACCATCGTATCGAATACCTCGCCGAAGTTCGAAACGCCGCCATGCTGCCCCTCCACGAGCTTCGTGACAATGACGGAGAAGTCTTCGACTCGGTCGTTTTCATGAATGATATCTTGCCTTGCGTGGACGACTTGCTCGAGTTGATTTGGCAGAGTAGGAGACAGAATGGGTTTCGGTACGTAATCGATCCCTCTCTTCCCATTGCTTCATATACCACCGATGTGACTTCCGAATTTGTGCGCTGTTCTTGAGCTACGGTAGCTAACAACTATGTGATAGGTCGTATTGGTCGAATTGTTCTCAGGTATGCTTTTAAATCAACGGGGTAGGACGTCCATGTATCTAACATTCAAGTTAGGAACGCCATCGAGCATGGAGATCTCGAGGTTGTTGCTGTCAACGAGTGAGTGTCCCAAATGTTGACCCATTGGATGAATTACTAAATTGTCCATAGCCCTTTCATTGACTTGGACTACATGGTACGGTACTCCTGTCTGCCCAATAACCTCGTTTAGTACTAACGCTATTGCACAGGTCTACATGTTCAAGTATGACTCCGTAAGTCTTCGATACTTCTAGCGCTCTATATGGCTTATTAACCTGATTCCCGACAGACTCATGGTCGTTTTAAGGGCTCCGTCGAGGTTAAGGACGGTAAGCTTTACATCAACAACAAGGCCATTGCCGTCTTCGGTGAGAAGGACCCTGCCAATAAGCCCTTGTTCTATAGATTTGTCTCTAACATGTTGGGTCTCGGGGGGCTTCCTCTAGAGACTTGGATGTAAGGGGCTTTACGCATTCGCATAACTTATGAAGTGTGGATGACTCTAGGAGGGGTCTGAGAATGTGCTGTGCCAGCCAGGCTGATAATAGTTTAATTGTTAGCTTGGACTTGTACACAGTCTCATCAGTCTTCAGCTTGGGTCATTGATATTCTGTAAGTCAAAAC-TTATCCATTCACTGTAGTAGGTTGCGGAGGACTTGAAAGTTCTCTCTGCAATTGAGACACTTACCAGGCCATCGCAAGTTGGCAGTGTACGCTACTGATTTTATGGTCGTGGGGGACTTGGGAGCTGGTGCTTGTGTCGCATGAGGTAGAGTTGATATGGACGGATGGAAGAGAAGCATATGTGTATGTCGCGGGGGACTTGGGGTAAGACGCCTTGCGGCAAGTAGAGTC-AACCAGTAGTGACTTCTTTTAGTCGTGGGGGACTTTGGTAATGGTAGTGAGCCGGAATAAGGGATGGATAAATGTAGTATGGATGGTGACAGGGGGAGCAGCAGAGCGTACGCAGTGGGTATGTATATAGTTGAAAAGGGATGGGCAGTAGAATTTTGAGAAATTAATGACCTAAGGGTGATTCTAATAGGCTTGTCAAGAAAAAAGTTAAGTTGAATCAAGCTGGGTCAAGCAAAGTCTAGAAAAGATTTATTGGTAAGTATCAGCTGATATCCTGCTCATATCGAAAACGTACTTTTTAATGTACTAACTCTAATCCAGACTGGCATGGTTTGCGGCAGCTTGGCACGGCTTTCATGGACGGTGTCCCTGGTATAACACAGGTAAGAATCCTTAGGAACCACAGGAATCGGTCAACTTATAAAC
			TGCATAGTGTCCTATTCCGCCTGGAAGCTCATTTACCTACCAATTCACCGTAAGCCATCAATCAGGCACGTTTTGGTGGCATTCCCATTATTCCAATTCCATGGCCGACGGCATTTGGGGCCCGTCAGTTTTCCTGACTTTTGATAACAAGTTATCACAGCTGATAGGATACCATAGCTTAATTATCCATTCGCCCAATGAACCCCTCCAAAGGGGACGAGACTATGACGAGGATCGAATCGTTTTTATAACTGACTGGGTGTAAGTATGACCGTTCTTTGGTGAGG--CTCAAGCTAAACATGTTACTTGGATTAGAAATGCCACTGTAAGTTGCAATATCCTCGTCACCAAAATGTGGAACATTACTT-ATGATCATTCCCGGCTAGACTGGTTTAGGTTCCGGTGAACGAGCCTACATTGAGGCTCGTGAGAAACTTGTCCAACCTGTAATCGAGCAGATGATGGCTGCCCGAGGGCTCGAAACTCCTCCCCGGACACCTAACATCGGTGTCGCCTTGTCCGGCGGTGGTTACCGTGCAATGCTGTGAGTGGATTAATGTTGCAAAAGATATGCTCATTACTTATCATTGGCACAGTACGGGGTTGGGTGGTATCATGGGCATGATGAATGAGAGCACGGAAGCGTCCGAAAGCGAGACTGGTGGTTGGCTTGACGGCGTAAGCTACTGGGCTGGTCTGAGCGGTGGGAGTTGGGCAACCGGGACTTTCATGTCTAATGGGGGTCAGTTGCCCACAAATCTTCTTGAAAACGTGGGTTTCTGGCATGATGTATGTGTTCATCTACTGACTTGCGTGATAGCTCTGGAACATCGATCGCTCACCGCAGGTCCCCTTCCTTCCTCTGTCTCTCCCACCTCTCGGGTCTCCGCGCTCTCCCGCCCATCCTCCTCCCCT-ATCTTATTGCGCAATCATGAAACCACGCCGGTCTTCTTACTCGGCACAACTCCACCGATCACACATCCACGTGCTCGCCTCATCGCCCCTACGATGTTTCATCCAAACAATGCGAAATAACCATTATAGGCTGTTGTTGTCCTCAAGGGTGAATCCTACGTCCACGGCACTGTATGCTTCACCCAGGAGTCGGAAAATGCTCCCGTTTGCATCACTGGTGAGGTACGTCATTGGATTCATCGTGGAGTAACATCCGGTCGCTGACATGATAATCACTGATCAGATTAAGGACATGGACGCTGACGCCAAGCGAGGCATGCACGTCCACGAGTTTGGAGACAACACCAACGGCTGTACCTCTGCTGGCCCCCATTACAACCCCTTTAAAAAGCACCACGGTGCTCCCACCGACTCCGAGAGGCACGTTGGTGACCTCGGTATGTGCCCATTGTCATTTTCGGCAACTTTACCTTGAAGTCCGGCCGGTGAGCCATATCGAGCAATTCATAGTCCAATCGAATCTGACATGTGTCCAGTCAATCCCCTTACTTCTTCAATGCCGGTCTCCTTTATTCTTCATCACTTCTCTCAACTACGGCCCAGGCTTACGCCAAGGTACTTTCCTCTTCTAGGATTCCCGACTTTGACGTCCTCTTTGGCCCTGCTTACAAGGGTATCTCCTTGGCTGCTGTCTCCGCTGTAAGCCTTTACCAGCAGACCGGCAAAGATATCGGTTACTGCTACAACAGGAAGGAGAAGAAGGACGTAAGTCTGTCCTGACCAGTGCGACAGCGATTAGCTCATAGCCAGCAGCATGGTGAGGGCGGTACTATGGTCGGTGCACCTCTCAAGGGACGAATCGTCATCATCGATGATGTTCTCACCTCTGGCAAGGCCATTCGTGAAGCTATTGACATTCTCAAGGCCTCTCCTGAAGCGAAGCTCGTTGGAATTGTCCAGCTTGTCGACAGACAAGAGAAAGGCCAGAGCGGTAGCGGCAAGAGTACCGTACAGGAGGTTGAGGAAGAGTTCGGTGTGCCCGTCGAGCCTATCATTGGTTTGGATGATATCGTGAAGTACT
			TGGAAAGCTC
		</sequence>
		<sequence>
			<taxon idref="ST218"/>
			ACGGTACGCGCCTCTTGTCGGGTACAAGAAGCCTTGGTCCAACTCTGGCTGGTTGGGCAAACTGTTTGGCGGTAAGAGTGATTCCCACCTGACCATGGCGTCGACCACTGGAAACGACAGGATGGACAGTATCAAGCGGGATCTGCAAGCGAGGCAGCACAAGTACTTCTTCGCCATCAACCTGTACAACTCGTTTGACGTTATCCCTGATATCTTTGCGACACTCTTCCGAGCAGCTGCCATCTTGGGCTACCACAATGTCTTTGTCTCCATTTACGAAAACGGTTCCAACGACCAGACAAAGGCACTCTTGAAGATTTTTGATGCCCTCGCGCGAACGGTCGGTCTGAGGATCATCATCCGAACATCTATGCGTACCCGCGGTCTGTTCAACCATCGTATCGAATACCTCGCCGAAGTTCGAAACGCCGCCATGCTGCCCCTCCACGAGCTTCGTGACAATGACGGAGAAGTCTTCGACTCGGTCGTTTTCATGAATGATATCTTGCCTTGCGTGGACGACTTGCTCGAGTTGATTTGGCAGAGTAGGAGACAGAATGGGTTTCGGTACGTAATCGATCCCTCTCTTCCCATTGCTTCATATACTACCGATGTGACTACCGAATTTGTGCGCTGTTCTTGAGCTACGGTAGCTAACAACTATGTGATAGGTCGTATTGGTCGAATTGTTCTCAGGTATGCTTTTAAATCAACGGGGTAGGACGTCCATGTATCTAACATTCAAGTTAGGAACGCCATCGAGCATGGAGATCTCGAGGTTGTTGCTGTCAACGAGTGAGTGTCCCAAATGTTGACCCATTAGATGAATTACTAAATTGTCCATAGCCCTTTCATTGACTTGGACTACATGGTACGGTACTCCTGTCTGCCCAATAACCTCGTTTAGTACTAACGCTATTGCACAGGTCTACATGTTCAAGTATGACTCCGTAAGTCTTCGATACTTCTAGCGCTCTATATGGCTTATTAACCTGATTCCCGACAGACTCATGGTCGTTTTAAGGGCTCCGTCGAGGTTAAGGACGGTAAGCTTTACATCAACAACAAGGCCATTGCCGTCTTCGGTGAGAAGGACCCTGCCAATAAGCCCTTGTTCTATAGATTTGTCTCTAACATGTTGGGTCTCGGGGGGCTTCCTCTAGAGACTTGGATGTAAGGGGCTTTACGCATTCGCATAACTTATGAAGTGTGGATGACTCTAGGAGGGGTCTGAGAATGTGCTGTGCCAGCCAGGCTGATAATAGTTTAATTGTTAGCTTGGACTTGTACACAGTCTCATCAGTCTTCAGCTTGGGTCATTGATATTCTGTAAGTCAAAAC-TTATCCATTCACTGTAGTAGGTTGCGGAGGACTTGAAAGTTCTCTCTGCAATTGAGACACTTACCAGGCCATCGCAAGTTGGCAGTGTACGCTACTGATTTTATGGTCGTGGGGGACTTGGGAGCTGGTGCTTGTGTCGCATGAGGTAGAGTTGATATGGACGGATGGAAGAGAAGCATATGTGTATGTCGCGGGGGACTTGGGGTAAGACGCCTTGCGGCAAGTAGAGTC-AACCAGTAGTGACTTCTTTTAGTCGTGGGGGACTTTGGTAATGGTAGTGAGCCGGAATAAGGGATGGATAAATGTAGTATGGATGGTGACAGGGGGAGCAGCAGAGCGTACGCAGTGGGTATGTATATAGTTGAAAAGGGATGGGCAGTAGAATTTTGAGAAATTAATGACCTAAGGGTGATTCTAATAGGCTTGTCAAGAAAAAAGTTAAGTTGAATCAAGCTGGGTCAAGCAAAGTCTAGAAAAGATTTATTGGTAAGTATCAGCTGATATCCTGCTCATATCGAAAACGTACTTTTTAATGTACTAACTCTAATCCAGACTGGCATGGTTTGCGGCAGCTTGGCACGGCTTTCATGGACGGTGTCCCTGGTATAACACAGGTAAGAATCCTTAGGAACCACAGGAATCGGTCAACTTATAAAC
			TGCATAGTGTCCTATTCCGCCTGGAAGCTCATTTACCTACCAATTCACCGTAAGCCATCAATCAGGCACGTTTTGGTGGCATTCCCATTATTCCAATTCCATGGCCGACGGCATTTGGGGCCCGTCAGTTTTCCTGACTTTTGATAACAAGTTATCACAGCTGATAGGATACCATAGCTTAATTATCCATTCGCCCAATGAACCCCTCCAAAGGGGACGAGACTATGACGAGGATCGAATCGTTTTTATAACTGACTGGGTGTAAGTATGACCGTTCTTTGGTGAGG--CTCAAGCTAAACATGTTACTTGGATTAGAAATGCCACTGTAAGTTGCAATATCCTCGTCACCAAAATGTGGAACATTACTT-ATGATCATTCCCGGCTAGACTGGTTTAGGTTCCGGTGAACGAGCCTACATTGAGGCTCGGGAGAAACTTGTCCAACCTGTAATTGCGCAGATGATGGCTGCCCGAGGGCTCGAAACTCCTCCCCGGACACCTAACATCGGTGTCGCCTTGGCCGGCGGTGGTTACCGTGCAATGCTGTGAGTGGATTAATGTTGCAAAAGATATGCTCATTACTTATCATTGGCACAGTACGGGGTTGGGTGGTATCATGGGCATGATGAATGAGAGCACGGAAGCGTCCGAAAGCGAGACTGGTGGTTGGCTTGACGGCGTAAGCTACTGGGCTGGTCTGAGCGGTGGGAGTTGGGCAACCGGGACTTTCATGTCTAATGGGGGTCAGTTGCCCACAAATCTTCTTGAAAACGTGGGTTTCTGGCATGATGTATGTGTTCATCTACTGACTTGCGTGATAGCTCTGGAACATCGATCGCTCACCGCAGGTCCCCTTCCTTCCTCTGTCTCTCCCACCTCTCGGGTCTCCGCGCTCTCCCGCCCATCCTCCTCCCCT-ATCTTATTGCGCAATCATGAAACCACGCCGGTCTTCTTACTCGGCACAACTCCACCGATCACACATCCACGTGCTCGCCTCATCGCCCCTACGATGTTTCATCCAAACAATGCGAAATAACCATTATAGGCTGTTGTTGTCCTCAAGGGTGAATCCTACGTCCACGGCACTGTATGCTTCACCCAGGAGTCGGAAAATGCTCCCGTTTGCATCACTGGTGAGGTACGTCATTGGATTCATCGTGGAGTAACATCCGGTCGCTGACATGATAATCACTGATCAGATTAAGGACATGGACGCTGACGCCAAGCGAGGCATGCACGTCCACGAGTTTGGAGACAACACCAACGGCTGTACCTCTGCTGGCCCCCATTACAACCCCTTTAAAAAGCACCACGGTGCTCCCACCGACTCCGAGAGGCACGTTGGTGACCTCGGTATGTGCCCATTGTCATTTTCGGCAACTTTACCTTGAAGTCCGGCCGGTGAGCCATATCGAGCAATTCATAGTCCAATCGAATCTGACATGTGTCCAGTCAATCCCCTTACTTCTTCAATGCCGGTCTCCTTTATTCTTCATCACTTCTCTCAACTACGGCCCAGGCTTACGCCAAGGTACTTTCCTCTTCTAGGATTCCCGACTTTGACGTCCTCTTTGGCCCTGCTTACAAGGGTATCTCCTTGGCTGCTGTCTCCGCTGTAAGCCTTTACCAGCAGACCGGCAAAGATATCGGTTACTGCTACAACAGGAAGGAGAAGAAGGACGTAAGTCTGTCCTGACCAGTGCGACAGCGATTAGCTCATAGCCAGCAGCATGGTGAGGGCGGTACTATGGTTGGTGCACCTCTCAAGGGACGAATCGTCATCATCGATGATGTTCTCACCTCTGGCAAGGCCATTCGTGAAGCTATTGACATTCTCAAGGCCTCTCCTGAAGCGAAGCTCGTTGGAATTGTCCAGCTTGTCGACAGACAAGAGAAAGGCCAGAGCGGTAGCGGCAAGAGTACCGTACAGGAGGTTGAGGAAGAGTTCGGTGTGCCCGTCGAGCCTATCATTGGTTTGGATGATATCGTGAAGTACT
			TGGAAAGCTC
		</sequence>
		<sequence>
			<taxon idref="ST230"/>
			ACGGTACGCGCCTCTTGTCGGGTACAAGAAGCCTTGGTCCAACTCTGGCTGGTTGGGCAAACTGTTTGGCGGTAAGAGTGATTCCCACCTGACCATGGCGTCGACCACTGGAAACGACAGGATGGACAGTATCAAGCGGGATCTGCAAGCGAGGCAGCACAAGTACTTCTTCGCCATCAACCTGTACAACTCGTTTGACGTTATCCCTGATATCTTTGCGACACTCTTCCGAGCAGCTGCCATCTTGGGCTACCACAATGTCTTTGTCTCCATTTACGAAAACGGTTCCAACGACCAGACAAAGGCACTCTTGAAGATTTTTGATGCCCTCGCGCGAACGGTCGGTCTGAGGATCATCATCCGAACATCTATGCGTACCCGCGGTCTGTTCAACCATCGTATCGAATACCTCGCCGAAGTTCGAAACGCCGCCATGCTGCCCCTCCACGAGCTTCGTGACAATGACGGAGAAGTCTTCGACTCGGTCGTTTTCATGAATGATATCTTGCCTTGCGTGGACGACTTGCTCGAGTTGATTTGGCAGAGTAGGAGACAGAATGGGTTTCGGTACGTAATCGATCCCTCTCTTCCCATTGCTTCATATACCACCGATGTGACTTCCGAATTTGTGCGCTGTTCTTGAGCTACGGTAGCTAACAACTATGTGATAGGTCGTATTGGTCGAATTGTTCTCAGGTATGCTTTTAAATCAACGGGGTAGGACGTCCATGTATCTAACATTCAAGTTAGGAACGCCATCGAGCATGGAGATCTCGAGGTTGTTGCTGTCAACGAGTGAGTGTCCCAAATGTTGACCCATTGGATGAATTACTAAATTGTCCATAGCCCTTTCATTGACTTGGACTACATGGTACGGTACTCCTGTCTGCCCAATAACCTCGTTTAGTACTAACGCTATTGCACAGGTCTACATGTTCAAGTATGACTCCGTAAGTCTTCGATACTTCTAGCGCTCTATATGGCTTATTAACCTGATTCCCGACAGACTCATGGTCGTTTTAAGGGCTCCGTCGAGGTTAAGGACGGTAAGCTTTACATCAACAACAAGGCCATTGCCGTCTTCGGTGAGAAGGACCCTGCCAATAAGCCCTTGTTCTATAGATTTGTCTCTAACATGTTGGGTCTCGGGGGGCTTCCTCTAGAGACTTGGATGTAAGGGGCTTTACGCATTCGCATAACTTATGAAGTGTGGATGACTCTAGGAGGGGTCTGAGAATGTGCTGTGCCAGCCAGGCTGATAATAGTTTAATTGTTAGCTTGGACTTGTACACAGTCTCATCAGTCTTCAGCTTGGGTCATTGATATTCTGTAAGTCAAAAC-TTATCCATTCACTGTAGTAGGTTGCGGAGGACTTGAAAGTTCTCTCTGCAATTGAGACACTTACCAGGCCATCGCAAGTTGGCAGTGTACGCTACTGATTTTATGGTCGTGGGGGACTTGGGAGCTGGTGCTTGTGTCGCATGAGGTAGAGTTGATATGGACGGATGGAAGAGAAGCATATGTGTATGTCGCGGGGGACTTGGGGTAAGACGCCTTGCGGCAAGTAGAGTC-AACCAGTAGTGACTTCTTTTAGTCGTGGGGGACTTTGGTAATGGTAGTGAGCCGGAATAAGGGATGGATAAATGTAGTATGGATGGTGACAGGGGGAGCAGCAGAGCGTACGCAGTGGGTATGTATATAGTTGAAAAGGGATGGGCAGTAGAATTTTGAGAAATTAATGACCTAAGGGTGATTCTAATAGGCTTGTCAAGAAAAAAGTTAAGTTGAATCAAGCTGGGTCAAGCAAAGTCTAGAAAAGATTTATTGGTAAGTATCAGCTGATATCCTGCTCATATCGAAAACGTACTTTTTAATGTACTAACTCTAATCCAGACTGGCATGGTTTGCGGCAGCTTGGCACGGCTTTCATGGACGGTGTCCCTGGTATAACACAGGTAAGAATCCTTAGGAACCACAGGAATCGGTCAACTTATAAAC
			TGCATAGTGTCCTATTCCGCCTGGAAGCTCATTTACCTACCAATTCACCGTAAGCCATCAATCAGGCACGTTTTGGTGGCATTCCCATTATTCCAATTCCATGGCCGACGGCATTTGGGGCCCGTCAGTTTTCCTGACTTTTGATAACAAGTTATCACAGCTGATAGGATACCATAGCCTAATTATCCATTCGCCCAATGAACCCCTCCAAAGGGGACGAGACTATGACGAGGATCGAATCGTTTTTATAACTGACTGGGTGTAAGTATGACCGTTCTTTGGTGAGG--CTCAAGCTAAACATGTTACTTGGATTAGAAATGCCACTGTAAGTTGCAATATCCTCGTCACCAAAATGTGGAACATTACTT-ATGATCATTCCCGGCTAGACTGGTTTAGGTTCCGGTGAACGAGCCTACATTGAGGCTCGTGAGAAACTTGTCCAACCTGTAATCGAGCAGATGATGGCTGCCCGAGGGCTCGAAACTCCTCCCCGGACACCTAACATCGGTGTCGCCTTGTCCGGCGGTGGTTACCGTGCAATGCTGTGAGTGGATTAATGTTGCAAAAGATATGCTCATTACTTATCATTGGCACAGTACGGGGTTGGGTGGTATCATGGGCATGATGAATGAGAGCACGGAAGCGTCCGAAAGCGAGACTGGTGGTTGGCTTGACGGCGTAAGCTACTGGGCTGGTCTGAGCGGTGGGAGTTGGGCAACCGGGACTTTCATGTCTAATGGGGGTCAGTTGCCCACAAATCTTCTTGAAAACGTGGGTTTCTGGCATGATGTATGTGTTCATCTACTGACTTGCGTGATAGCTCTGGAACATCGATCGCTCACCGCAGGTCCCCTTCCTTCCTCTGTCTCTCCCACCTCTCGGGTCTCCGCGCTCTCCCGCCCATCCTCCTCCCCT-ATCTTATTGCGCAATCATGAAACCACGCCGGTCTTCTTACTCGGCACAACTCCACCGATCACACATCCACGTGCTCGCCTCATCGCCCCTACGATGTTTCATCCAAACAATGCGAAATAACCATTATAGGCTGTTGTTGTCCTCAAGGGTGAATCCTACGTCCACGGCACTGTATGCTTCACCCAGGAGTCGGAAAATGCTCCCGTTTGCATCACTGGTGAGGTACGTCATTGGATTCATCGTGGAGTAACATCCGGTCGCTGACATGATAATCACTGATCAGATTAAGGACATGGACGCTGACGCCAAGCGAGGCATGCACGTCCACGAGTTTGGAGACAACACCAACGGCTGTACCTCTGCTGGCCCCCATTACAACCCCTTTAAAAAGCACCACGGTGCTCCCACCGACTCCGAGAGGCACGTTGGTGACCTCGGTATGTGCCCATTGTCATTTTCGGCAACTTTACCTTGAAGTCCGGCCGGTGAGCCATATCGAGCAATTCATAGTCCAATCGAATCTGACATGTGTCCAGTCAATCCCCTTACTTCTTCAATGCCGGTCTCCTTTATTCTTCATCACTTCTCTCAACTACGGCCCAGGCTTACGCCAAGGTACTTTCCTCTTCTAGGATTCCCGACTTTGACGTCCTCTTTGGCCCTGCTTACAAGGGTATCTCCTTGGCTGCTGTCTCCGCTGTAAGCCTTTACCAGCAGACCGGCAAAGATATCGGTTACTGCTACAACAGGAAGGAGAAGAAGGACGTAAGTCTGTCCTGACCAGTGCGACAGCGATTAGCTCATAGCCAGCAGCATGGTGAGGGCGGTACTATGGTCGGTGCACCTCTCAAGGGACGAATCGTCATCATCGATGATGTTCTCACCTCTGGCAAGGCCATTCGTGAAGCTATTGACATTCTCAAGGCCTCTCCTGAAGCGAAGCTCGTTGGAATTGTCCAGCTTGTCGACAGACAAGAGAAAGGCCAGAGCGGTAGCGGCAAGAGTACCGTACAGGAGGTTGAGGAAGAGTTCGGTGTGCCCGTCGAGCCTATCATTGGTTTGGATGATATCGTGAAGTACT
			TGGAAAGCTC
		</sequence>
		<sequence>
			<taxon idref="ST234"/>
			ACGGTACGCGCCTCTTGTCGGGTACAAGAAGCCTTGGTCCAACTCTGGCTGGTTGGGCAAACTGTTTGGCGGTAAGAGTGATTCCCACCTGACCATGGCGTCGACCACTGGAAACGACAGGATGGACAGTATCAAGCGGGATCTGCAAGCGAGGCAGCACAAGTACTTCTTCGCCATCAACCTGTACAACTCGTTTGACGTTATCCCTGATATCTTTGCGACACTCTTCCGAGCAGCTGCCATCTTGGGCTACCACAATGTCTTTGTCTCCATTTACGAAAACGGTTCCAACGACCAGACAAAGGCACTCTTGAAGATTTTTGATGCCCTCGCGCGAACGGTCGGTCTGAGGATCATCATCCGAACATCTATGCGTACCCGCGGTCTGTTCAACCATCGTATCGAATACCTCGCCGAAGTTCGAAACGCCGCCATGCTGCCCCTCCACGAGCTTCGTGACAATGACGGAGAAGTCTTTGACTCGGTCGTTTTCATGAATGATATCTTGCCTTGCGTGGACGACTTGCTCGAGTTGATTTGGCAGAGTAGGAGACAGAATGGGTTTCGGTACGTAATCGATCCCTCTCTTCCCATTGCTTCATATACCACCGATGTGACTTCCGAATTTGTGCGCTGTTCTTGAGCTACGGTAGCTAACAACTATGTGATAGGTCGTATTGGTCGAATTGTTCTCAGGTATGCTTTTAAATCAACGGGGTAGGACGTCCATGTATCTAACATTCAAGTTAGGAACGCCATCGAGCATGGAGATCTCGAGGTTGTTGCTGTCAACGAGTGAGTGTCCCAAATGTTGACCCATTGGATGAATTACTAAATTGTCCATAGCCCTTTCATTGACTTGGACTACATGGTACGGTACTCCTGTCTGCCCAATAACCTCGTTTAGTACTAACGCTATTGCACAGGTCTACATGTTCAAGTATGACTCCGTAAGTCTTCGATACTTCTAGCGCTCTATATGGCTTATTAACCTGATTCCCGACAGACTCATGGTCGTTTTAAGGGCTCCGTCGAGGTTAAGGACGGTAAGCTTTACATCAACAACAAGGCCATTGCCGTCTTCGGTGAGAAGGACCCTGCCAATAAGCCCTTGTTCTATAGATTTGTCTCTAACATGTTGGGTCTCGGGGGGCTTCCTCTAGAGACTTGGATGTAAGGGGCTTTACGCATTCGCATAACTTATGAAGTGTGGATGACTCTAGGAGGGGTCTGAGAATGTGCTGTGCCAGCCAGGCTGATAATAGTTTAATTGTTAGCTTGGACTTGTACACAGTCTCATCAGTCTTCAGCTTGGGTCATTGATATTCTGTAAGTCAAAAC-TTATCCATTCACTGTAGTAGGTTGCGGAGGACTTGAAAGTTCTCTCTGCAATTGAGACACTTACCAGGCCATCGCAAGTTGGCAGTGTACGCTACTGATTTTATGGTCGTGGGGGACTTGGGAGCTGGTGCTTGTGTCGCATGAGGTAGAGTTGATATGGACGGATGGAAGAGAAGCATATGTGTATGTCGCGGGGGACTTGGGGTAAGACGCCTTGCGGCAAGTAGAGTC-AACCAGTAGTGACTTCTTTTAGTCGTGGGGGACTTTGGTAATGGTAGTGAGCCGGAATAAGGGATGGATAAATGTAGTATGGATGGTGACAGGGGGAGCAGCAGAGCGTACGCAGTGGGTATGTATATAGTTGAAAAGGGATGGGCAGTAGAATTTTGAGAAATTAATGACCTAAGGGTGATTCTAATAGGCTTGTCAAGAAAAAAGTTAAGTTGAATCAAGCTGGGTCAAGCAAAGTCTAGAAAAGATTTATTGGTAAGTATCAGCTGATATCCTGCTCATATCGAAAA-GTACTTTTTAATGTACTAACTCTAATCCAGACTGGCATGGTTTGCGGCAGCTTGGCACGGCTTTCATGGACGGTGTCCCTGGTATAACACAGGTAAGAATCCTTAGGAACCACAGGAATCGGTCAACTTATAAAC
			TGCATAGTGTCCTATTCCCCCTGGAAGCTCATTTACCTACCAATTCACCGTAAGCCATCAGTCAGGCACGTTTTGGTGGCATTCCCATTATTCCAATTCCATGGCCGACGGCATTTGGGGCCCGTCAGTTTTCCTGACTTTTGATAACAAGTTATCACAGCTGATAGGATACCATAGCTTAATTATCCATTCGCCCAATGAACCCCTCCAAAGGGGACGAGACTATGACGAGGATCGAATCGTTTTTATAACTGACTGGGTGTAAGTATGACCGTTCTTTGGTGAGG--CTCAAGCTAAACATGTTACTTGGATTAGAAATGCCACTGTAAGTTGCAATATCCTCGTCACCAAAATGTGGAACATTACTT-ATGATCATTCCCGGCTAGACTGGTTTAGGTTCCGGTGAACGAGCCTACATTGAGGCTCGTGAGAAACTTGTCCAACCTGTAATCGAGCAGATGATGGCTGCCCGAGGGCTCGAAACTCCTCCCCGGACACCTAACATCGGTGTCGCCTTGTCCGGCGGTGGTTACCGTGCAATGCTGTGAGTGGATTAATGTTGCAAAAGATATGCTCATTACTTATCATTGGCACAGTACGGGGTTGGGTGGTATCATGGGCATGATGAATGAGAGCACGGAAGCGTCCGAAAGCGAGACTGGTGGTTGGCTTGACGGCGTAAGCTACTGGGCTGGTCTGAGCGGTGGGAGTTGGGCAACCGGGACTTTCATGTCTAATGGGGGTCAGTTGCCCACAAATCTTCTTGAAAACGTGGGTTTCTGGCATGATGTATGTGTTCATCTACTGACTTGCGTGATAGCTCTGGAACATCGATCGCTCACCGCAGGTCCCCTTCCTTCCTCTGTCTCTCCCACCTCTCGGGTCTCCGCGCTCTCCCGCCCATCCTCCTCCCCT-ATCTTATTGCGCAATCATGAAACCACGCCGGTCTTCTTACTCGGCACAACTCCACCGATCACACATCCACGTGCTCGCCTCATCGCCCCTACGATGTTTCATCCAAACAATGCGAAATAACCATTATAGGCTGTTGTTGTCCTCAAGGGTGAATCCTACGTCCACGGCACTGTATGCTTCACCCAGGAGTCGGAAAATGCTCCCGTTTGCATCACTGGTGAGGTACGTCATTGGATTCATCGTGGAGTAACATCCGGTCGCTGACATGATAATCACTGATCAGATTAAGGACATGGACGCTGACGCCAAGCGAGGCATGCACGTCCACGAGTTTGGAGACAACACCAACGGCTGTACCTCTGCTGGCCCCCATTACAACCCCTTTAAAAAGCACCACGGTGCTCCCACCGACTCCGAGAGGCACGTTGGTGACCTCGGTATGTGCCCATTGTCATTTTCGGCAACTTTACCTTGAAGTCCGGCCGGTGAGCCATATCGAGCAATTCATAGTCCAATCGAATCTGACATGTGTCCAGTCAATCCCCTTACTTCTTCAATGCCGGTCTCCTTTATTCTTCATCACTTCTCTCAACTACGGCCCAGGCTTACGCCAAGGTACTTTCCTCTTCTAGGATTCCCGACTTTGACGTCCTCTTTGGCCCTGCTTACAAGGGTATCTCCTTGGCTGCTGTCTCCGCTGTAAGCCTTTACCAGCAGACCGGCAAAGATATCGGTTACTGCTACAACAGGAAGGAGAAGAAGGACGTAAGTCTGTCCTGACCAGTGCGACAGCGATTAGCTCATAGCCAGCAGCATGGTGAGGGCGGTACTATGGTCGGTGCACCTCTCAAGGGACGAATCGTCATCATCGATGATGTTCTCACCTCTGGCAAGGCCATTCGTGAAGCTATTGACATTCTCAAGGCCTCTCCTGAAGCGAAGCTCGTTGGAATTGTCCAGCTTGTCGACAGACAAGAGAAAGGCCAGAGCGGTAGCGGCAAGAGTACCGTACAGGAGGTTGAGGAAGAGTTCGGTGTGCCCGTCGAGCCTATCATTGGTTTGGATGATATCGTGAAGTACT
			TGGAAAGCTC
		</sequence>
		<sequence>
			<taxon idref="ST235"/>
			ACGGTACGCGCCTCTTGTCGGGTACAAGAAGCCTTGGTCCAACTCTGGCTGGTTGGGCAAACTGTTTGGCGGTAAGAGTGATTCCCACCTGACCATGGCGTCGACCACTGGAAACGACAGGATGGACAGTATCAAGCGGGATCTGCAAGCGAGGCAGCACAAGTACTTCTTCGCCATCAACCTGTACAACTCGTTTGACGTTATCCCTGATATCTTTGCGACACTCTTCCGAGCAGCTGCCATCTTGGGCTACCACAATGTCTTTGTCTCCATTTACGAAAACGGTTCCAACGACCAGACAAAGGCACTCTTGAAGATTTTTGATGCCCTCGCGCGAACGGTCGGTCTGAGGATCATCATCCGAACATCTATGCGTACCCGCGGTCTGTTCAACCATCGTATCGAATACCTCGCCGAAGTTCGAAACGCCGCCATGCTGCCCCTCCACGAGCTTCGTGACAATGACGGAGAAGTCTTTGACTCGGTCGTTTTCATGAATGATATCTTGCCTTGCGTGGACGACTTGCTCGAGTTGATTTGGCAGAGTAGGAGACAGAATGGGTTTCGGTACGTAATCGATCCCTCTCTTCCCATTGCTTCATATACCACCGATGTGACTTCCGAATTTGTGCGCTGTTCTTGAGCTACGGTAGCTAACAACTATGTGATAGGTCGTATTGGTCGAATTGTTCTCAGGTATGCTTTTAAATCAACGGGGTAGGACGTCCATGTATCTAACATTCAAGTTAGGAACGCCATCGAGCATGGAGATCTCGAGGTTGTTGCTGTCAACGAGTGAGTGTCCCAAATGTTGACCCATTGGATGAATTACTAAATTGTCCATAGCCCTTTCATTGACTTGGACTACATGGTACGGTACTCCTGTCTGCCCAATAACCTCGTTTAGTACTAACGCTATTGCACAGGTCTACATGTTCAAGTATGACTCCGTAAGTCTTCGATACTTCTAGCGCTCTATATGGCTTATTAACCTGATTCCCGACAGACTCATGGTCGTTTTAAGGGCTCCGTCGAGGTTAAGGACGGTAAGCTTTACATCAACAACAAGGCCATTGCCGTCTTCGGTGAGAAGGACCCTGCCAATAAGCCCTTGTTCTATAGATTTGTCTCTAACATGTTGGGTCTCGGGGGGCTTCCTCTAGAGACTTGGATGTAAGGGGCTTTACGCATTCGCATAACTTATGAAGTGTGGATGACTCTAGGAGGGGTCTGAGAATGTGCTGTGCCAGCCAGGCTGATAATAGTTTAATTGTTAGCTTGGACTTGTACACAGTCTCATCAGTCTTCAGCTTGGGTCATTGATATTCTGTAAGTCAAAAC-TTATCCATTCACTGTAGTAGGTTGCGGAGGACTTGAAAGTTCTCTCTGCAATTGAGACACTTACCAGGCCATCGCAAGTTGGCAGTGTACGCTACTGATTTTATGGTCGTGGGGGACTTGGGAGCTGGTGCTTGTGTCGCATGAGGTAGAGTTGATATGGACGGATGGAAGAGAAGCATATGTGTATGTCGCGGGGGACTTGGGGTAAGACGCCTTGCGGCAAGTAGAGTC-AACCAGTAGTGACTTCTTTTAGTCGTGGGGGACTTTGGTAATGGTAGTGAGCCGGAATAAGGGATGGATAAATGTAGTATGGATGGTGACAGGGGGAGCAGCAGAGCGTACGCAGTGGGTATGTATATAGTTGAAAAGGGATGGGCAGTAGAATTTTGAGAAATTAATGACCTAAGGGTGATTCTAATAGGCTTGTCAAGAAAAAAGTTAAGTTGAATCAAGCTGGGTCAAGCAAAGTCTAGAAAAGATTTATTGGTAAGTATCAGCTGATATCCTGCTCATATCGAAAACGTACTTTTTAATGTACTAACTCTAATCCAGACTGGCATGGTTTGCGGCAGCTTGGCACGGCTTTCATGGACGGTGTCCCTGGTATAACACAGGTAAGAATCCTTAGGAACCACAGGAATCGGTCAACTTATAAAC
			TGCATAGTGTCCTATTCCCCCTGGAAGCTCATTTACCTACCAATTCACCGTAAGCCATCAGTCAGGCACGTTTTGGTGGCATTCCCATTATTCCAATTCCATGGCCGACGGCATTTGGGGCCCGTCAGTTTTCCTGACTTTTGATAACAAGTTATCACAGCTGATAGGATACCATAGCTTAATTATCCATTCGCCCAATGAACCCCTCCAAAGGGGACGAGACTATGACGAGGATCGAATCGTTTTTATAACTGACTGGGTGTAAGTATGACCGTTCTTTGGTGAGG--CTCAAGCTAAACATGTTACTTGGATTAGAAATGCCACTGTAAGTTGCAATATCCTCGTCACCAAAATGTGGAACATTACTT-ATGATCATTCCCGGCTAGACTGGTTTAGGTTCCGGTGAACGAGCCTACATTGAGGCTCGTGAGAAACTTGTCCAACCTGTAATCGAGCAGATGATGGCTGCCCGAGGGCTCGAAACTCCTCCCCGGACACCTAACATCGGTGTCGCCTTGGCCGGCGGTGGTTACCGTGCAATGCTGTGAGTGGATTAATGTTGCAAAAGATATGCTCATTACTTATCATTGGCACAGTACGGGGTTGGGTGGTATCATGGGCATGATGAATGAGAGCACGGAAGCGTCCGAAAGCGAGACTGGTGGTTGGCTTGACGGCGTAAGCTACTGGGCTGGTCTGAGCGGTGGGAGTTGGGCAACCGGGACTTTCATGTCTAATGGGGGTCAGTTGCCCACAAATCTTCTTGAAAACGTGGGTTTCTGGCATGATGTATGTGTTCATCTACTGACTTGCGTGATAGCTCTGGAACATCGATCGCTCACCGCAGGTCCCCTGCCTTCCTCTGTCTCTCCCACCTCTCGGGTCTCCGCGCCCTCCCGCCCATCCTCCTCCCCT-ATCTTATTGCGCAATCATGAAACCACGCCGGTCTTCTTACTCGGCACAACTCCACCGATCACACATCCACGTGCTCGCCTCATCGCCCCTACGATGTTTCATCCAAACAATGCGAAATAACCATTATAGGCTGTTGTTGTCCTCAAGGGTGAATCCTACGTCCACGGCACTGTATGCTTCACCCAGGAGTCGGAAAATGCTCCCGTTTGCATCACTGGTGAGGTACGTCATTGGATTCATCGTGGAGTAACATCCGGTCGCTGACATGATAATCACTGATCAGATTAAGGACATGGACGCTGACGCCAAGCGAGGCATGCACGTCCACGAGTTTGGAGACAACACCAACGGCTGTACCTCTGCTGGCCCCCATTACAACCCCTTTAAAAAGCACCACGGTGCTCCCACCGACTCCGAGAGGCACGTTGGTGACCTCGGTATGTGCCCATTGTCATTTTCGGCAACTTTACCTTGAAGTCCGGCCGGTGAGCCATATCGAGCAATTCATAGTCCAATCGAATCTGACATGTGTCCAGTCAATCCCCTTACTTCTTCAATGCCGGTCTCCTTTATTCTTCATCACTTCTCTCAACTACGGCCCAGGCTTACGCCAAGGTACTTTCCTCTTCTAGGATTCCCGACTTTGACGTCCTCTTTGGCCCTGCTTACAAGGGTATCTCCTTGGCTGCTGTCTCCGCTGTAAGCCTTTACCAGCAGACCGGCAAAGATATCGGTTACTGCTACAACAGGAAGGAGAAGAAGGACGTAAGTCTGTCCTGACCAGTGCGACAGCGATTAGCTCATAGCCAGCAGCATGGTGAGGGCGGTACTATGGTTGGTGCACCTCTCAAGGGACGAATCGTCATCATCGATGATGTTCTCACCTCTGGCAAGGCCATTCGTGAAGCTATTGACATTCTCAAGGCCTCTCCTGAAGCGAAGCTCGTTGGAATTGTCCAGCTTGTCGACAGACAAGAGAAAGGCCAGAGCGGTAGCGGCAAGAGTACCGTACAGGAGGTTGAGGAAGAGTTCGGTGTGCCCGTCGAGCCTATCATTGGTTTGGATGATATCGTGAAGTACT
			TGGAAAGCTC
		</sequence>
		<sequence>
			<taxon idref="ST236"/>
			ACGGTACGCGCCTCTTGTCGGGTACAAGAAGCCTTGGTCCAACTCTGGCTGGTTGGGCAAACTGTTTGGCGGTAAGAGTGATTCCCACCTGACCATGGCGTCGACCACTGGAAACGACAGGATGGACAGTATCAAGCGGGATCTGCAAGCGAGGCAGCACAAGTACTTCTTCGCCATCAACCTGTACAACTCGTTTGACGTTATCCCTGATATCTTTGCGACACTCTTCCGAGCAGCTGCCATCTTGGGCTACCACAATGTCTTTGTCTCCATTTACGAAAACGGTTCCAACGACCAGACAAAGGCACTCTTGAAGATTTTTGATGCCCTCGCGCGAACGGTCGGTCTGAGGATCATCATCCGAACATCTATGCGTACCCGCGGTCTGTTCAACCATCGTATCGAATACCTCGCCGAAGTTCGAAACGCCGCCATGCTGCCCCTCCACGAGCTTCGTGACAATGACGGAGAAGTCTTTGACTCGGTCGTTTTCATGAATGATATCTTGCCTTGCGTGGACGACTTGCTCGAGTTGATTTGGCAGAGTAGGAGACAGAATGGGTTTCGGTACGTAATCGATCCCTCTCTTCCCATTGCTTCATATACCACCGATGTGACTTCCGAATTTGTGCGCTGTTCTTGAGCTACGGTAGCTAACAACTATGTGATAGGTCGTATTGGTCGAATTGTTCTCAGGTATGCTTTTAAATCAACGGGGTAGGACGTCCATGTATCTAACATTCAAGTTAGGAACGCCATCGAGCATGGAGATCTCGAGGTTGTTGCTGTCAACGAGTGAGTGTCCCAAATGTTGACCCATTGGATGAATTACTAAATTGTCCATAGCCCTTTCATTGACTTGGACTACATGGTACGGTACTCCTGTCTGCCCAATAACCTCGTTTAGTACTAACGCTATTGCACAGGTCTACATGTTCAAGTATGACTCCGTAAGTCTTCGATACTTCTAGCGCTCTATATGGCTTATTAACCTGATTCCCGACAGACTCATGGTCGTTTTAAGGGCTCCGTCGAGGTTAAGGACGGTAAGCTTTACATCAACAACAAGGCCATTGCCGTCTTCGGTGAGAAGGACCCTGCCAATAAGCCCTTGTTCTATAGATTTGTCTCTAACATGTTGGGTCTCGGGGGGCTTCCTCTAGAGACTTGGATGTAAGGGGCTTTACGCATTCGCATAACTTATGAAGTGTGGATGACTCTAGGAGGGGTCTGAGAATGTGCTGTGCCAGCCAGGCTGATAATTGTTTAATTGTTAGCTTGGACTTGTACACAGTCTCATCAGTCTTCAGCTTGGGTCATTGATATTCTGTAAGTCAAAAC-TTATCGATTCACTGTAGTAGGTTGCGGAGGACTTGAAAGTTCTCTCTGCAATTGAGACACTTACCAGGCCATCGCAAGTTGGCAGTGTACACTACTGATTTTACGGTCGTGGGGGACTTGGGAGCTGGTGCTTGTGTCGCATGAGGTAGAGTTGATATGGATGGATGGAAGAGAAGCATA--TGTATGTCGTGGGGGACTTGGGGTAAGACGCCTTGCGGCAAGTAGAGTCAAACCAGTAGTGACTTCTTTTGGTCATGGGGGACTTTGGTAATGGTAGTGAGCCGGAATAAGGGATGGATAAATGTAGTATGGATGGTGACAGGGGGAGCAGCAGAGCGTACGCAGTGGGTATGTATATAGTTGAAAAGGGATGGGCAGTAGAATTTTGAGGAATTAATGACCTAAGGGTGGTTCTAATAGGCTTGTCAAGAAAAAAGTTAAGTTGAATCAAGCTGGGTCAAGCAAAGTCTAGAAAAGATTTATTGGTAAGTATCAGCTGATATCCTGCTCATATCGAAAACGTACTTTTTAATGTACTAACTCTAATCCAGACTGGCATGGTTTGCGGCAGCTTGGCACGGCTTTCATGGACGGTGTCCCTGGTATAACACAGGTAAGAATCCTTAGGAACCACAGGAATCGGTCAACTTATAAAC
			TGCATAGTGTCCTATTCCGCCTGGAAGCTCATTTACCTACCAATTCACCGTAAGCCATCAATCAGGCACGTTTTGGTGGCATTCCCATTATTCCAATTCCATGGCCGACGGCATTTGGGGCCCGTCAGTTTTCCTGACTTTTGATAACAAGTTATCACAGCTGATAGGATACCATAGCTTAATTATCCATTCGCCCAATGAACCCCTCCAAAGGGGACGAGACTATGACGAGGATCGAATCGTTTTTATAACTGACTGGGTGTAAGTATGACCGTTCTTTGGTGAGG--CTCAAGCTAAACATGTTACTTGGATTAGAAATGCCACTGTAAGTTGCAATATCCTCGTCACCAAAATGTGGAACATTACTT-ATGATCATTCCCGGCTAGACTGGTTTAGGTTCCGGTGAACGAGCCTACATTGAGGCTCGGGAGAAACTTGTCCAACCTGTAATCGAGCAGATGATGGCTGCCCGAGGGCTCGAAACTCCTCCCCGGACACCTAACATCGGTGTCGCCTTGGCCGGCGGTGGTTACCGTGCAATGCTGTGAGTGGATTAATGTTGCAAAAGATATGCTCATTACTTATCATTGGCACAGTACGGGGTTGGGTGGTATCATGGGCATGATGAATGAGAGCACGGAAGCGTCCGAAAGCGAGACTGGTGGTTGGCTTGACGGCGTAAGCTACTGGGCTGGTCTGAGCGGTGGGAGTTGGGCAACCGGGACTTTCATGTCTAATGGGGGTCAGTTGCCCACAAATCTTCTTGAAAACGTGGGTTTCTGGCATGATGTATGTGTTCATCTACTGACTTGCGTGATAGCTCTGGAACATCGATCGCTCACCGCAGGTCCCCTTCCTTCCTCTGTCTCTCCCACCTCTCGGGTCTCCGCGCTCTCCCGCCCATCCTCCTCCCCT-ATCTTATTGCGCAATCATGAAACCACGCCGGTCTTCTTACTCGGCACAACTCCACCGATCACACATCCACGTGCTCGCCTCATCGCCCCTACGATGTTTCATCCAAACAATGCGAAATAACCATTATAGGCTGTTGTTGTCCTCAAGGGTGAATCCTACGTCCACGGCACTGTATGCTTCACCCAGGAGTCGGAAAATGCTCCCGTTTGCATCACTGGTGAGGTACGTCATTGGATTCATCGTGGAGTAACATCCGGTCGCTGACATGATAATCACTGATCAGATTAAGGACATGGACGCTGACGCCAAGCGAGGCATGCACGTCCACGAGTTTGGAGACAACACCAACGGCTGTACCTCTGCTGGCCCCCATTACAACCCCTTTAAAAAGCACCACGGTGCTCCCACCGACTCCGAGAGGCACGTTGGTGACCTCGGTATGTGCCCATTGTCATTTTCGGCAACTTTACCTTGAAGTCCGGCCGGTGAGCCATATCGAGCAATTCATAGTCCAATCGAATCTGACATGTGTCCAGTCAATCCCCTTACTTCTTCAATGCCGGTCTCCTTTATTCTTCATCACTTCTCTCAACTACGGCCCAGGCTTACGCCAAGGTACTTTCCTCTTCTAGGATTCCCGACTTTGACGTCCTCTTTGGCCCTGCTTACAAGGGTATCTCCTTGGCTGCTGTCTCCGCTGTAAGCCTTTACCAGCAGACCGGCAAAGATATCGGTTACTGCTACAACAGGAAGGAGAAGAAGGACGTAAGTCTGTCCTGACCAGTGCGACAGCGATTAGCTCATAGCCAGCAGCATGGTGAGGGCGGTACTATGGTTGGTGCACCTCTCAAGGGACGAATCGTCATCATCGATGATGTTCTCACCTCTGGCAAGGCCATTCGTGAAGCTATTGACATTCTCAAGGCCTCTCCTGAAGCGAAGCTCGTTGGAATTGTCCAGCTTGTCGACAGACAAGAGAAAGGCCAGAGCGGTAGCGGCAAGAGTACCGTACAGGAGGTTGAGGAAGAGTTCGGTGTGCCCGTCGAGCCTATCATTGGTTTGGATGATATCGTGAAGTACT
			TGGAAAGCTC
		</sequence>
		<sequence>
			<taxon idref="ST237"/>
			ACGGTACGCGCCTCTTGTCGGGTACAAGAAGCCTTGGTCCAACTCTGGCTGGTTGGGCAAACTGTTTGGCGGTAAGAGTGATTCCCACCTGACCATGGCGTCGACCACTGGAAACGACAGGATGGACAGTATCAAGCGGGATCTGCAAGCGAGGCAGCACAAGTACTTCTTCGCCATCAACCTGTACAACTCGTTTGACGTTATCCCTGATATCTTTGCGACACTCTTCCGAGCAGCTGCCATCTTGGGCTACCACAATGTCTTTGTCTCCATTTACGAAAACGGTTCCAACGACCAGACAAAGGCACTCTTGAAGATTTTTGATGCCCTCGCGCGAACGGTCGGTCTGAGGATCATCATCCGAACATCTATGCGTACCCGCGGTCTGTTCAACCATCGTATCGAATACCTCGCCGAAGTTCGAAACGCCGCCATGCTGCCCCTCCACGAGCTTCGTGACAATGACGGAGAAGTCTTTGACTCGGTCGTTTTCATGAATGATATCTTGCCTTGCGTGGACGACTTGCTCGAGTTGATTTGGCAGAGTAGGAGACAGAATGGGTTTCGGTACGTAATCGATCCCTCTCTTCCCATTGCTTCATATACCACCGATGTGACTTCCGAATTTGTGCGCTGTTCTTGAGCTACGGTAGCTAACAACTATGTGATAGGTCGTATTGGTCGAATTGTTCTCAGGTATGCTTTTAAATCAACGGGGTAGGACGTCCATGTATCTAACATTCAAGTTAGGAACGCCATCGAGCATGGAGATCTCGAGGTTGTTGCTGTCAACGAGTGAGTGTCCCAAATGTTGACCCATTGGATGAATTACTAAATTGTCCATAGCCCTTTCATTGACTTGGACTACATGGTACGGTACTCCTGTCTGCCCAATAACCTCGTTTAGTACTAACGCTATTGCACAGGTCTACATGTTCAAGTATGACTCCGTAAGTCTTCGATACTTCTAGCGCTCTATATGGCTTATTAACCTGATTCCCGACAGACTCATGGTCGTTTTAAGGGCTCCGTCGAGGTTAAGGACGGTAAGCTTTACATCAACAACAAGGCCATTGCCGTCTTCGGTGAGAAGGACCCTGCCAATAAGCCCTTGTTCTATAGATTTGTCTCTAACATGTTGGGTCTCGGGGGGCTTCCTCTAGAGACTTGGATGTAAGGGGCTTTACGCATTCGCATAACTTATGAAGTGTGGATGACTCTAGGAGGGGTCTGAGAATGTGCTGTGCCAGCCAGGCTGATAATTGTTTAATTGTTAGCTTGGACTTGTACACAGTCTCATCAGTCTTCAGCTTGGGTCATTGATATTCTGTAAGTCAAAAC-TTATCGATTCACTGTAGTAGGTTGCGGAGGACTTGAAAGTTCTCTCTGCAATTGAGACACTTACCAGGCCATCGCAAGTTGGCAGTGTACACTACTGATTTTACGGTCGTGGGGGACTTGGGAGCTGGTGCTTGTGTCGCATGAGGTAGAGTTGATATGGATGGATGGAAGAGAAGCATA--TGTATGTCGTGGGGGACTTGGGGTAAGACGCCTTGCGGCAAGTAGAGTCAAACCAGTAGTGACTTCTTTTGGTCATGGGGGACTTTGGTAATGGTAGTGAGCCGGAATAAGGGATGGATAAATGTAGTATGGATGGTGACAGGGGGAGCAGCAGAGCGTACGCAGTGGGTATGTATATAGTTGAAAAGGGATGGGCAGTAGAATTTTGAGGAATTAATGACCTAAGGGTGGTTCTAATAGGCTTGTCAAGAAAAAAGTTAAGTTGAATCAAGCTGGGTCAAGCAAAGTCTAGAAAAGATTTATTGGTAAGTATCAGCTGATATCCTGCTCATATCGAAAACGTACTTTTTAATGTACTAACTCTAATCCAGACTGGCATGGTTTGCGGCAGCTTGGCACGGCTTTCATGGACGGTGTCCCTGGTATAACACAGGTAAGAATCCTTAGGAACCACAGGAATCGGTCAACTTATAAAC
			TGCATAGTGTCCTATTCCCCCTGGAAGCTCATTTACCTACCAATTCACCGTAAGCCATCAGTCAGGCACGTTTTGGTGGCATTCCCATTATTCCAATTCCATGGCCGACGGCATTTGGGGCCCGTCAGTTTTCCTGACTTTTGATAACAAGTTATCACAGCTGATAGGATACCATAGCTTAATTATCCATTCGCCCAATGAACCCCTCCAAAGGGGACGAGACTATGACGAGGATCGAATCGTTTTTATAACTGACTGGGTGTAAGTATGACCGTTCTTTGGTGAGG--CTCAAGCTAAACATGTTACTTGGATTAGAAATGCCACTGTAAGTTGCAATATCCTCGTCACCAAAATGTGGAACATTACTT-ATGATCATTCCCGGCTAGACTGGTTTAGGTTCCGGTGAACGAGCCTACATTGAGGCTCGGGAGAAACTTGTCCAACCTGTAATCGAGCAGATGATGGCTGCCCGAGGGCTCGAAACTCCTCCCCGGACACCTAACATCGGTGTCGCCTTGGCCGGCGGTGGTTACCGTGCAATGCTGTGAGTGGATTAATGTTGCAAAAGATATGCTCATTACTTATCATTGGCACAGTACGGGGTTGGGTGGTATCATGGGCATGATGAATGAGAGCACGGAAGCGTCCGAAAGCGAGACTGGTGGTTGGCTTGACGGCGTAAGCTACTGGGCTGGTCTGAGCGGTGGGAGTTGGGCAACCGGGACTTTCATGTCTAATGGGGGTCAGTTGCCCACAAATCTTCTTGAAAACGTGGGTTTCTGGCATGATGTATGTGTTCATCTACTGACTTGCGTGATAGCTCTGGAACATCGATCGCTCACCGCAGGTCCCCTTCCTTCCTCTGTCTCTCCCACCTCTCGGGTCTCCGCGCTCTCCCGCCCATCCTCCTCCCCT-ATCTTATTGCGCAATCATGAAACCACGCCGGTCTTCTTACTCGGCACAACTCCACCGATCACACATCCACGTGCTCGCCTCATCGCCCCTACGATGTTTCATCCAAACAATGCGAAATAACCATTATAGGCTGTTGTTGTCCTCAAGGGTGAATCCTACGTCCACGGCACTGTATGCTTCACCCAGGAGTCGGAAAATGCTCCCGTTTGCATCACTGGTGAGGTACGTCATTGGATTCATCGTGGAGTAACATCCGGTCGCTGACATGATAATCACTGATCAGATTAAGGACATGGACGCTGACGCCAAGCGAGGCATGCACGTCCACGAGTTTGGAGACAACACCAACGGCTGTACCTCTGCTGGCCCCCATTACAACCCCTTTAAAAAGCACCACGGTGCTCCCACCGACTCCGAGAGGCACGTTGGTGACCTCGGTATGTGCCCATTGTCATTTTCGGCAACTTTACCTTGAAGTCCGGCCGGTGAGCCATATCGAGCAATTCATAGTCCAATCGAATCTGACATGTGTCCAGTCAATCCCCTTACTTCTTCAATGCCGGTCTCCTTTATTCTTCATCACTTCTCTCAACTACGGCCCAGGCTTACGCCAAGGTACTTTCCTCTTCTAGGATTCCCGACTTTGACGTCCTCTTTGGCCCTGCTTACAAGGGTATCTCCTTGGCTGCTGTCTCCGCTGTAAGCCTTTACCAGCAGACCGGCAAAGATATCGGTTACTGCTACAACAGGAAGGAGAAGAAGGACGTAAGTCTGTCCTGACCAGTGCGACAGCGATTAGCTCATAGCCAGCAGCATGGTGAGGGCGGTACTATGGTCGGTGCACCTCTCAAGGGACGAATCGTCATCATCGATGATGTTCTCACCTCTGGCAAGGCCATTCGTGAAGCTATTGACATTCTCAAGGCCTCTCCTGAAGCGAAGCTCGTTGGAATTGTCCAGCTTGTCGACAGACAAGAGAAAGGCCAGAGCGGTAGCGGCAAGAGTACCGTACAGGAGGTTGAGGAAGAGTTCGGTGTGCCCGTCGAGCCTATCATTGGTTTGGATGATATCGTGAAGTACT
			TGGAAAGCTC
		</sequence>
		<sequence>
			<taxon idref="ST238"/>
			ACGGTACGCGCCTCTTGTCGGGTACAAGAAGCCTTGGTCCAACTCTGGCTGGTTGGGCAAACTGTTTGGCGGTAAGAGTGATTCCCACCTGACCATGGCGTCGACCACTGGAAACGACAGGATGGACAGTATCAAGCGGGATCTGCAAGCGAGGCAGCACAAGTACTTCTTCGCCATCAACCTGTACAACTCGTTTGACGTTATCCCTGATATCTTTGCGACACTCTTCCGAGCAGCTGCCATCTTGGGCTACCACAATGTCTTTGTCTCCATTTACGAAAACGGTTCCAACGACCAGACAAAGGCACTCTTGAAGATTTTTGATGCCCTCGCGCGAACGGTCGGTCTGAGGATCATCATCCGAACATCTATGCGTACCCGCGGTCTGTTCAACCATCGTATCGAATACCTCGCCGAAGTTCGAAACGCCGCCATGCTGCCCCTCCACGAGCTTCGTGACAATGACGGAGAAGTCTTTGACTCGGTCGTTTTCATGAATGATATCTTGCCTTGCGTGGACGACTTGCTCGAGTTGATTTGGCAGAGTAGGAGACAGAATGGGTTTCGGTACGTAATCGATCCCTCTCTTCCCATTGCTTCATATACCACCGATGTGACTTCCGAATTTGTGCGCTGTTCTTGAGCTACGGTAGCTAACAACTATGTGATAGGTCGTATTGGTCGAATTGTTCTCAGGTATGCTTTTAAATCAACGGGGTAGGACGTCCATGTATCTAACATTCAAGTTAGGAACGCCATCGAGCATGGAGATCTCGAGGTTGTTGCTGTCAACGAGTGAGTGTCCCAAATGTTGACCCATTGGATGAATTACTAAATTGTCCATAGCCCTTTCATTGACTTGGACTACATGGTACGGTACTCCTGTCTGCCCAATAACCTCGTTTAGTACTAACGCTATTGCACAGGTCTACATGTTCAAGTATGACTCCGTAAGTCTTCGATACTTCTAGCGCTCTATATGGCTTATTAACCTGATTCCCGACAGACTCATGGTCGTTTTAAGGGCTCCGTCGAGGTTAAGGACGGTAAGCTTTACATCAACAACAAGGCCATTGCCGTCTTCGGTGAGAAGGACCCTGCCAATAAGCCCTTGTTCTATAGATTTGTCTCTAACATGTTGGGTCTCGGGGGGCTTCCTCTAGAGACTTGGATGTAAGGGGCTTTACGCATTCGCATAACTTATGAAGTGTGGATGACTCTAGGAGGGGTCTGAGAATGTGCTGTGCCAGCCAGGCTGATAATTGTTTAATTGTTAGCTTGGACTTGTACACAGTCTCATCAGTCTTCAGCTTGGGTCATTGATATTCTGTAAGTCAAAAC-TTATCCATTCACTGTAGTAGGTTGCGGAGGACTTGAAAGTTCTCTCTGCAATTGAGACACTTACCAGGCCATCGCAAGTTGGCAGTGTACACTACTGATTTTATGGTCGTGGGGGACTTGGGAGCTGGTGCTTGTGTCGCATGAGGTAGAGTTGATATGGACGGATGGAAGAGAAGCATATGTGTATGTCGCGGGGGACTTGGGGTAAGACGCCTTGCGGCAAGTAGAGTC-AACCAGTAGTGACTTCTTTTAGTCGTGGGGGACTTTGGTAATGGTAGTGAGCCGGAATAAGGGATGGATAAATGTAGTATGGATGGTGACAGGGGGAGCAGCAGAGCGTACGCAGTGGGTATGTATATAGTTGAAAAGGGATGGGCAGTAGAATTTTGAGAAATTAATGACCTAAGGGTGATTCTAATAGGCTTGTCAAGAAAAAAGTTAAGTTGAATCAAGCTGGGTCAAGCAAAGTCTAGAAAAGATTTATTGGTAAGTATCAGCTGATATCCTGCTCATATCGAAAACGTACTTTTTAATGTACTAACTCTAATCCAGACTGGCATGGTTTGCGGCAGCTTGGCACGGCTTTCATGGACGGTGTCCCTGGTATAACACAGGTAAGAATCCTTAGGAACCACAGGAATCGGTCAACTTATAAAC
			TGCATAGTGTCCTATTCCGCCTGGAAGCTCATTTACCTACCAATTCACCGTAAGCCATCAATCAGGCACGTTTTGGTGGCATTCCCATTATTCCAATTCCATGGCCGACGGCATTTGGGGCCCGTCAGTTTTCCTGACTTTTGATAACAAGTTATCACAGCTGATAGGATACCATAGCTTAATTATCCATTCGCCCAATGAACCCCTCCAAAGGGGACGAGACTATGACGAGGATCGAATCGTTTTTATAACTGACTGGGTGTAAGTATGACCGTTCTTTGGTGAGG--CTCAAGCTAAACATGTTACTTGGATTAGAAATGCCACTGTAAGTTGCAATATCCTCGTCACCAAAATGTGGAACATTACTT-ATGATCATTCCCGGCTAGACTGGTTTAGGTTCCGGTGAACGAGCCTACATTGAGGCTCGGGAGAAACTTGTCCAACCTGTAATCGAGCAGATGATGGCTGCCCGAGGGCTTGAAACTCCTCCCCGGACACCTAACATCGGTGTCGCCTTGGCCGGCGGTGGTTACCGTGCAATGCTGTGAGTGGATTAATGTTGCAAAAGATATGCTCATTACTTATCATTGGCACAGTACGGGGTTGGGTGGTATCATGGGCATGATGAATGAGAGCACGGAAGCGTCCGAAAGCGAGACTGGTGGTTGGCTTGACGGCGTAAGCTACTGGGCTGGTCTGAGCGGTGGGAGTTGGGCAACCGGGACTTTCATGTCTAATGGGGGTCAGTTGCCCACAAATCTTCTTGAAAACGTGGGTTTCTGGCATGATGTATGTGTTCATCTACTGACTTGCGTGATAGCTCTGGAACATCGATCGCTCACCGCAGGTCCCCTTCCTTCCTCTGTCTCTCCCACCTCTCGGGTCTCCGCGCTCTCCCGCCCATCCTCCTCCCCT-ATCTTATTGCGCAATCATGAAACCACGCCGGTCTTCTTACTCGGCACAACTCCACCGATCACACATCCACGTGCTCGCCTCATCGCCCCTACGATGTTTCATCCAAACAATGCGAAATAACCATTATAGGCTGTTGTTGTCCTCAAGGGTGAATCCTACGTCCACGGCACTGTATGCTTCACCCAGGAGTCGGAAAATGCTCCCGTTTGCATCACTGGTGAGGTACGTCATTGGATTCATCGTGGAGTAACATCCGGTCGCTGACATGATAATCACTGATCAGATTAAGGACATGGACGCTGACGCCAAGCGAGGCATGCACGTCCACGAGTTTGGAGACAACACCAACGGCTGTACCTCTGCTGGCCCCCATTACAACCCCTTTAAAAAGCACCACGGTGCTCCCACCGACTCCGAGAGGCACGTTGGTGACCTCGGTATGTGCCCATTGTCATTTTCGGCAACTTTACCTTGAAGTCCGGCCGGTGAGCCATATCGAGCAATTCATAGTCCAATCGAATCTGACATGTGTCCAGTCAATCCCCTTACTTCTTCAATGCCGGTCTCCTTTATTCTTCATCACTTCTCTCAACTACGGCCCAGGCTTACGCCAAGGTACTTTCCTCTTCTAGGATTCCCGACTTTGACGTCCTCTTTGGCCCTGCTTACAAGGGTATCTCCTTGGCTGCTGTCTCCGCTGTAAGCCTTTACCAGCAGACCGGCAAAGATATCGGTTACTGCTACAACAGGAAGGAGAAGAAGGACGTAAGTCTGTCCTGACCAGTGCGACAGCGATTAGCTCATAGCCAGCAGCATGGTGAGGGCGGTACTATGGTCGGTGCACCTCTCAAGGGACGAATCGTCATCATCGATGATGTTCTCACCTCTGGCAAGGCCATTCGTGAAGCTATTGACATTCTCAAGGCCTCTCCTGAAGCGAAGCTCGTTGGAATTGTCCAGCTTGTCGACAGACAAGAGAAAGGCCAGAGCGGTAGCGGCAAGAGTACCGTACAGGAGGTTGAGGAAGAGTTCGGTGTGCCCGTCGAGCCTATCATTGGTTTGGATGATATCGTGAAGTACT
			TGGAAAGCTC
		</sequence>
		<sequence>
			<taxon idref="ST239"/>
			ACGGTACGCGCCTCTTGTCGGGTACAAGAAGCCTTGGTCCAACTCTGGCTGGTTGGGCAAACTGTTTGGCGGTAAGAGTGATTCCCACCTGACCATGGCGTCGACCACTGGAAACGACAGGATGGACAGTATCAAGCGGGATCTGCAAGCGAGGCAGCACAAGTACTTCTTCGCCATCAACCTGTACAACTCGTTTGACGTTATCCCTGATATCTTTGCGACACTCTTCCGAGCAGCTGCCATCTTGGGCTACCACAATGTCTTTGTCTCCATTTACGAAAACGGTTCCAACGACCAGACAAAGGCACTCTTGAAGATTTTTGATGCCCTCGCGCGAACGGTCGGTCTGAGGATCATCATCCGAACATCTATGCGTACCCGCGGTCTGTTCAACCATCGTATCGAATACCTCGCCGAAGTTCGAAACGCCGCCATGCTGCCCCTCCACGAGCTTCGTGACAATGACGGAGAAGTCTTTGACTCGGTCGTTTTCATGAATGATATCTTGCCTTGCGTGGACGACTTGCTCGAGTTGATTTGGCAGAGTAGGAGACAGAATGGGTTTCGGTACGTAATCGATCCCTCTCTTCCCATTGCTTCATATACCACCGATGTGACTTCCGAATTTGTGCGCTGTTCTTGAGCTACGGTAGCTAACAACTATGTGATAGGTCGTATTGGTCGAATTGTTCTCAGGTATGCTTTTAAATCAACGGGGTAGGACGTCCATGTATCTAACATTCAAGTTAGGAACGCCATCGAGCATGGAGATCTCGAGGTTGTTGCTGTCAACGAGTGAGTGTCCCAAATGTTGACCCATTGGATGAATTACTAAATTGTCCATAGCCCTTTCATTGACTTGGACTACATGGTACGGTACTCCTGTCTGCCCAATAACCTCGTTTAGTACTAACGCTATTGCACAGGTCTACATGTTCAAGTATGACTCCGTAAGTCTTCGATACTTCTAGCGCTCTATATGGCTTATTAACCTGATTCCCGACAGACTCATGGTCGTTTTAAGGGCTCCGTCGAGGTTAAGGACGGTAAGCTTTACATCAACAACAAGGCCATTGCCGTCTTCGGTGAGAAGGACCCTGCCAATAAGCCCTTGTTCTATAGATTTGTCTCTAACATGTTGGGTCTCGGGGGGCTTCCTCTAGAGACTTGGATGTAAGGGGCTTTACGCATTCGCATAACTTATGAAGTGTGGATGACTCTAGGAGGGGTCTGAGAATGTGCTGTGCCAGCCAGGCTGATAATTGTTTAATTGTTAGCTTGGACTTGTACACAGTCTCATCAGTCTTCAGCTTGGGTCATTGATATTCTGTAAGTCAAAAC-TTATCCATTCACTGTAGTAGGTTGCGGAGGACTTGAAAGTTCTCTCTGCAATTGAGACACTTACCAGGCCATCGCAAGTTGGCAGTGTACACTACTGATTTTATGGTCGTGGGGGACTTGGGAGCTGGTGCTTGTGTCGCATGAGGTAGAGTTGATATGGACGGATGGAAGAGAAGCATATGTGTATGTCGCGGGGGACTTGGGGTAAGACGCCTTGCGGCAAGTAGAGTC-AACCAGTAGTGACTTCTTTTAGTCGTGGGGGACTTTGGTAATGGTAGTGAGCCGGAATAAGGGATGGATAAATGTAGTATGGATGGTGACAGGGGGAGCAGCAGAGCGTACGCAGTGGGTATGTATATAGTTGAAAAGGGATGGGCAGTAGAATTTTGAGAAATTAATGACCTAAGGGTGATTCTAATAGGCTTGTCAAGAAAAAAGTTAAGTTGAATCAAGCTGGGTCAAGCAAAGTCTAGAAAAGATTTATTGGTAAGTATCAGCTGATATCCTGCTCATATCGAAAACGTACTTTTTAATGTACTAACTCTAATCCAGACTGGCATGGTTTGCGGCAGCTTGGCACGGCTTTCATGGACGGTGTCCCTGGTATAACACAGGTAAGAATCCTTAGGAACCACAGGAATCAGTCAACTTATAAAC
			TGCATAGTGTCCTATTCCGCCTGGAAGCTCATTTACCTACCAATTCACCGTAAGCCATCAATCAGGCACGTTTTGGTGGCATTCGCATTATTCCAATTCCATGGCCGACGGCATTTGGGGCCCGTCAGTTTTCCTGACTTTTGATAACAAGTTATCACAGCTGATAGGATACCATAGCCTAATTATCCACTCGGCCAATGAACCCCTCCAAAGGGGAAGAGACTATGACGAGGATCGAATCGTTTTTATAACTGACTGGGTGTAAGTATGACCGTTCTTTGGTGAGG--CTCAAGCTAAACATGTTACTTGGATTAGAAATGCCACTGTAAGTTGCAATATCCTCGTCACCAAAATGTGGAACATTACTT-ATGATCATTCCCGGCTAGACTGGTTTAGGTTCCGGTGAACGAGCCTACATTGAGGCTCGGGAGAAACTTGTCCAACCTGTAATCGAGCAGATGATGGCTGCCCGAGGGCTTGAAACTCCTCCCCGGACACCTAACATCGGTGTCGCCTTGGCCGGCGGTGGTTACCGTGCAATGCTGTGAGTGGATTAATGTTGCAAAAGATATGCTCATTACTTATCATTGGCACAGTACGGGGTTGGGTGGTATCATGGGCATGATGAATGAGAGCACGGAAGCGTCCGAAAGCGAGACTGGTGGTTGGCTTGACGGCGTAAGCTACTGGGCTGGTCTGAGCGGTGGGAGTTGGGCAACCGGGACTTTCATGTCTAATGGGGGTCAGTTGCCCACAAATCTTCTTGAAAACGTGGGTTTCTGGCATGATGTATGTGTTCATCTACTGACTTGCGTGATAGCTCTGGAACATCGATCGCTCACCGCAGGTCCCCTTCCTTCCTCTGTCTCTCCCACCTCTCGGGTCTCCGCGCTCTCCCGCCCATCCTCCTCCCCT-ATCTTATTGCGCAATCATGAAACCACGCCGGTCTTCTTACTCGGCACAACTCCACCGATCACACATCCACGTGCTCGCCTCATCGCCCCTACGATGTTTCATCCAAACAATGCGAAATAACCATTATAGGCTGTTGTTGTCCTCAAGGGTGAATCCTACGTCCACGGCACTGTATGCTTCACCCAGGAGTCGGAAAATGCTCCCGTTTGCATCACTGGTGAGGTACGTCATTGGATTCATCGTGGAGTAACATCCGGTCGCTGACATGATAATCACTGATCAGATTAAGGACATGGACGCTGACGCCAAGCGAGGCATGCACGTCCACGAGTTTGGAGACAACACCAACGGCTGTACCTCTGCTGGCCCCCATTACAACCCCTTTAAAAAGCACCACGGTGCTCCCACCGACTCCGAGAGGCACGTTGGTGACCTCGGTATGTGCCCATTGTCATTTTCGGCAACTTTACCTTGAAGTCCGGCCGGTGAGCCATATCGAGCAATTCATAGTCCAATCGAATCTGACATGTGTCCAGTCAATCCCCTTACTTCTTCAATGCCGGTCTCCTTTATTCTTCATCACTTCTCTCAACTACGGCCCAGGCTTACGCCAAGGTACTTTCCTCTTCTAGGATTCCCGACTTTGACGTCCTCTTTGGCCCTGCTTACAAGGGTATCTCCTTGGCTGCTGTCTCCGCTGTAAGCCTTTACCAGCAGACCGGCAAAGATATCGGTTACTGCTACAACAGGAAGGAGAAGAAGGACGTAAGTCTGTCCTGACCAGTGCGACAGCGATTAGCTCATAGCCAGCAGCATGGTGAGGGCGGTACTATGGTCGGTGCACCTCTCAAGGGACGAATCGTCATCATCGATGATGTTCTCACCTCTGGCAAGGCCATTCGTGAAGCTATTGACATTCTCAAGGCCTCTCCTGAAGCGAAGCTCGTTGGAATTGTCCAGCTTGTCGACAGACAAGAGAAAGGCCAGAGCGGTAGCGGCAAGAGTACCGTACAGGAGGTTGAGGAAGAGTTCGGTGTGCCCGTCGAGCCTATCATTGGTTTGGATGATATCGTGAAGTACT
			TGGAAAGCTC
		</sequence>
		<sequence>
			<taxon idref="ST240"/>
			ACGGTACGCGCCTCTTGTCGGGTACAAGAAGCCTTGGTCCAACTCTGGCTGGTTGGGCAAACTGTTTGGCGGTAAGAGTGATTCCCACCTGACCATGGCGTCGACCACTGGAAACGACAGGATGGACAGTATCAAGCGGGATCTGCAAGCGAGGCAGCACAAGTACTTCTTCGCCATCAACCTGTACAACTCGTTTGACGTTATCCCTGATATCTTTGCGACACTCTTCCGAGCAGCTGCCATCTTGGGCTACCACAATGTCTTTGTCTCCATTTACGAAAACGGTTCCAACGACCAGACAAAGGCACTCTTGAAGATTTTTGATGCCCTCGCGCGAACGGTCGGTCTGAGGATCATCATCCGAACATCTATGCGTACCCGCGGTCTGTTCAACCATCGTATCGAATACCTCGCCGAAGTTCGAAACGCCGCCATGCTGCCCCTCCACGAGCTTCGTGACAATGACGGAGAAGTCTTTGACTCGGTCGTTTTCATGAATGATATCTTGCCTTGCGTGGACGACTTGCTCGAGTTGATTTGGCAGAGTAGGAGACAGAATGGGTTTCGGTACGTAATCGATCCCTCTCTTCCCATTGCTTCATATACCACCGATGTGACTACCGAATTTGTGCGCTGTTCTTGAGCTACGGTAGCTAACAACTATGTGATAGGTCGTATTGGTCGAATTGTTCTCAGGTATGCTTTTAAATCAACGGGGTAGGACGTCCATGTATCTAACATTCAAGTTAGGAACGCCATCGAGCATGGAGATCTCGAGGTTGTTGCTGTCAACGAGTGAGTGTCCCAAATGTTGACCCATTAGATGAATTACTAAATTGTCCATAGCCCTTTCATTGACTTGGACTACATGGTACGGTACTCCTGTCTGCCCAATAACCTCGTTTAGTACTAACGCTATTGCACAGGTCTACATGTTCAAGTATGACTCCGTAAGTCTTCGATACTTCTAGCGCTCTATATGGCTTATTAACCTGATTCCCGACAGACTCATGGTCGTTTTAAGGGCTCCGTCGAGGTTAAGGACGGTAAGCTTTACATCAACAACAAGGCCATTGCCGTCTTCGGTGAGAAGGACCCTGCCAATAAGCCCTTGTTCTATAGATTTGTCTCTAACATGTTGGGTCTCGGGGGGCTTCCTCTAGAGACTTGGATGTAAGGGGCTTTACGCATTCGCATAACTTATGAAGTGTGGATGACTCTAGGAGGGGTCTGAGAATGTGCTGTGCCAGCCAGGCTGATAATAGTTTAATTGTTAGCTTGGACTTGTACACAGTCTCATCAGTCTTCAGCTTGGGTCATTGATATTCTGTAAGTCAAAAC-TTATCCATTCACTGTAGTAGGTTGCGGAGGACTTGAAAGTTCTCTCTGCAATTGAGACACTTACCAGGCCATCGCAAGTTGGCAGTGTACGCTACTGATTTTATGGTCGTGGGGGACTTGGGAGCTGGTGCTTGTGTCGCATGAGGTAGAGTTGATATGGACGGATGGAAGAGAAGCATATGTGTATGTCGCGGGGGACTTGGGGTAAGACGCCTTGCGGCAAGTAGAGTC-AACCAGTAGTGACTTCTTTTAGTCGTGGGGGACTTTGGTAATGGTAGTGAGCCGGAATAAGGGATGGATAAATGTAGTATGGATGGTGACAGGGGGAGCAGCAGAGCGTACGCAGTGGGTATGTATATAGTTGAAAAGGGATGGGCAGTAGAATTTTGAGAAATTAATGACCTAAGGGTGATTCTAATAGGCTTGTCAAGAAAAAAGTTAAGTTGAATCAAGCTGGGTCAAGCAAAGTCTAGAAAAGATTTATTGGTAAGTATCAGCTGATATCCTGCTCATATCGAAAACGTACTTTTTAATGTACTAACTCTAATCCAGACTGGCATGGTTTGCGGCAGCTTGGCACGGCTTTCATGGACGGTGTCCCTGGTATAACACAGGTAAGAATCCTTAGGAACCACAGGAATCGGTCAACTTATAAAC
			TGCATAGTGTCCTATTCCCCCTGGAAGCTCATTTACCTACCAATTCACCGTAAGCCATCAGTCAGGCACGTTTTGGTGGCATTCCCATTATTCCAATTCCATGGCCGACGGCATTTGGGGCCCGTCAGTTTTCCTGACTTTTGATAACAAGTTATCACAGCTGATAGGATACCATAGCTTAATTATCCATTCGCCCAATGAACCCCTCCAAAGGGGACGAGACTATGACGAGGATCGAATCGTTTTTATAACTGACTGGGTGTAAGTATGACCGTTCTTTGGTGAGG--CTCAAGCTAAACATGTTACTTGGATTAGAAATGCCACTGTAAGTTGCAATATCCTCGTCACCAAAATGTGGAACATTACTT-ATGATCATTCCCGGCTAGACTGGTTTAGGTTCCGGTGAACGAGCCTACATTGAGGCTCGTGAGAAACTTGTCCAACCTGTAATCGAGCAGATGATGGCTGCCCGAGGGCTCGAAACTCCTCCCCGGACACCTAACATCGGTGTCGCCTTGGCCGGCGGTGGTTACCGTGCAATGCTGTGAGTGGATTAATGTTGCAAAAGATATGCTCATTACTTATCATTGGCACAGTACGGGGTTGGGTGGTATCATGGGCATGATGAATGAGAGCACGGAAGCGTCCGAAAGCGAGACTGGTGGTTGGCTTGACGGCGTAAGCTACTGGGCTGGTCTGAGCGGTGGGAGTTGGGCAACCGGGACTTTCATGTCTAATGGGGGTCAGTTGCCCACAAATCTTCTTGAAAACGTGGGTTTCTGGCATGATGTATGTGTTCATCTACTGACTTGCGTGATAGCTCTGGAACATCGATCACTCACCGCAGGTCCCCTTCCTTCCTCTGTCTCTCCCACCTCTCGGGTCTCCGCGCTCTCCCGCCCATCCTCCTCCCCT-ATCTTATTGCGCAATCATAAAACTACGCCGGTCTTCTTACTCGGCACAACTCCACCGATCACACATCCACGTGCTCGCCTCATCGCCCCTACGATGTTTCATCCAAACAATG-------ACCATTATAGGCTGTTGTTGTCCTCAAGGGTGAATCCTACGTCCACGGCACTGTATACTTCACCCAGGAGTCGGAAAATGCTCCCGTTTGCATCACTGGTGAGGTACGTCATTGGATTCATCGTGGAGTAACATCCAGTCGCTGACATGATAATCACTGATCAGATCAAGGACCTGGACGCTGACGCCAAGCGAGGCATGCACGTCCACGAGTTTGGAGACAACACCAACGGCTGTACCTCTGCTGGCCCCCATTACAACCCCTTTAAAAAGCACCACGGTGCTCCCACCGACTCCGAGAGGCACGTTGGTGACCTCGGTATGTGCCCATTGTCATTTTCGGCAACTTTACCTTGAAGTCCGGCCGGTGAGCCATATCGAGCAATTCATAGTCCAATCGAATCTGACATGTGTCCAGTCAATCCCCTTACTTCTTCAATGCCGGTCTCCTTTATTCTTCATCACTTCTCTCAACTACGGCCCAGGCTTACGCCAAGGTACTTTCCTCTTCTAGGATTCCCGACTTTGACGTCCTCTTTGGCCCTGCTTACAAGGGTATCTCCTTGGCTGCTGTCTCCGCTGTAAGCCTTTACCAGCAGACCGGCAAAGATATCGGTTACTGCTACAACAGGAAGGAGAAGAAGGACGTAAGTCTGTCCTGACCAGTGCGACAGCGATTAGCTCATAGCCAGCAGCATGGTGAGGGCGGTACTATGGTCGGTGCACCTCTCAAGGGACGAATCGTCATCATCGATGATGTTCTCACCTCTGGCAAGGCCATTCGTGAAGCTATTGACATTCTCAAGGCCTCTCCTGAAGCGAAGCTCGTGGGAATTGTCCAGCTTGTCGACAGACAAGAGAAAGGCCAGAGCGGTAGCGGCAAGAGTACCGTACAGGAGGTTGAGGAAGAGTTCGGTGTGCCCGTCGAGCCTATCATTGGTTTGGATGATATCGTGAAGTACT
			TGGAAAGCTC
		</sequence>
		<sequence>
			<taxon idref="ST241"/>
			ACGGTACGCGCCTCTTGTCGGGTACAAGAAGCCTTGGTCCAACTCTGGCTGGTTGGGCAAACTGTTTGGCGGTAAGAGTGATTCCCACCTGACCATGGCGTCGACCACTGGAAACGACAGGATGGACAGTATCAAGCGGGATCTGCAAGCGAGGCAGCACAAGTACTTCTTCGCCATCAACCTGTACAACTCGTTTGACGTTATCCCTGATATCTTTGCGACACTCTTCCGAGCAGCTGCCATCTTGGGCTACCACAATGTCTTTGTCTCCATTTACGAAAACGGTTCCAACGACCAGACAAAGGCACTCTTGAAGATTTTTGATGCCCTCGCGCGAACGGTCGGTCTGAGGATCATCATCCGAACATCTATGCGTACCCGCGGTCTGTTCAACCATCGTATCGAATACCTCGCCGAAGTTCGAAACGCCGCCATGCTGCCCCTCCACGAGCTTCGTGACAATGACGGAGAAGTCTTTGACTCGGTCGTTTTCATGAATGATATCTTGCCTTGCGTGGACGACTTGCTCGAGTTGATTTGGCAGAGTAGGAGACAGAATGGGTTTCGGTACGTAATCGATCCCTCTCTTCCCATTGCTTCATATACCACCGATGTAACTTCCGAATTTGTGCGCTGTTCTTGAGCTACGGTAGCTAACAACTATGTGATAGGTCGTATTGGTCGAATTGTTCTCAGGTATGCTTTTAAATCAACGGGGTAGGACGTCCATGTATCTAACATTCAAGTTAGGAACGCCATCGAGCATGGAGATCTCGAGGTTGTTGCTGTCAACGAGTGAGTGTCCCAAATGTTGACCCATTGGATGAATTACTAAATTGTCCATAGCCCTTTCATTGACTTGGACTACATGGTACGGTACTCCTGTCTGCCCAATAACCTCGTTTAGTACTAACGCTATTGCACAGGTCTACATGTTCAAGTATGACTCCGTAAGTCTTCGATACTTCTAGCGCTCTATATGGCTTATTAACCTGATTCCCGACAGACTCATGGTCGTTTTAAGGGCTCCGTCGAGGTTAAGGACGGTAAGCTTTACATCAACAACAAGGCCATTGCCGTCTTCGGTGAGAAGGACCCTGCCAATAAGCCCTTGTTCTATAGATTTGTCTCTAACATGTTGGGTCTCGGGGGGCTTCCTCTAGAGACTTGGATGTAAGGGGCTTTACGCATTCGCATAACTTATGAAGTGTGGATGACTCTAGGAGGGGTCTGAGAATGTGCTGTGCCAGCCAGGCTGATAATTGTTTAATTGTTAGCTTGGACTTGTACACAGTCTCATCAGTCTTCAGCTTGGGTCATTGATATTCTGTAAGTCAAAAC-TTATCCATTCACTGTAGTAGGTTGCGGAGGACTTGAAAGTTCTCTCTGCAATTGAGACACTTACCAGGCCATCGCAAGTTGGCAGTGTACACTACTGATTTTATGGTCGTGGGGGACTTGGGAGCTGGTGCTTGTGTCGCATGAGGTAGAGTTGATATGGACGGATGGAAGAGAAGCATATGTGTATGTCGCGGGGGACTTGGGGTAAGACGCCTTGCGGCAAGTAGAGTC-AACCAGTAGTGACTTCTTTTAGTCGTGGGGGACTTTGGTAATGGTAGTGAGCCGGAATAAGGGATGGATAAATGTAGTATGGATGGTGACAGGGGGAGCAGCAGAGCGTACGCAGTGGGTATGTATATAGTTGAAAAGGGATGGGCAGTAGAATTTTGAGAAATTAATGACCTAAGGGTGATTCTAATAGGCTTGTCAAGAAAAAAGTTAAGTTGAATCAAGCTGGGTCAAGCAAAGTCTAGAAAAGATTTATTGGTAAGTATCAGCTGATATCCTGCTCATATCGAAAACGTACTTTTTAATGTACTAACTCTAATCCAGACTGGCATGGTTTGCGGCAGCTTGGCACGGCTTTCATGGACGGTGTCCCTGGTATAACACAGGTAAGAATCCTTAGGAACCACAGGAATCGGTCAACTTATAAAC
			TGCATAGTGTCCTATTCCGCCTGGAAGCTCATTTACCTACCAATTCACCGTAAGCCATCAATCAGGCACGTTTTGGTGGCATTCCCATTATTCCAATTCCATGGCCGACGGCATTTGGGGCCCGTCAGTTTTCCTGACTTTTGATAACAAGTTATCACAGCTGATAGGATACCATAGCTTAATTATCCATTCGCCCAATGAACCCCTCCAAAGGGGACGAGACTATGACGAGGATCGAATCGTTTTTATAACTGACTGGGTGTAAGTATGACCGTTCTTTGGTGAGG--CTCAAGCTAAACATGTTACTTGGATTAGAAATGCCACTGTAAGTTGCAATATCCTCGTCACCAAAATGTGGAACATTACTT-ATGATCATTCCCGGCTAGACTGGTTTAGGTTCCGGTGAACGAGCCTACATTGAGGCTCGGGAGAAACTTGTCCAACCTGTAATCGAGCAGATGATGGCTGCCCGAGGGCTCGAAACTCCTCCCCGGACACCTAACATCGGTGTCGCCTTGGCCGGCGGTGGTTACCGTGCAATGCTGTGAGTGGATTAATGTTGCAAAAGATATGCTCATTACTTATCATTGGCACAGTACGGGGTTGGGTGGTATCATGGGCATGATGAATGAGAGCACGGAAGCGTCCGAAAGCGAGACTGGTGGTTGGCTTGACGGCGTAAGCTACTGGGCTGGTCTGAGCGGTGGGAGTTGGGCAACCGGGACTTTCATGTCTAATGGGGGTCAGTTGCCCACAAATCTTCTTGAAAACGTGGGTTTCTGGCATGATGTATGTGTTCATCTACTGACTTGCGTGATAGCTCTGGAACATCGATCGCTCACCGCAGGTCCCCTTCCTTCCTCTGTCTCTCCCACCTCTCGGGTCTCCGCGCTCTCCCGCCCATCCTCCTCCCCT-ATCTTATTGCGCAATCATGAAACCACGCCGGTCTTCTTACTCGGCACAACTCCACCGATCACACATCTACGTGCTCGCCTCATCGCCCCTACGATGTTTCATCCAAACAATGCGAAATAACCATTATAGGCTGTTGTTGTCCTCAAGGGTGAATCCTACGTCCACGGCACTGTATGCTTCACCCAGGAGTCGGAAAATGCTCCCGTTTGCATCACTGGTGAGGTACGTCATTGGATTCATCGTGGAGTAACATCCGGTCGCTGACATGATAATCACTGATCAGATTAAGGACATGGACGCTGACGCCAAGCGAGGCATGCACGTCCACGAGTTTGGAGACAACACCAACGGCTGTACCTCTGCTGGCCCCCATTACAACCCCTTTAAAAAGCACCACGGTGCTCCCACCGACTCCGAGAGGCACGTTGGTGACCTCGGTATGTGCCCATTGTCATTTTCGGCAACTTTACCTTGAAGTCCGGCCGGTGAGCCATATCGAGCAATTCATAGTCCAATCGAATCTGACATGTGTCCAGTCAATCCCCTTACTTCTTCAATGCCGGTCTCCTTTATTCTTCATCACTTCTCTCAACTACGGCCCAGGCTTACGCCAAGGTACTTTCCTCTTCTAGGATTCCCGACTTTGACGTCCTCTTTGGCCCTGCTTACAAGGGTATCTCCTTGGCTGCTGTCTCCGCTGTAAGCCTTTACCAGCAGACCGGCAAAGATATCGGTTACTGCTACAACAGGAAGGAGAAGAAGGACGTAAGTCTGTCCTGACCAGTGCGACAGCGATTAGCTCATAGCCAGCAGCATGGTGAGGGCGGTACTATGGTCGGTGCACCTCTCAAGGGACGAATCGTCATCATCGATGATGTTCTCACCTCTGGCAAGGCCATTCGTGAAGCTATTGACATTCTCAAGGCCTCTCCTGAAGCGAAGCTCGTTGGAATTGTCCAGCTTGTCGACAGACAAGAGAAAGGCCAGAGCGGTAGCGGCAAGAGTACCGTACAGGAGGTTGAGGAAGAGTTCGGTGTGCCCGTCGAGCCTATCATTGGTTTGGATGATATCGTGAAGTACT
			TGGAAAGCTC
		</sequence>
		<sequence>
			<taxon idref="ST246"/>
			ACGGTACGCGCCTCTTGTCGGGTACAAGAAGCCTTGGTCCAACTCTGGCTGGTTGGGCAAACTGTTTGGCGGTAAGAGTGATTCCCACCTGACCATGGCGTCGACCACTGGAAACGACAGGATGGACAGTATCAAGCGGGATCTGCAAGCGAGGCAGCACAAGTACTTCTTCGCCATCAACCTGTACAACTCGTTTGACGTTATCCCTGATATCTTTGCGACACTCTTCCGAGCAGCTGCCATCTTGGGCTACCACAATGTCTTTGTCTCCATTTACGAAAACGGTTCCAACGACCAGACAAAGGCACTCTTGAAGATTTTTGATGCCCTCGCGCGAACGGTCGGTCTGAGGATCATCATCCGAACATCTATGCGTACCCGCGGTCTGTTCAACCATCGTATCGAATACCTCGCCGAAGTTCGAAACGCCGCCATGCTGCCCCTCCACGAGCTTCGTGACAATGACGGAGAAGTCTTCGACTCGGTCGTTTTCATGAATGATATCTTGCCTTGCGTGGACGACTTGCTCGAGTTGATTTGGCAGAGTAGGAGACAGAATGGGTTTCGGTACGTAATCGATCCCTCTCTTCCCATTGCTTCATATACCACCGATGTGACTTCCGAATTTGTGCGCTGTTCTTGAGCTACGGTAGCTAACAACTATGTGATAGGTCGTATTGGTCGAATTGTTCTCAGGTATGCTTTTAAATCAACGGGGTAGGACGTCCATGTATCTAACATTCAAGTTAGGAACGCCATCGAGCATGGAGATCTCGAGGTTGTTGCTGTCAACGAGTGAGTGTCCCAAATGTTGACCCATTGGATGAATTACTAAATTGTCCATAGCCCTTTCATTGACTTGGACTACATGGTACGGTACTCCTGTCTGCCCAATAACCTCGTTTAGTACTAACGCTATTGCACAGGTCTACATGTTCAAGTATGACTCCGTAAGTCTTCGATACTTCTAGCGCTCTATATGGCTTATTAACCTGATTCCCGACAGACTCATGGTCGTTTTAAGGGCTCCGTCGAGGTTAAGGACGGTAAGCTTTACATCAACAACAAGGCCATTGCCGTCTTCGGTGAGAAGGACCCTGCCAATAAGCCCTTGTTCTATAGATTTGTCTCTAACATGTTGGGTCTCGGGGGGCTTCCTCTAGAGACTTGGATGTAAGGGGCTTTACGCATTCGCATAACTTATGAAGTGTGGATGACTCTAGGAGGGGTCTGAGAATGTGCTGTGCCAGCCAGGCTGATAATAGTTTAATTGTTAGCTTGGACTTGTACACAGTCTCATCAGTCTTCAGCTTGGGTCATTGATATTCTGTAAGTCAAAAC-TTATCCATTCACTGTAGTAGGTTGCGGAGGACTTGAAAGTTCTCTCTGCAATTGAGACACTTACCAGGCCATCGCAAGTTGGCAGTGTACGCTACTGATTTTATGGTCGTGGGGGACTTGGGAGCTGGTGCTTGTGTCGCATGAGGTAGAGTTGATATGGACGGATGGAAGAGAAGCATATGTGTATGTCGCGGGGGACTTGGGGTAAGACGCCTTGCGGCAAGTAGAGTC-AACCAGTAGTGACTTCTTTTAGTCGTGGGGGACTTTGGTAATGGTAGTGAGCCGGAATAAGGGATGGATAAATGTAGTATGGATGGTGACAGGGGGAGCAGCAGAGCGTACGCAGTGGGTATGTATATAGTTGAAAAGGGATGGGCAGTAGAATTTTGAGAAATTAATGACCTAAGGGTGATTCTAATAGGCTTGTCAAGAAAAAAGTTAAGTTGAATCAAGCTGGGTCAAGCAAAGTCTAGAAAAGATTTATTGGTAAGTATCAGCTGATATCCTGCTCATATCGAAAA-GTACTTTTTAATGTACTAACTCTAATCCAGACTGGCATGGTTTGCGGCAGCTTGGCACGGCTTTCATGGACGGTGTCCCTGGTATAACACAGGTAAGAATCCTTAGGAACCACAGGAATCGGTCAACTTATAAAC
			TGCATAGTGTCCTATTCCCCCTGGAAGCTCATTTACCTACCAATTCACCGTAAGCCATCAGTCAGGCACGTTTTGGTGGCATTCCCATTATTCCAATTCCATGGCCGACGGCATTTGGGGCCCGTCAGTTTTCCTGACTTTTGATAACAAGTTATCACAGCTGATAGGATACCATAGCTTAATTATCCATTCGCCCAATGAACCCCTCCAAAGGGGACGAGACTATGACGAGGATCGAATCGTTTTTATAACTGACTGGGTGTAAGTATGACCGTTCTTTGGTGAGG--CTCAAGCTAAACATGTTACTTGGATTAGAAATGCCACTGTAAGTTGCAATATCCTCGTCACCAAAATGTGGAACATTACTT-ATGATCATTCCCGGCTAGACTGGTTTAGGTTCCGGTGAACGAGCCTACATTGAGGCTCGTGAGAAACTTGTCCAACCTGTAATCGAGCAGATGATGGCTGCCCGAGGGCTCGAAACTCCTCCCCGGACACCTAACATCGGTGTCGCCTTGTCCGGCGGTGGTTACCGTGCAATGCTGTGAGTGGATTAATGTTGCAAAAGATATGCTCATTACTTATCATTGGCACAGTACGGGGTTGGGTGGTATCATGGGCATGATGAATGAGAGCACGGAAGCGTCCGAAAGCGAGACTGGTGGTTGGCTTGACGGCGTAAGCTACTGGGCTGGTCTGAGCGGTGGGAGTTGGGCAACCGGGACTTTCATGTCTAATGGGGGTCAGTTGCCCACAAATCTTCTTGAAAACGTGGGTTTCTGGCATGATGTATGTGTTCATCTACTGACTTGCGTGATAGCTCTGGAACATCGATCGCTCACCGCAGGTCCCCTTCCTTCCTCTGTCTCTCCCACCTCTCGGGTCTCCGCGCTCTCCCGCCCATCCTCCTCCCCT-ATCTTATTGCGCAATCATGAAACCACGCCGGTCTTCTTACTCGGCACAACTCCACCGATCACACATCCACGTGCTCGCCTCATCGCCCCTACGATGTTTCATCCAAACAATGCGAAATAACCATTACAGGCTGTTGTTGTCCTCAAGGGTGAATCCTACGTCCACGGCACTGTATGCTTCACCCAGGAGTCGGAAAATGCTCCCGTTTGCATCACTGGTGAGGTACGTCATTGGATTCATCGTGGAGTAACATCCGGTCGCTGACATGATAATCACTGATCAGATTAAGGACATGGACGCTGACGCCAAGCGAGGCATGCACGTCCACGAGTTTGGAGACAACACCAACGGCTGTACCTCTGCTGGCCCCCATTACAACCCCTTTAAAAAGCACCACGGTGCTCCCACCGACTCCGAGAGGCACGTTGGTGACCTCGGTATGTGCCCATTGTCATTTTCGGCAACTTTACCTTGAAGTCCGGCCGGTGAGCCATATCGAGCAATTCATAGTCCAATCGAATCTGACATGTGTCCAGTCAATCCCCTTACTTCTTCAATGCCGGTCTCCTTTATTCTTCATCACTTCTCTCAACTACGGCCCAGGCTTACGCCAAGGTACTTTCCTCTTCTAGGATTCCCGACTTTGACGTCCTCTTTGGCCCTGCTTACAAGGGTATCTCCTTGGCTGCTGTCTCCGCTGTAAGCCTTTACCAGCAGACCGGCAAAGATATCGGTTACTGCTACAACAGGAAGGAGAAGAAGGACGTAAGTCTGTCCTGACCAGTGCGACAGCGATTAGCTCATAGCCAGCAGCATGGTGAGGGCGGTACTATGGTTGGTGCACCTCTCAAGGGACGAATCGTCATCATCGATGATGTTCTCACCTCTGGCAAGGCCATTCGTGAAGCTATTGACATTCTCAAGGCCTCTCCTGAAGCGAAGCTCGTTGGAATTGTCCAGCTTGTCGACAGACAAGAGAAAGGCCAGAGCGGTAGCGGCAAGAGTACCGTACAGGAGGTTGAGGAAGAGTTCGGTGTGCCCGTCGAGCCTATCATTGGTTTGGATGATATCGTGAAGTACT
			TGGAAAGCTC
		</sequence>
		<sequence>
			<taxon idref="ST247"/>
			ACGGTACGCGCCTCTTGTCGGGTACAAGAAGCCTTGGTCCAACTCTGGCTGGTTGGGCAAACTGTTTGGCGGTAAGAGTGATTCCCACCTGACCATGGCGTCGACCACTGGAAACGACAGGATGGACAGTATCAAGCGGGATCTGCAAGCGAGGCAGCACAAGTACTTCTTCGCCATCAACCTGTACAACTCGTTTGACGTTATCCCTGATATCTTTGCGACACTCTTCCGAGCAGCTGCCATCTTGGGCTACCACAATGTCTTTGTCTCCATTTACGAAAACGGTTCCAACGACCAGACAAAGGCACTCTTGAAGATTTTTGATGCCCTCGCGCGAACGGTCGGTCTGAGGATCATCATCCGAACATCTATGCGTACCCGCGGTCTGTTCAACCATCGTATCGAATACCTCGCCGAAGTTCGAAACGCCGCCATGCTGCCCCTCCACGAGCTTCGTGACAATGACGGAGAAGTCTTCGACTCGGTCGTTTTCATGAATGATATCTTGCCTTGCGTGGACGACTTGCTCGAGTTGATTTGGCAGAGTAGGAGACAGAATGGGTTTCGGTACGTAATCGATCCCTCTCTTCCCATTGCTTCATATACCACCGATGTGACTTCCGAATTTGTGCGCTGTTCTTGAGCTACGGTAGCTAACAACTATGTGATAGGTCGTATTGGTCGAATTGTTCTCAGGTATGCTTTTAAATCAACGGGGTAGGACGTCCATGTATCTAACATTCAAGTTAGGAACGCCATCGAGCATGGAGATCTCGAGGTTGTTGCTGTCAACGAGTGAGTGTCCCAAATGTTGACCCATTGGATGAATTACTAAATTGTCCATAGCCCTTTCATTGACTTGGACTACATGGTACGGTACTCCTGTCTGCCCAATAACCTCGTTTAGTACTAACGCTATTGCACAGGTCTACATGTTCAAGTATGACTCCGTAAGTCTTCGATACTTCTAGCGCTCTATATGGCTTATTAACCTGATTCCCGACAGACTCATGGTCGTTTTAAGGGCTCCGTCGAGGTTAAGGACGGTAAGCTTTACATCAACAACAAGGCCATTGCCGTCTTCGGTGAGAAGGACCCTGCCAATAAGCCCTTGTTCTATAGATTTGTCTCTAACATGTTGGGTCTCGGGGGGCTTCCTCTAGAGACTTGGATGTAAGGGGCTTTACGCATTCGCATAACTTATGAAGTGTGGATGACTCTAGGAGGGGTCTGAGAATGTGCTGTGCCAGCCAGGCTGATAATAGTTTAATTGTTAGCTTGGACTTGTACACAGTCTCATCAGTCTTCAGCTTGGGTCATTGATATTCTGTAAGTCAAAAC-TTATCCATTCACTGTAGTAGGTTGCGGAGGACTTGAAAGTTCTCTCTGCAATTGAGACACTTACCAGGCCATCGCAAGTTGGCAGTGTACGCTACTGATTTTATGGTCGTGGGGGACTTGGGAGCTGGTGCTTGTGTCGCATGAGGTAGAGTTGATATGGACGGATGGAAGAGAAGCATATGTGTATGTCGCGGGGGACTTGGGGTAAGACGCCTTGCGGCAAGTAGAGTC-AACCAGTAGTGACTTCTTTTAGTCGTGGGGGACTTTGGTAATGGTAGTGAGCCGGAATAAGGGATGGATAAATGTAGTATGGATGGTGACAGGGGGAGCAGCAGAGCGTACGCAGTGGGTATGTATATAGTTGAAAAGGGATGGGCAGTAGAATTTTGAGAAATTAATGACCTAAGGGTGATTCTAATAGGCTTGTCAAGAAAAAAGTTAAGTTGAATCAAGCTGGGTCAAGCAAAGTCTAGAAAAGATTTATTGGTAAGTATCAGCTGATATCCTGCTCATATCGAAAA-GTACTTTTTAATGTACTAACTCTAATCCAGACTGGCATGGTTTGCGGCAGCTTGGCACGGCTTTCATGGACGGTGTCCCTGGTATAACACAGGTAAGAATCCTTAGGAACCACAGGAATCGGTCAACTTATAAAC
			TGCATAGTGTCCTATTCCCCCTGGAAGCTCATTTACCTACCAATTCACCGTAAGCCATCAGTCAGGCACGTTTTGGTGGCATTCCCATTATTCCAATTCCATGGCCGACGGCATTTGGGGCCCGTCAGTTTTCCTGACTTTTGATAACAAGTTATCACAGCTGATAGGATACCATAGCTTAATTATCCATTCGCCCAATGAACCCCTCCAAAGGGGACGAGACTATGACGAGGATCGAATCGTTTTTATAACTGACTGGGTGTAAGTATGACCGTTCTTTGGTGAGG--CTCAAGCTAAACATGTTACTTGGATTAGAAATGCCACTGTAAGTTGCAATATCCTCGTCACCAAAATGTGGAACATTACTT-ATGATCATTCCCGGCTAGACTGGTTTAGGTTCCGGTGAACGAGCCTACATTGAGGCTCGTGAGAAACTTGTCCAACCTGTAATCGAGCAGATGATGGCTGCCCGAGGGCTCGAAACTCCTCCCCGGACACCTAACATCGGTGTCGCCTTGGCCGGCGGTGGTTACCGTGCAATGCTGTGAGTGGATTAATGTTGCAAAAGATATGCTCATTACTTATCATTGGCACAGTACGGGGTTGGGTGGTATCATGGGCATGATGAATGAGAGCACGGAAGCGTCCGAAAGCGAGACTGGTGGTTGGCTTGACGGCGTAAGCTACTGGGCTGGTCTGAGCGGTGGGAGTTGGGCAACCGGGACTTTCATGTCTAATGGGGGTCAGTTGCCCACAAATCTTCTTGAAAACGTGGGTTTCTGGCATGATGTATGTGTTCATCTACTGACTTGCGTGATAGCTCTGGAACATCGATCGCTCACCGCAGGTCCCCTTCCTTCCTCTGTCTCTCCCACCTCTCGGGTCTCCGCGCTCTCCCGCCCATCCTCCTCCCCT-ATCTTATTGCGCAATCATGAAACCACGCCGGTCTTCTTACTCGGCACAACTCCACCGATCACACATCCACGTGCTCGCCTCATCGCCCCTACGATGTTTCATCCAAACAATGCGAAATAACCATTATAGGCTGTTGTTGTCCTCAAGGGTGAATCCTACGTCCACGGCACTGTATGCTTCACCCAGGAGTCGGAAAATGCTCCCGTTTGCATCACTGGTGAGGTACGTCATTGGATTCATCGTGGAGTAACATCCGGTCGCTGACATGATAATCACTGATCAGATTAAGGACATGGACGCTGACGCCAAGCGAGGCATGCACGTCCACGAGTTTGGAGACAACACCAACGGCTGTACCTCTGCTGGCCCCCATTACAACCCCTTTAAAAAGCACCACGGTGCTCCCACCGACTCCGAGAGGCACGTTGGTGACCTCGGTATGTGCCCATTGTCATTTTCGGCAACTTTACCTTGAAGTCCGGCCGGTGAGCCATATCGAGCAATTCATAGTCCAATCGAATCTGACATGTGTCCAGTCAATCCCCTTACTTCTTCAATGCCGGTCTCCTTTATTCTTCATCACTTCTCTCAACTACGGCCCAGGCTTACGCCAAGGTACTTTCCTCTTCTAGGATTCCCGACTTTGACGTCCTCTTTGGCCCTGCTTACAAGGGTATCTCCTTGGCTGCTGTCTCCGCTGTAAGCCTTTACCAGCAGACCGGCAAAGATATCGGTTACTGCTACAACAGGAAGGAGAAGAAGGACGTAAGTCTGTCCTGACCAGTGCGACAGCGATTAGCTCATAGCCAGCAGCATGGTGAGGGCGGTACTATGGTTGGTGCACCTCTCAAGGGACGAATCGTCATCATCGATGATGTTCTCACCTCTGGCAAGGCCATTCGTGAAGCTATTGACATTCTCAAGGCCTCTCCTGAAGCGAAGCTCGTTGGAATTGTCCAGCTTGTCGACAGACAAGAGAAAGGCCAGAGCGGTAGCGGCAAGAGTACCGTACAGGAGGTTGAGGAAGAGTTCGGTGTGCCCGTCGAGCCTATCATTGGTTTGGATGATATCGTGAAGTACT
			TGGAAAGCTC
		</sequence>
		<sequence>
			<taxon idref="ST248"/>
			ACGGTACGCGCCTCTTGTCGGGTACAAGAAGCCTTGGTCCAACTCTGGCTGGTTGGGCAAACTGTTTGGCGGTAAGAGTGATTCCCACCTGACCATGGCGTCGACCACTGGAAACGACAGGATGGACAGTATCAAGCGGGATCTGCAAGCGAGGCAGCACAAGTACTTCTTCGCCATCAACCTGTACAACTCGTTTGACGTTATCCCTGATATCTTTGCGACACTCTTCCGAGCAGCTGCCATCTTGGGCTACCACAATGTCTTTGTCTCCATTTACGAAAACGGTTCCAACGACCAGACAAAGGCACTCTTGAAGATTTTTGATGCCCTCGCGCGAACGGTCGGTCTGAGGATCATCATCCGAACATCTATGCGTACCCGCGGTCTGTTCAACCATCGTATCGAATACCTCGCCGAAGTTCGAAACGCCGCCATGCTGCCCCTCCACGAGCTTCGTGACAATGACGGAGAAGTCTTCGACTCGGTCGTTTTCATGAATGATATCTTGCCTTGCGTGGACGACTTGCTCGAGTTGATTTGGCAGAGTAGGAGACAGAATGGGTTTCGGTACGTAATCGATCCCTCTCTTCCCATTGCTTCATATACCACCGATGTGACTTCCGAATTTGTGCGCTGTTCTTGAGCTACGGTAGCTAACAACTATGTGATAGGTCGTATTGGTCGAATTGTTCTCAGGTATGCTTTTAAATCAACGGGGTAGGACGTCCATGTATCTAACATTCAAGTTAGGAACGCCATCGAGCATGGAGATCTCGAGGTTGTTGCTGTCAACGAGTGAGTGTCCCAAATGTTGACCCATTGGATGAATTACTAAATTGTCCATAGCCCTTTCATTGACTTGGACTACATGGTACGGTACTCCTGTCTGCCCAATAACCTCGTTTAGTACTAACGCTATTGCACAGGTCTACATGTTCAAGTATGACTCCGTAAGTCTTCGATACTTCTAGCGCTCTATATGGCTTATTAACCTGATTCCCGACAGACTCATGGTCGTTTTAAGGGCTCCGTCGAGGTTAAGGACGGTAAGCTTTACATCAACAACAAGGCCATTGCCGTCTTCGGTGAGAAGGACCCTGCCAATAAGCCCTTGTTCTATAGATTTGTCTCTAACATGTTGGGTCTCGGGGGGCTTCCTCTAGAGACTTGGATGTAAGGGGCTTTACGCATTCGCATAACTTATGAAGTGTGGATGACTCTAGGAGGGGTCTGAGAATGTGCTGTGCCAGCCAGGCTGATAATTGTTTAATTGTTAGCTTGGACTTGTACACAGTCTCATCAGTCTTCAGCTTGGGTCATTGATATTCTGTAAGTCAAAAC-TTATCGATTCACTGTAGTAGGTTGCGGAGGACTTGAAAGTTCTCTCTGCAATTGAGACACTTACCAGGCCATCGCAAGTTGGCAGTGTACACTACTGATTTTACGGTCGTGGGGGACTTGGGAGCTGGTGCTTGTGTCGCATGAGGTAGAGTTGATATGGATGGATGGAAGAGAAGCATA--TGTATGTCGTGGGGGACTTGGGGTAAGACGCCTTGCGGCAAGTAGAGTCAAACCAGTAGTGACTTCTTTTGGTCATGGGGGACTTTGGTAATGGTAGTGAGCCGGAATAAGGGATGGATAAATGTAGTATGGATGGTGACAGGGGGAGCAGCAGAGCGTACGCAGTGGGTATGTATATAGTTGAAAAGGGATGGGCAGTAGAATTTTGAGGAATTAATGACCTAAGGGTGGTTCTAATAGGCTTGTCAAGAAAAAAGTTAAGTTGAATCAAGCTGGGTCAAGCAAAGTCTAGAAAAGATTTATTGGTAAGTATCAGCTGATATCCTGCTCATATCGAAAACGTACTTTTTAATGTACTAACTCTAATCCAGACTGGCATGGTTTGCGGCAGCTTGGCACGGCTTTCATGGACGGTGTCCCTGGTATAACACAGGTAAGAATCCTTAGGAACCACAGGAATCGGTCAACTTATAAAC
			TGCATAGTGTCCTATTCCCCCTGGAAGCTCATTTACCTACCAATTCACCGTAAGCCATCAGTCAGGCACGTTTTGGTGGCATTCCCATTATTCCAATTCCATGGCCGACGGCATTTGGGGCCCGTCAGTTTTCCTGACTTTTGATAACAAGTTATCACAGCTGATAGGATACCATAGCTTAATTATCCATTCGCCCAATGAACCCCTCCAAAGGGGACGAGACTATGACGAGGATCGAATCGTTTTTATAACTGACTGGGTGTAAGTATGACCGTTCTTTGGTGAGG--CTCAAGCTAAACATGTTACTTGGATTAGAAATGCCACTGTAAGTTGCAATATCCTCGTCACCAAAATGTGGAACATTACTT-ATGATCATTCCCGGCTAGACTGGTTTAGGTTCCGGTGAACGAGCCTACATTGAGGCTCGTGAGAAACTTGTCCAACCTGTAATCGAGCAGATGATGGCTGCCCGAGGGCTCGAAACTCCTCCCCGGACACCTAACATCGGTGTCGCCTTGTCCGGCGGTGGTTACCGTGCAATGCTGTGAGTGGATTAATGTTGCAAAAGATATGCTCATTACTTATCATTGGCACAGTACGGGGTTGGGTGGTATCATGGGCATGATGAATGAGAGCACGGAAGCGTCCGAAAGCGAGACTGGTGGTTGGCTTGACGGCGTAAGCTACTGGGCTGGTCTGAGCGGTGGGAGTTGGGCAACCGGGACTTTCATGTCTAATGGGGGTCAGTTGCCCACAAATCTTCTTGAAAACGTGGGTTTCTGGCATGATGTATGTGTTCATCTACTGACTTGCGTGATAGCTCTGGAACATCGATCGCTCACCGCAGGTCCCCTTCCTTCCTCTGTCTCTCCCACCTCTCGGGTCTCCGCGCTCTCCCGCCCATCCTCCTCCCCT-ATCTTATTGCGCAATCATGAAACCACGCCGGTCTTCTTACTCGGCACAACTCCACCGATCACACATCCACGTGCTCGCCTCATCGCCCCTACGATGTTTCATCCAAACAATGCGAAATAACCATTATAGGCTGTTGTTGTCCTCAAGGGTGAATCCTACGTCCACGGCACTGTATGCTTCACCCAGGAGTCGGAAAATGCTCCCGTTTGCATCACTGGTGAGGTACGTCATTGGATTCATCGTGGAGTAACATCCGGTCGCTGACATGATAATCACTGATCAGATTAAGGACATGGACGCTGACGCCAAGCGAGGCATGCACGTCCACGAGTTTGGAGACAACACCAACGGCTGTACCTCTGCTGGCCCCCATTACAACCCCTTTAAAAAGCACCACGGTGCTCCCACCGACTCCGAGAGGCACGTTGGTGACCTCGGTATGTGCCCATTGTCATTTTCGGCAACTTTACCTTGAAGTCCGGCCGGTGAGCCATATCGAGCAATTCATAGTCCAATCGAATCTGACATGTGTCCAGTCAATCCCCTTACTTCTTCAATGCCGGTCTCCTTTATTCTTCATCACTTCTCTCAACTACGGCCCAGGCTTACGCCAAGGTACTTTCCTCTTCTAGGATTCCCGACTTTGACGTCCTCTTTGGCCCTGCTTACAAGGGTATCTCCTTGGCTGCTGTCTCCGCTGTAAGCCTTTACCAGCAGACCGGCAAAGATATCGGTTACTGCTACAACAGGAAGGAGAAGAAGGACGTAAGTCTGTCCTGACCAGTGCGACAGCGATTAGCTCATAGCCAGCAGCATGGTGAGGGCGGTACTATGGTCGGTGCACCTCTCAAGGGACGAATCGTCATCATCGATGATGTTCTCACCTCTGGCAAGGCCATTCGTGAAGCTATTGACATTCTCAAGGCCTCTCCTGAAGCGAAGCTCGTTGGAATTGTCCAGCTTGTCGACAGACAAGAGAAAGGCCAGAGCGGTAGCGGCAAGAGTACCGTACAGGAGGTTGAGGAAGAGTTCGGTGTGCCCGTCGAGCCTATCATTGGTTTGGATGATATCGTGAAGTACT
			TGGAAAGCTC
		</sequence>
		<sequence>
			<taxon idref="ST288"/>
			ACGGTACGCGCCTCTTGTCGGGTACAAGAAGCCTTGGTCCAACTCTGGCTGGTTGGGCAAACTGTTTGGCGGTAAGAGTGATTCCCACCTGACCATGGCGTCGACCACTGGAAACGACAGGATGGACAGTATCAAGCGGGATCTGCAAGCGAGGCAGCACAAGTACTTCTTCGCCATCAACCTGTACAACTCGTTTGACGTTATCCCTGATATCTTTGCGACACTCTTCCGAGCAGCTGCCATCTTGGGCTACCACAATGCCTTTGTCTCCATTTACGAAAACGGTTCCAACGACCAGACAAAGGCACTCTTGAAGATTTTTGATGCCCTCGCGCGAACGGTCGGTCTGAGGATCATCATCCGAACATCTATGCGTACCCGCGGTCTGTTCAACCATCGTATCGAATACCTCGCCGAAGTTCGAAACGCCGCCATGCTGCCCCTCCACGAGCTTCGTGACAATGACGGAGAAGTCTTTGACTCGGTCGTTTTCATGAATGATATCTTGCCTTGCGTGGACGACTTGCTCGAGTTGATTTGGCAGAGTAGGAGACAGAATGGGTTTCGGTACGTAATCGATCCCTCTCTTCCCATTGCTTCATATACCACCGATGTGACTTCCGAATTTGTGCGCTGTTCTTGAGCTACGGTAGCTAACAACTATGTGATAGGTCGTATTGGTCGAATTGTTCTCAGGTATGCTTTTAAATCAACGGGGTAGGACGTCCATGTATCTAACATTCAAGTTAGGAACGCCATCGAGCATGGAGATCTCGAGGTTGTTGCTGTCAACGAGTGAGTGTCCCAAATGTTGACCCATTGGATGAATTACTAAATTGTCCATAGCCCTTTCATTGACTTGGACTACATGGTACGGTACTCCTGTCTGCCCAATAACCTCGTTTAGTACTAACGCTATTGCACAGGTCTACATGTTCAAGTATGACTCCGTAAGTCTACGATACTTCTAGCGCTCTATATGGCTTATTAACCTGATTCCCGACAGACTCATGGTCGTTTTAAGGGCTCCGTCGAGGTTAAGGACGGTAAGCTTTACATCAACAACAAGGCCATTGCCGTCTTCGGTGAGAAGGACCCTGCCAATAAGCCCTTGTTCTATAGATTTGTCTCTAACATGTTGGGTCTCGGGGGGCTTCCTCTAGAGACTTGGATGTAAGGGGCTTTACGCATTCGCATAACTTATGAAGTGTGGATGACTCTAGGAGGGGTCTGAGAATGTGCTGTGCCAGCCAGGCTGATAATAGTTTAATTGTTAGCTTGGACTTGTACACAGTCTCATCAGTCTTCAGCTTGGGTCATTGATATTCTGTAAGTCAAAAC-TTATCCATTCACTGTAGTAGGTTGCGGAGGACTTGAAAGTTCTCTCTGCAATTGAGACACTTACCAGGCCATCGCAAGTTGGCAGTGTACGCTACTGATTTTATGGTCGTGGGGGACTTGGGAGCTGGTGCTTGTGTCGCATGAGGTAGAGTTGATATGGACGGATGGAAGAGAAGCATATGTGTATGTCGCGGGGGACTTGGGGTAAGACGCCTTGCGGCAAGTAGAGTC-AACCAGTAGTGACTTCTTTTAGTCGTGGGGGACTTTGGTAATGGTAGTGAGCCGGAATAAGGGATGGATAAATGTAGTATGGATGGTGACAGGGGGAGCAGCAGAGCGTACGCAGTGGGTATGTATATAGTTGAAAAGGGATGGGCAGTAGAATTTTGAGAAATTAATGACCTAAGGGTGATTCTAATAGGCTTGTCAAGAAAAAAGTTAAGTTGAATCAAGCTGGGTCAAGCAAAGTCTAGAAAAGATTTATTGGTAAGTATCAGCTGATATCCTGCTCATATCGAAAACGTACTTTTTAATGTACTAACTCTAATCCAGACTGGCATGGTTTGCGGCAGCTTGGCACGGCTTTCATGGACGGTGTCCCTGGTATAACACAGGTAAGAATCCTTAGGAACCACAGGAATCGGTCAACTTATAAAC
			TGCATAGTGTCCTATTCCGCCTGGAAGCTCATTTACCTACCAATTCACCGTAAGCCATCAATCAGGCACGTTTTGGTGGCATTCCCATTATTCCAATTCCATGGCCGACGGCATTTGGGGCCCGTCAGTTTTCCTGACTTTTGATAACAAGTTATCACAGCTGATAGGATACCATAGCCTAATTATCCATTCGCCCAATGAACCCCTCCAAAGGGGACGAGACTATGACGAGGATCGAATCGTTTTTATAACTGACTGGGTGTAAGTATGACCGTTCTTTGGTGAGG--CTCAAGCTAAACATGTTACTTGGATTAGAAATGCCACTGTAAGTTGCAATATCCTCGTCACCAAAATGTGGAACATTACTT-ATGATCATTCCCGGCTAGACTGGTTTAGGTTCCGGTGAACGAGCCTACATTGAGGCTCGGGAGAAACTTGTCCAACCTGTAATCGAGCAGATGATGGCTGCCCGAGGGCTCGAAACTCCTCCCCGGACACCTAACATCGGTGTCGCCTTGGCCGGCGGTGGTTACCGTGCAATGCTGTGAGTGGATTAATGTTGCAAAAGATATGCTCATTACTTATCATTGGCACAGTACGGGGTTGGGTGGTATCATGGGCATGATGAATGAGAGCACGGAAGCGTCCGAAAGCGAGACTGGTGGTTGGCTTGACGGCGTAAGCTACTGGGCTGGTCTGAGCGGTGGGAGTTGGGCAACCGGGACTTTCATGTCTAATGGGGGTCAGTTGCCCACAAATCTTCTTGAAAACGTGGGTTTCTGGCATGATGTATGTGTTCATCTACTGACTTGCGTGATAGCTCTGGAACATCGATCGCTCACCGCAGGTCCCCTTCCTTCCTCTGTCTCTCCCACCTCTCGGGTCTCCGCGCTCTCCCGCCCATCCTCCTCCCCT-ATCTTATTGCGCAATCATGAAACCACGCCGGTCTTCTTACTCGGCACAACTCCACCGATCACACATCCACGTGCTCGCCTCATCGCCCCTACGATGTTTCATCCAAACAATGCGAAATAACCATTATAGGCTGTTGTTGTCCTCAAGGGTGAATCCTACGTCCACGGCACTGTATGCTTCACCCAGGAGTCGGAAAATGCTCCCGTTTGCATCACTGGTGAGGTACGTCATTGGATTCATCGTGGAGTAACATCCGGTCGCTGACATGATAATCACTGATCAGATTAAGGACATGGACGCTGACGCCAAGCGAGGCATGCACGTCCACGAGTTTGGAGACAACACCAACGGCTGTACCTCTGCTGGCCCCCATTACAACCCCTTTAAAAAGCACCACGGTGCTCCCACCGACTCCGAGAGGCACGTTGGTGACCTCGGTATGTGCCCATTGTCATTTTCGGCAACTTTACCTTGAAGTCCGGCCGGTGAGCCATATCGAGCAATTCATAGTCCAATCGAATCTGACATGTGTCCAGTCAATCCCCTTACTTCTTCAATGCCGGTCTCCTTTATTCTTCATCACTTCTCTCAACTACGGCCCAGGCTTACGCCAAGGTACTTTCCTCTTCTAGGATTCCCGACTTTGACGTCCTCTTTGGCCCTGCTTACAAGGGTATCTCCTTGGCTGCTGTCTCCGCTGTAAGCCTTTACCAGCAGACCGGCAAAGATATCGGTTACTGCTACAACAGGAAGGAGAAGAAGGACGTAAGTCTGTCCTGACCAGTGCGACAGCGATTAGCTCATAGCCAGCAGCATGGTGAGGGCGGTACTATGGTCGGTGCACCTCTCAAGGGACGAATCGTCATCATCGATGATGTTCTCACCTCTGGCAAGGCCATTCGTGAAGCTATTGACATTCTCAAGGCCTCTCCTGAAGCGAAGCTCGTTGGAATTGTCCAGCTTGTCGACAGACAAGAGAAAGGCCAGAGCGGTAGCGGCAAGAGTACCGTACAGGAGGTTGAGGAAGAGTTCGGTGTGCCCGTCGAGCCTATCATTGGTTTGGATGATATCGTGAAGTACT
			TGGAAAGCTC
		</sequence>
		<sequence>
			<taxon idref="ST290"/>
			ACGGTACGCGCCTCTTGTCGGGTACAAGAAGCCTTGGTCCAACTCTGGCTGGTTGGGCAAACTGTTTGGCGGTAAGAGTGATTCCCACCTGACCATGGCGTCGACCACTGGAAACGACAGGATGGACAGTATCAAGCGGGATCTGCAAGCGAGGCAGCACAAGTACTTCTTCGCCATCAACCTGTACAACTCGTTTGACGTTATCCCTGATATCTTTGCGACACTCTTCCGAGCAGCTGCCATCTTGGGCTACCACAATGTCTTTGTCTCCATTTACGAAAACGGTTCCAACGACCAGACAAAGGCACTCTTGAAGATTTTTGATGCCCTCGCGCGAACGGTCGGTCTGAGGATCATCATCCGAACATCTATGCGTACCCGCGGTCTGTTCAACCATCGTATCGAATACCTCGCCGAAGTTCGAAACGCCGCCATGCTGCCCCTCCACGAGCTTCGTGACAATGACGGAGAAGTCTTCGACTCGGTCGTTTTCATGAATGATATCTTGCCTTGCGTGGACGACTTGCTCGAGTTGATTTGGCAGAGTAGGAGACAGAATGGGTTTCGGTACGTAATCGATCCCTCTCTTCCCATTGCTTCATATACCACCGATGTGACTTCCGAATTTGTGCGCTGTTCTTGAGCTACGGTAGCTAACAACTATGTGATAGGTCGTATTGGTCGAATTGTTCTCAGGTATGCTTTTAAATCAACGGGGTAGGACGTCCATGTATCTAACATTCAAGTTAGGAACGCCATCGAGCATGGAGATCTCGAGGTTGTTGCTGTCAACGAGTGAGTGTCCCAAATGTTGACCCATTGGATGAATTACTAAATTGTCCATAGCCCTTTCATTGACTTGGACTACATGGTACGGTACTCCTGTCTGCCCAATAACCTCGTTTAGTACTAACGCTATTGCACAGGTCTACATGTTCAAGTATGACTCCGTAAGTCTTCGATACTTCTAGCGCTCTATATGGCTTATTAACCTGATTCCCGACAGACTCATGGTCGTTTTAAGGGCTCCGTCGAGGTTAAGGACGGTAAGCTTTACATCAACAACAAGGCCATTGCCGTCTTCGGTGAGAAGGACCCTGCCAATAAGCCCTTGTTCTATAGATTTGTCTCTAACATGTTGGGTCTCGGGGGGCTTCCTCTAGAGACTTGGATGTAAGGGGCTTTACGCATTCGCATAACTTATGAAGTGTGGATGACTCTAGGAGGGGTCTGAGAATGTGCTGTGCCAGCCAGGCTGATAATAGTTTAATTGTTAGCTTGGACTTGTACACAGTCTCATCAGTCTTCAGCTTGGGTCATTGATATTCTGTAAGTCAAAAC-TTATCCATTCACTGTAGTAGGTTGCGGAGGACTTGAAAGTTCTCTCTGCAATTGAGACACTTACCAGGCCATCGCAAGTTGGCAGTGTACGCTACTGATTTTATGGTCGTGGGGGACTTGGGAGCTGGTGCTTGTGTCGCATGAGGTAGAGTTGATATGGACGGATGGAAGAGAAGCATATGTGTATGTCGCGGGGGACTTGGGGTAAGACGCCTTGCGGCAAGTAGAGTC-AACCAGTAGTGACTTCTTTTAGTCGTGGGGGACTTTGGTAATGGTAGTGAGCCGGAATAAGGGATGGATAAATGTAGTATGGATGGTGACAGGGGGAGCAGCAGAGCGTACGCAGTGGGTATGTATATAGTTGAAAAGGGATGGGCAGTAGAATTTTGAGAAATTAATGACCTAAGGGTGATTCTAATAGGCTTGTCAAGAAAAAAGTTAAGTTGAATCAAGCTGGGTCAAGCAAAGTCTAGAAAAGATTTATTGGTAAGTATCAGCTGATATCCTGCTCATATCGAAAACGTACTTTTTAATGTACTAACTCTAATCCAGACTGGCATGGTTTGCGGCAGCTTGGCACGGCTTTCATGGACGGTGTCCCTGGTATAACACAGGTAAGAATCCTTAGGAACCACAGGAATCGGTCAACTTATAAAC
			TGCATAGTGTCCTATTCCCCCTGGAAGCTCATTTACCTACCAATTCACCGTAAGCCATCAGTCAGGCACGTTTTGGTGGCATTCCCATTATTCCAATTCCATGGCCGACGGCATTTGGGGCCCGTCAGTTTTCCTGACTTTTGATAACAAGTTATCACAGCTGATAGGATACCATAGCTTAATTATCCATTCGCCCAATGAACCCCTCCAAAGGGGACGAGACTATGACGAGGATCGAATCGTTTTTATAACTGACTGGGTGTAAGTATGACCGTTCTTTGGTGAGG--CTCAAGCTAAACATGTTACTTGGATTAGAAATGCCACTGTAAGTTGCAATATCCTCGTCACCAAAATGTGGAACATTACTT-ATGATCATTCCCGGCTAGACTGGTTTAGGTTCCGGTGAACGAGCCTACATTGAGGCTCGTGAGAAACTTGTCCAACCTGTAATCGAGCAGATGATGGCTGCCCGAGGGCTCGAAACTCCTCCCCGGACACCTAACATCGGTGTCGCCTTGTCCGGCGGTGGTTACCGTGCAATGCTGTGAGTGGATTAATGTTGCAAAAGATATGCTCATTACTTATCATTGGCACAGTACGGGGTTGGGTGGTATCATGGGCATGATGAATGAGAGCACGGAAGCGTCCGAAAGCGAGACTGGTGGTTGGCTTGACGGCGTAAGCTACTGGGCTGGTCTGAGCGGTGGGAGTTGGGCAACCGGGACTTTCATGTCTAATGGGGGTCAGTTGCCCACAAATCTTCTTGAAAACGTGGGTTTCTGGCATGATGTATGTGTTCATCTACTGACTTGCGTGATAGCTCTGGAACATCGATCGCTCACCGCAGGTCCCCTTCCTTCCTCTGTCTCTCCCACCTCTCGGGTCTCCGCGCTCTCCCGCCCATCCTCCTCCCCT-ATCTTATTGCGCAATCATGAAACCACGCCGGTCTTCTTACTCGGCACAACTCCACCGATCACACATCCACGTGCTCGCCTCATCGCCCCTACGATGTTTCATCCAAACAATGCGAAATAACCATTACAGGCTGTTGTTGTCCTCAAGGGTGAATCCTACGTCCACGGCACTGTATGCTTCACCCAGGAGTCGGAAAATGCTCCCGTTTGCATCACTGGTGAGGTACGTCATTGGATTCATCGTGGAGTAACATCCGGTCGCTGACATGATAATCACTGATCAGATTAAGGACATGGACGCTGACGCCAAGCGAGGCATGCACGTCCACGAGTTTGGAGACAACACCAACGGCTGTACCTCTGCTGGCCCCCATTACAACCCCTTTAAAAAGCACCACGGTGCTCCCACCGACTCCGAGAGGCACGTTGGTGACCTCGGTATGTGCCCATTGTCATTTTCGGCAACTTTACCTTGAAGTCCGGCCGGTGAGCCATATCGAGCAATTCATAGTCCAATCGAATCTGACATGTGTCCAGTCAATCCCCTTACTTCTTCAATGCCGGTCTCCTTTATTCTTCATCACTTCTCTCAACTACGGCCCAGGCTTACGCCAAGGTACTTTCCTCTTCTAGGATTCCCGACTTTGACGTCCTCTTTGGCCCTGCTTACAAGGGTATCTCCTTGGCTGCTGTCTCCGCTGTAAGCCTTTACCAGCAGACCGGCAAAGATATCGGTTACTGCTACAACAGGAAGGAGAAGAAGGACGTAAGTCTGTCCTGACCAGTGCGACAGCGATTAGCTCATAGCCAGCAGCATGGTGAGGGCGGTACTATGGTTGGTGCACCTCTCAAGGGACGAATCGTCATCATCGATGATGTTCTCACCTCTGGCAAGGCCATTCGTGAAGCTATTGACATTCTCAAGGCCTCTCCTGAAGCGAAGCTCGTTGGAATTGTCCAGCTTGTCGACAGACAAGAGAAAGGCCAGAGCGGTAGCGGCAAGAGTACCGTACAGGAGGTTGAGGAAGAGTTCGGTGTGCCCGTCGAGCCTATCATTGGTTTGGATGATATCGTGAAGTACT
			TGGAAAGCTC
		</sequence>
		<sequence>
			<taxon idref="ST312"/>
			ACGGTACGCGCCTCTTGTCGGGTACAAGAAGCCTTGGTCCAACTCTGGCTGGTTGGGCAAACTGTTTGGCGGTAAGAGTGATTCCCACCTGACCATGGCGTCGACCACTGGAAACGACAGGATGGACAGTATCAAGCGGGATCTGCAAGCGAGGCAGCACAAGTACTTCTTCGCCATCAACCTGTACAACTCGTTTGACGTTATCCCTGATATCTTTGCGACACTCTTCCGAGCAGCTGCCATCTTGGGCTACCACAATGTCTTTGTCTCCATTTACGAAAACGGTTCCAACGACCAGACAAAGGCACTCTTGAAGATTTTTGATGCCCTCGCGCGAACGGTCGGTCTGAGGATCATCATCCGAACATCTATGCGTACCCGCGGTCTGTTCAACCATCGTATCGAATACCTCGCCGAAGTTCGAAACGCCGCCATGCTGCCCCTCCACGAGCTTCGTGACAATGACGGAGAAGTCTTTGACTCGGTCGTTTTCATGAATGATATCTTGCCTTGCGTGGACGACTTGCTCGAGTTGATTTGGCAGAGTAGGAGACAGAATGGGTTTCGGTACGTAATCGATCCCTCTCTTCCCATTGCTTCATATACCACCGATGTGACTTCCGAATTTGTGCGCTGTTCTTGAGCTACGGTAGCTAACAACTATGTGATAGGTCGTATTGGTCGAATTGTTCTCAGGTATGCTTTTAAATCAACGGGGTAGGACGTCCATGTATCTAACATTCAAGTTAGGAACGCCATCGAGCATGGAGATCTCGAGGTTGTTGCTGTCAACGAGTGAGTGTCCCAAATGTTGACCCATTGGATGAATTACTAAATTGTCCATAGCCCTTTCATTGACTTGGACTACATGGTACGGTACTCCTGTCTGCCCAATAACCTCGTTTAGTACTAACGCTATTGCACAGGTCTACATGTTCAAGTATGACTCCGTAAGTCTTCGATACTTCTAGCGCTCTATATGGCTTATTAACCTGATTCCCGACAGACTCATGGTCGTTTTAAGGGCTCCGTCGAGGTTAAGGACGGTAAGCTTTACATCAACAACAAGGCCATTGCCGTCTTCGGTGAGAAGGACCCTGCCAATAAGCCCTTGTTCTATAGATTTGTCTCTAACATGTTGGGTCTCGGGGGGCTTCCTCTAGAGACTTGGATGTAAGGGGCTTTACGCATTCGCATAACTTATGAAGTGTGGATGACTCTAGGAGGGGTCTGAGAATGTGCTGTGCCAGCCAGGCTGATAATTGTTTAATTGTTAGCTTGGACTTGTACACAGTCTCATCAGTCTTCAGCTTGGGTCATTGATATTCTGTAAGTCAAAAC-TTATCGATTCACTGTAGTAGGTTGCGGAGGACTTGAAAGTTCTCTCTGCAATTGAGACACTTACCAGGCCATCGCAAGTTGGCAGTGTACACTACTGATTTTACGGTCGTGGGGGACTTGGGAGCTGGTGCTTGTGTCGCATGAGGTAGAGTTGATATGGATGGATGGAACAGAAGCATA--TGTATGTCGTGGGGGACTTGGGGTAAGACGCCTTGCGGCAAGTAGAGTCAAACCAGTAGTGACTTCTTTTGGTCATGGGGGACTTTGGTAATGGTAGTGAGCCGGAATAAGGGATGGATAAATGTAGTATGGATGGTGACAGGGGGAGCAGCAGAGCGTACGCAGTGGGTATGTATATAGTTGAAAAGGGATGGGCAGTAGAATTTTGAGGAATTAATGACCTAAGGGTGGTTCTAATAGGCTTGTCAAGAAAAAAGTTAAGTTGAATCAAGCTGGGTCAAGCAAAGTCTAGAAAAGATTTATTGGTAAGTATCAGCTGATATCCTGCTCATATCGAAAACGTACTTTTTAATGTACTAACTCTAATCCAGACTGGCATGGTTTGCGGCAGCTTGGCACGGCTTTCATGGACGGTGTCCCTGGTATAACACAGGTAAGAATCCTTAGGAACCACAGGAATCGGTCAACTTATAAAC
			TGCATAGTGTCCTATTCCGCCTGGAAGCTCATTTACCTACCAATTCACCGTAAGCCATCAATCAGGCACGTTTTGGTGGCATTCCCATTATTCCAATTCCATGGCCGACGGCATTTGGGGCCCGTCAGTTTTCCTGACTTTTGATAACAAGTTATCACAGCTGATAGGATACCATAGCTTAATTATCCATTCGCCCAATGAACCCCTCCAAAGGGGACGAGACTATGACGAGGATCGAATCGTTTTTATAACTGACTGGGTGTAAGTATGACCGTTCTTTGGTGAGG--CTCAAGCTAAACATGTTACTTGGATTAGAAATGCCACTGTAAGTTGCAATATCCTCGTCACCAAAATGTGGAACATTACTT-ATGATCATTCCCGGCTAGACTGGTTTAGGTTCCGGTGAACGAGCCTACATTGAGGCTCGGGAGAAACTTGTCCAACCTGTAATCGAGCAGATGATGGCTGCCCGAGGGCTCGAAACTCCTCCCCGGACACCTAACATCGGTGTCGCCTTGGCCGGCGGTGGTTACCGTGCAATGCTGTGAGTGGATTAATGTTGCAAAAGATATGCTCATTACTTATCATTGGCACAGTACGGGGTTGGGTGGTATCATGGGCATGATGAATGAGAGCACGGAAGCGTCCGAAAGCGAGACTGGTGGTTGGCTTGACGGCGTAAGCTACTGGGCTGGTCTGAGCGGTGGGAGTTGGGCAACCGGGACTTTCATGTCTAATGGGGGTCAGTTGCCCACAAATCTTCTTGAAAACGTGGGTTTCTGGCATGATGTATGTGTTCATCTACTGACTTGCGTGATAGCTCTGGAACATCGATCGCTCACCGCAGGTCCCCTTCCTTCCTCTGTCTCTCCCACCTCTCGGGTCTCCGCGCTCTCCCGCCCATCCTCCTCCCCT-ATCTTATTGCGCAATCATGAAACCACGCCGGTCTTCTTACTCGGCACAACTCCACCGATCACACATCCACGTGCTCGCCTCATCGCCCCTACGATGTTTCATCCAAACAATGCGAAATAACCATTATAGGCTGTTGTTGTCCTCAAGGGTGAATCCTACGTCCACGGCACTGTATGCTTCACCCAGGAGTCGGAAAATGCTCCCGTTTGCATCACTGGTGAGGTACGTCATTGGATTCATCGTGGAGTAACATCCGGTCGCTGACATGATAATCACTGATCAGATTAAGGACATGGACGCTGACGCCAAGCGAGGCATGCACGTCCACGAGTTTGGAGACAACACCAACGGCTGTACCTCTGCTGGCCCCCATTACAACCCCTTTAAAAAGCACCACGGTGCTCCCACCGACTCCGAGAGGCACGTTGGTGACCTCGGTATGTGCCCATTGTCATTTTCGGCAACTTTACCTTGAAGTCCGGCCGGTGAGCCATATCGAGCAATTCATAGTCCAATCGAATCTGACATGTGTCCAGTCAATCCCCTTACTTCTTCAATGCCGGTCTCCTTTATTCTTCATCACTTCTCTCAACTACGGCCCAGGCTTACGCCAAGGTACTTTCCTCTTCTAGGATTCCCGACTTTGACGTCCTCTTTGGCCCTGCTTACAAGGGTATCTCCTTGGCTGCTGTCTCCGCTGTAAGCCTTTACCAGCAGACCGGCAAAGATATCGGTTACTGCTACAACAGGAAGGAGAAGAAGGACGTAAGTCTGTCCTGACCAGTGCGACAGCGATTAGCTCATAGCCAGCAGCATGGTGAGGGCGGTACTATGGTCGGTGCACCTCTCAAGGGACGAATCGTCATCATCGATGATGTTCTCACCTCTGGCAAGGCCATTCGTGAAGCTATTGACATTCTCAAGGCCTCTCCTGAAGCGAAGCTCGTTGGAATTGTCCAGCTTGTCGACAGACAAGAGAAAGGCCAGAGCGGTAGCGGCAAGAGTACCGTACAGGAGGTTGAGGAAGAGTTCGGTGTGCCCGTCGAGCCTATCATTGGTTTGGATGATATCGTGAAGTACT
			TGGAAAGCTC
		</sequence>
		<sequence>
			<taxon idref="ST320"/>
			ACGGTACGCGCCTCTTGTCGGGTACAAGAAGCCTTGGTCCAACTCTGGCTGGTTGGGCAAACTGTTTGGCGGTAAGAGTGATTCCCACCTGACCATGGCGTCGACCACTGGAAACGACAGGATGGACAGTATCAAGCGGGATCTGCAAGCGAGGCAGCACAAGTACTTCTTCGCCATCAACCTGTACAACTCGTTTGACGTTATCCCTGATATCTTTGCGACACTCTTCCGAGCAGCTGCCATCTTGGGCTACCACAATGTCTTTGTCTCCATTTACGAAAACGGTTCCAACGACCAGACAAAGGCACTCTTGAAGATTTTTGATGCCCTCGCGCGAACGGTCGGTCTGAGGATCATCATCCGAACATCTATGCGTACCCGCGGTCTGTTCAACCATCGTATCGAATACCTCGCCGAAGTTCGAAACGCCGCCATGCTGCCCCTCCACGAGCTTCGTGACAATGACGGAGAAGTCTTTGACTCGGTCGTTTTCATGAATGATATCTTGCCTTGCGTGGACGACTTGCTCGAGTTGATTTGGCAGAGTAGGAGACAGAATGGGTTTCGGTACGTAATCGATCCCTCTCTTCCCATTGCTTCATATACCACCGATGTGACTTCCGAATTTGTGCGCTGTTCTTGAGCTACGGTAGCTAACAACTATGTGATAGGTCGTATTGGTCGAATTGTTCTCAGGTATGCTTTTAAATCAACGGGGTAGGACGTCCATGTATCTAACATTCAAGTTAGGAACGCCATCGAGCATGGAGATCTCGAGGTTGTTGCTGTCAACGAGTGAGTGTCCCAAATGTTGACCCATTGGATGAATTACTAAATTGTCCATAGCCCTTTCATTGACTTGGACTACATGGTACGGTACTCCTGTCTGCCCAATAACCTCGTTTAGTACTAACGCTATTGCACAGGTCTACATGTTCAAGTATGACTCCGTAAGTCTTCGATACTTCTAGCGCTCTATATGGCTTATTAACCTGATTCCCGACAGACTCATGGTCGTTTTAAGGGCTCCGTCGAGGTTAAGGACGGTAAGCTTTACATCAACAACAAGGCCATTGCCGTCTTCGGTGAGAAGGACCCTGCCAATAAGCCCTTGTTCTATAGATTTGTCTCTAACATGTTGGGTCTCGGGGGGCTTCCTCTAGAGACTTGGATGTAAGGGGCTTTACGCATTCGCATAACTTATGAAGTGTGGATGACTCTAGGAGGGGTCTGAGAATGTGCTGTGCCAGCCAGGCTGATAATAGTTTAATTGTTAGCTTGGACTTGTACACAGTCTCATCAGTCTTCAGCTTGGGTCATTGATATTCTGTAAGTCAAAAC-TTATCCATTCACTGTAGTAGGTTGCGGAGGACTTGAAAGTTCTCTCTGCAATTGAGACACTTACCAGGCCATCGCAAGTTGGCAGTGTACGCTACTGATTTTATGGTCGTGGGGGACTTGGGAGCTGGTGCTTGTGTCGCATGAGGTAGAGTTGATATGGACGGATGGAAGAGAAGCATATGTGTATGTCGCGGGGGACTTGGGGTAAGACGCCTTGCGGCAAGTAGAGTC-AACCGGTAGTGACTTCTTTTAGTCGTGGGGGACTTTGGTAATGGTAGTGAGCCGGAATAAGGGATGGATAAATGTAGTATGGATGGTGACAGGGGGAGCAGCAGAGCGTACGCAGTGGGTATGTATATAGTTGAAAAGGGATGGGCAGTAGAATTTTGAGAAATTAATGACCTAAGGGTGATTCTAATAGGCTTGTCAAGAAAAAAGTTAAGTTGAATCAAGCTGGGTCAAGCAAAGTCTAGAAAAGATTTATTGGTAAGTATCAGCTGATATCCTGCTCATATCGAAAACGTACTTTTTAATGTACTAACTCTAATCCAGACTGGCATGGTTTGCGGCAGCTTGGCACGGCTTTCATGGACGGTGTCCCTGGTATAACACAGGTAAGAATCCTTAGGAACCACAGGAATCGGTCAACTTATAAAC
			TGCATAGTGTCCTATTCCGCCTGGAAGCTCATTTACCTACCAATTCACCGTAAGCCATCAATCAGGCACGTTTTGGTGGCATTCCCATTATTCCAATTCCATGGCCGACGGCATTTGGGGCCCGTCAGTTTTCCTGACTTTTGATAACAAGTTATCACAGCTGATAAGATACCATAGCTTAATTATCCATTCGCCCAATGAACCCCTCCAAAGGGGACGAGACTATGACGAGGATCGAATCGTTTTTATAACTGACTGGGTGTAAGTATGACCGTTCTTTGGTGAGG--CTCAAGCTAAACATGTTACTTGGATTAGAAATGCCACTGTAAGTTGCAATATCCTCGTCACCAAAATGTGGAACATTACTT-ATGATCATTCCCGGCTAGACTGGTTTAGGTTCCGGTGAACGAGCCTACATTGAGGCTCGGGAGAAACTTGTCCAACCTGTAATCGAGCAGATGATGGCTGCCCGAGGGCTCGAAACTCCTCCCCGGACACCTAACATCGGTGTCGCCTTGGCCGGCGGTGGTTACCGTGCAATGCTGTGAGTGGATTAATGTTGCAAAAGATATGCTCATTACTTATCATTGGCACAGTACGGGGTTGGGTGGTATCATGGGCATGATGAATGAGAGCACGGAAGCGTCCGAAAGCGAGACTGGTGGTTGGCTTGACGGCGTAAGCTACTGGGCTGGTCTGAGCGGTGGGAGTTGGGCAACCGGGACTTTCATGTCTAATGGGGGTCAGTTGCCCACAAATCTTCTTGAAAACGTGGGTTTCTGGCATGATGTATGTGTTCATCTACTGACTTGCGTGATAGCTCTGGAACATCGATCGCTCACCGCAGGTCCCCTTCCTTCCTCTGTCTCTCCCACCTCTCGGGTCTCCGCGCTCTCCCGCCCATCCTCCTCCCCT-ATCTTATTGCGCAATCATGAAACCACGCCGGTCTTCTTACTCGGCACAACTCCACCGATCACACATCCACGTGCTCGCCTCATCGCCCCTACGATGTTTCATCCAAACAATGCGAAATAACCATTATAGGCTGTTGTTGTCCTCAAGGGTGAATCCTACGTCCACGGCACTGTATGCTTCACCCAGGAGTCGGAAAATGCTCCCGTTTGCATCACTGGTGAGGTACGTCATTGGATTCATCGTGGAGTAACATCCGGTCGCTGACATGATAATCACTGATCAGATTAAGGACATGGACGCTGACGCCAAGCGAGGCATGCACGTCCACGAGTTTGGAGACAACACCAACGGCTGTACCTCTGCTGGCCCCCATTACAACCCCTTTAAAAAGCACCACGGTGCTCCCACCGACTCCGAGAGGCACGTTGGTGACCTCGGTATGTGCCCATTGTCATTTTCGGCAACTTTACCTTGAAGTCCGGCCGGTGAGCCATATCGAGCAATTCATAGTCCAATCGAATCTGACATATGTCCAGTCAATCCCCTTACTTCTTCAATGCCGGTCTCCTTTACTCTTCATCACTTCTCTCAACTACGGCTCAGGCTTACGCCAAGGTACTTTCCTCTTCTAGGATTCCCGACTTTGACGTCCTCTTCGGCCCTGCTTACAAGGGTATCTCCTTGGCTGCTGTCTCCGCTGTAAGCCTTTACCAGCAGACCGGCAAAGATATCGGTTACTGCTACAACAGGAAGGAGAAGAAGGACGTAAGTCTGTCCTAACCAGTGCAACAGCGATTAGCTCATAGCCAGTAGCATGGTGAGGGCGGTACTATGGTCGGTGCACCTCTCAAGGGACGAATCGTCATCATCGATGATGTTCTCACCTCTGGCAAGGCCATTCGTGAAGCTATTGACATTCTCAAGGCCTCTCCTGAAGCGAAGCTTGTTGGAATTGTCCAGCTTGTCGACAGACAAGAGAAAGGCCAGAGCGGTAGCGGCAAGAGTACCGTACAGGAGGTTGAGGAAGAGTTCGGTGTGCCCGTCGAGCCTATCATTGGTTTGGATGATATCGTGAAGTACT
			TGGAAAGCTC
		</sequence>
		<sequence>
			<taxon idref="ST321"/>
			ACGGTACGCGCCTCTTGTCGGGTACAAGAAGCCTTGGTCCAACTCTGGCTGGTTGGGCAAACTGTTTGGCGGTAAGAGTGATTCCCACCTGACCATGGCGTCGACCACTGGAAACGACAGGATGGACAGTATCAAGCGGGATCTGCAAGCGAGGCAGCACAAGTACTTCTTCGCCATCAACCTGTACAACTCGTTTGACGTTATCCCTGATATCTTTGCGACACTCTTCCGAGCAGCTGCCATCTTGGGCTACCACAATGTCTTTGTCTCCATTTACGAAAACGGTTCCAACGACCAGACAAAGGCACTCTTGAAGATTTTTGATGCCCTCGCGCGAACGGTCGGTCTGAGGATCATCATCCGAACATCTATGCGTACCCGCGGTCTGTTCAACCATCGTATCGAATACCTCGCCGAAGTTCGAAACGCCGCCATGCTGCCCCTCCACGAGCTTCGTGACAATGACGGAGAAGTCTTTGACTCGGTCGTTTTCATGAATGATATCTTGCCTTGCGTGGACGACTTGCTCGAGTTGATTTGGCAGAGTAGGAGACAGAATGGGTTTCGGTACGTAATCGATCCCTCTCTTCCCATTGCTTCATATACCACCGATGTGACTTCCGAATTTGTGCGCTGTTCTTGAGCTACGGTAGCTAACAACTATGTGATAGGTCGTATTGGTCGAATTGTTCTCAGGTATGCTTTTAAATCAACGGGGTAGGACGTCCATGTATCTAACATTCAAGTTAGGAACGCCATCGAGCATGGAGATCTCGAGGTTGTTGCTGTCAACGAGTGAGTGTCCCAAATGTTGACCCATTGGATGAATTACTAAATTGTCCATAGCCCTTTCATTGACTTGGACTACATGGTACGGTACTCCTGTCTGCCCAATAACCTCGTTTAGTACTAACGCTATTGCACAGGTCTACATGTTCAAGTATGACTCCGTAAGTCTTCGATACTTCTAGCGCTCTATATGGCTTATTAACCTGATTCCCGACAGACTCATGGTCGTTTTAAGGGCTCCGTCGAGGTTAAGGACGGTAAGCTTTACATCAACAACAAGGCCATTGCCGTCTTCGGTGAGAAGGACCCTGCCAATAAGCCCTTGTTCTATAGATTTGTCTCTAACATGTGGGGTCTCGGGGGGCTTCCTCTAGAGACTTGGATGTAAGGGGCTTTACGCATTCGCATAACTTATGAAGTGTGGATGACTCTAGGAGGGGTCTGAGAATGTGCTGTGCCAGCCAGGCTGATAATAGTTTAATTGTTAGCTTGGACTTGTACACAGTCTCATCAGTCTTCAGCTTGGGTCATTGATATTCTGTAAGTCAAAAC-TTATCCATTCACTGTAGTAGGTTGCGGAGGACTTGAAAGTTCTCTCTGCAATTGAGACACTTACCAGGCCATCGCAAGTTGGCAGTGTACGCTACTGATTTTATGGTCGTGGGGGACTTGGGAGCTGGTGCTTGTGTCGCATGAGGTAGAGTTGATATGGACGGATGGAAGAGAAGCATATGTGTATGTCGCGGGGGACTTGGGGTAAGACGCCTTGCGGCAAGTAGAGTC-AACCAGTAGTGACTTCTTTTAGTCGTGGGGGACTTTGGTAATGGTAGTGAGCCGGAATAAGGGATGGATAAATGTAGTATGGATGGTGACAGGGGGAGCAGCAGAGCGTACGCAGTGGGTATGTATATAGTTGAAAAGGGATGGGCAGTAGAATTTTGAGAAATTAATGACCTAAGGGTGATTCTAATAGGCTTGTCAAGAAAAAAGTTAAGTTGAATCAAGCTGGGTCAAGCAAAGTCTAGAAAAGATTTATTGGTAAGTATCAGCTGATATCCTGCTCATATCGAAAA-GTACTTTTTAATGTACTAACTCTAATCCAGACTGGCATGGTTTGCGGCAGCTTGGCACGGCTTTCATGGACGGTGTCCCTGGTATAACACAGGTAAGAATCCTTAGGAACCACAGGAATCGGTCAACTTATAAAC
			TGCATAGTGTCCTATTCCCCCTGGAAGCTCATTTACCTACCAATTCACCGTAAGCCATCAGTCAGGCACGTTTTGGTGGCATTCCCATTATTCCAATTCCATGGCCGACGGCATTTGGGGCCCGTCAGTTTTCCTGACTTTTGATAACAAGTTATCACAGCTGATAGGATACCATAGCTTAATTATCCATTCGCCCAATGAACCCCTCCAAAGGGGACGAGACTATGACGAGGATCGAATCGTTTTTATAACTGACTGGGTGTAAGTATGACCGTTCTTTGGTGAGG--CTCAAGCTAAACATGTTACTTGGATTAGAAATGCCACTGTAAGTTGCAATATCCTCGTCACCAAAATGTGGAACATTACTT-ATGATCATTCCCGGCTAGACTGGTTTAGGTTCCGGTGAACGAGCCTACATTGAGGCTCGGGAGAAACTTGTCCAACCTGTAATTGCGCAGATGATGGCTGCCCGAGGGCTCGAAACTCCTCCCCGGACACCTAACATCGGTGTCGCCTTGGCCGGCGGTGGTTACCGTGCAATGCTGTGAGTGGATTAATGTTGCAAAAGATATGCTCATTACTTATCATTGGCACAGTACGGGGTTGGGTGGTATCATGGGCATGATGAATGAGAGCACGGAAGCGTCCGAAAGCGAGACTGGTGGTTGGCTTGACGGCGTAAGCTACTGGGCTGGTCTGAGCGGTGGGAGTTGGGCAACCGGGACTTTCATGTCTAATGGGGGTCAGTTGCCCACAAATCTTCTTGAAAACGTGGGTTTCTGGCATGATGTATGTGTTCATCTACTGACTTGCGTGATAGCTCTGGAACATCGATCGCTCACCGCAGGTCCCCTTCCTTCCTCTGTCTCTCCCACCTCTCGGGTCTCCGCGCTCTCCCGCCCATCCTCCTCCCCT-ATCTTATTGCGCAATCATGAAACCACGCCGGTCTTCTTACTCGGCACAACTCCACCGATCACACATCCACGTGCTCGCCTCATCGCCCCTACGATGTTTCATCCAAACAATGCGAAATAACCATTATAGGCTGTTGTTGTCCTCAAGGGTGAATCCTACGTCCACGGCACTGTATGCTTCACCCAGGAGTCGGAAAATGCTCCCGTTTGCATCACTGGTGAGGTACGTCATTGGATTCATCGTGGAGTAACATCCGGTCGCTGACATGATAATCACTGATCAGATTAAGGACATGGACGCTGACGCCAAGCGAGGCATGCACGTCCACGAGTTTGGAGACAACACCAACGGCTGTACCTCTGCTGGCCCCCATTACAACCCCTTTAAAAAGCACCACGGTGCTCCCACCGACTCCGAGAGGCACGTTGGTGACCTCGGTATGTGCCCATTGTCATTTTCGGCAACTTTACCTTGAAGTCCGGCCGGTGAGCCATATCGAGCAATTCATAGTCCAATCGAATCTGACATGTGTCCAGTCAATCCCCTTACTTCTTCAATGCCGGTCTCCTTTATTCTTCATCACTTCTCTCAACTACGGCCCAGGCTTACGCCAAGGTACTTTCCTCTTCTAGGATTCCCGACTTTGACGTCCTCTTTGGCCCTGCTTACAAGGGTATCTCCTTGGCTGCTGTCTCCGCTGTAAGCCTTTACCAGCAGACCGGCAAAGATATCGGTTACTGCTACAACAGGAAGGAGAAGAAGGACGTAAGTCTGTCCTGACCAGTGCGACAGCGATTAGCTCATAGCCAGCAGCATGGTGAGGGCGGTACTATGGTCGGTGCACCTCTCAAGGGACGAATCGTCATCATCGATGATGTTCTCACCTCTGGCAAGGCCATTCGTGAAGCTATTGACATTCTCAAGGCCTCTCCTGAAGCGAAGCTCGTTGGAATTGTCCAGCTTGTCGACAGACAAGAGAAAGGCCAGAGCGGTAGCGGCAAGAGTACCGTACAGGAGGTTGAGGAAGAGTTCGGTGTGCCCGTCGAGCCTATCATTGGTTTGGATGATATCGTGAAGTACT
			TGGAAAGCTC
		</sequence>
		<sequence>
			<taxon idref="ST322"/>
			ACGGTACGCGCCTCTTGTCGGGTACAAGAAGCCTTGGTCCAACTCTGGCTGGTTGGGCAAACTGTTTGGCGGTAAGAGTGATTCCCACCTGACCGTGGCGTCGACCACTGGAAACGACAGGATGGACAGTATCAAGCGGGATCTGCAGGCGAGGCAGCACAAGTACTTCTTCGCCATCAACCTGTACAACTCGTTTGACGTTATCCCTGATATCTTTGCGACACTCTTCCGAGCAGCTGCCATCTTGGGCTACCACAATGTCTTTGTCTCCATCTACGAAAACGGTTCCAACGACCAGACAAAGGCACTCTTGAAGATTTTTGATGCCCTCGCGCGAACGGTCGGTCTGAGGATCATCATCCGAACATCTATGCGTACCCGCGGTCTGTTCAATCATCGTATCGAATACCTCGCCGAAGTTCGAAACGCCGCCATGCTGCCCCTCCACGAGCTTCGTGACAATGACGGAGAAGTCTTTGACTCGGTCGTTTTCATGAACGATATCTTGCCTTGCGTGGACGACTTGCTCGAGTTGATTTGGCAGAGTAGGAGACAGAATGGGTTTCGGTACGTAATCGATCCCTCTCTTCCCATTGCTTCATATACCACCGATGTGACTTCCGAATTTGTGCGCTGTTCTTGAGCTACGGTAGCTAACAACTATGTGATAGGTCGTATTGGTCGAATTGTTCTCAGGTATGCTTTTAAATCAACGGGGTAGGACGTCCATGTATCTAACATTCAAGTTAGGAACGCCATCGAGCATGGAGATCTCGAGGTTGTTGCTGTCAACGAGTGAGTGTCCCAAATGTTGACCCATTGGATGAATTACTAAATTGTCCATAGCCCTTTCATTGACTTGGACTACATGGTACGGTACTCCTGTCTGCCCAATAACCTCGTTTAGTACTAACGCTATTGCACAGGTCTACATGTTCAAGTATGACTCCGTAAGTCTTCGATACTTCTAGCGCTCTATATGGCTTATTAACCTGATTCCCGACAGACTCATGGTCGTTTTAAGGGCTCCGTCGAGGTTAAGGACGGTAAGCTTTACATCAACAACAAGGCCATTGCCGTCTTCGGTGAGAAGGACCCTGCCAATAAGCCCTTGTTCTATAGATTTGTCTCTAACATGTGGGGTCTCGGGGGGCTTCCTCTAGAGACTTGGATGTAAGGGGCTTTACGCATTCGCATAACTTATGAAGTGTGGATGACTCTAGGAGGGGTCTGAGAATGTGCTGTGCCAGCCAGGCTGATAATAGTTTAATTGTTAGCTTGGACTTGTACACAGTCTCATCAGTCTTCAGCTTGGGTCATTGATATTCTGTAAGTCAAAAC-TTATCCATTCACTGTAGTAGGTTGCGGAGGACTTGAAAGTTCTCTCTGCAATTGAGACACTTACCAGGCCATCGCAAGTTGGCAGTGTACGCTACTGATTTTATGGTCGTGGGGGACTTGGGAGCTGGTGCTTGTGTCGCATGAGGTAGAGTTGATATGGACGGATGGAAGAGAAGCATATGTGTATGTCGCGGGGGACTTGGGGTAAGACGCCTTGCGGCAAGTAGAGTC-AACCAGTAGTGACTTCTTTTAGTCGTGGGGGACTTTGGTAATGGTAGTGAGCCGGAATAAGGGATGGATAAATGTAGTATGGATGGTGACAGGGGGAGCAGCAGAGCGTACGCAGTGGGTATGTATATAGTTGAAAAGGGATGGGCAGTAGAATTTTGAGAAATTAATGACCTAAGGGTGATTCTAATAGGCTTGTCAAGAAAAAAGTTAAGTTGAATCAAGCTGGGTCAAGCAAAGTCTAGAAAAGATTTATTGGTAAGTATCAGCTGATATCCTGCTCATATCGAAAA-GTACTTTTTAATGTACTAACTCTAATCCAGACTGGCATGGTTTGCGGCAGCTTGGCACGGCTTTCATGGACGGTGTCCCTGGTATAACACAGGTAAGAATCCTTAGGAACCACAGGAATCGGTCAACTTATAAAC
			TGCATAGTGTCCTATTCCCCCTGGAAGCTCATTTACCTACCAATTCACCGTAAGCCATCAGTCAGGCACGTTTTGGTGGCATTCCCATTATTCCAATTCCATGGCCGACGGCATTTGGGGCCCGTCAGTTTTCCTGACTTTTGATAACAAGTTATCACAGCTGATAGGATACCATAGCTTAATTATCCATTCGCCCAATGAACCCCTCCAAAGGGGACGAGACTATGACGAGGATCGAATCGTTTTTATAACTGACTGGGTGTAAGTATGACCGTTCTTTGGTGAGG--CTCAAGCTAAACATGTTACTTGGATTAGAAATGCCACTGTAAGTTGCAATATCCTCGTCACCAAAATGTGGAACATTACTT-ATGATCATTCCCGGCTAGACTGGTTTAGGTTCCGGTGAACGAGCCTACATTGAGGCTCGGGAGAAACTTGTCCAACCTGTAATTGCGCAGATGATGGCTGCCCGAGGGCTCGAAACTCCTCCCCGGACACCTAACATCGGTGTCGCCTTGGCCGGCGGTGGTTACCGTGCAATGCTGTGAGTGGATTAATGTTGCAAAAGATATGCTCATTACTTATCATTGGCACAGTACGGGGTTGGGTGGTATCATGGGCATGATGAATGAGAGCACGGAAGCGTCCGAAAGCGAGACTGGTGGTTGGCTTGACGGCGTAAGCTACTGGGCTGGTCTGAGCGGTGGGAGTTGGGCAACCGGGACTTTCATGTCTAATGGGGGTCAGTTGCCCACAAATCTTCTTGAAAACGTGGGTTTCTGGCATGATGTATGTGTTCATCTACTGACTTGCGTGATAGCTCTGGAACATCGATCGCTCACCGCAGGTCCCCTGCCTTCCTCTGTCTCTCCCACCTCTCGGGTCTCCGCGCTCTCCCGCCCATCCTCCTCCCCTAATCTTATTGCGCAATCATGAAACCACGCCGGTCTTCTTACTCGGCACAACTCCA-CAATCACACATCCACGTGCTCGCCTCATCGCCCCTACGATGTTTCATCCAAACAATGCGAAATAACCATTATAGGCTGTTGTTGTCCTCAAGGGTGAATCCTACGTCCACGGCACTGTATGCTTCACCCAGGAGTCGGAAAATGCTCCCGTTTGCATCACTGGTGAGGTACGTCATTGGATTCATCGTGGAGTAACATCCGGTCGCTGACATGATAATCACTGATCAGATTAAGGACATGGACGCTGACGCCAAGCGAGGCATGCACGTCCACGAGTTTGGAGACAACACCAACGGCTGTACCTCTGCTGGCCCCCATTACAACCCCTTTAAAAAGCACCACGGTGCTCCCACCGACTCCGAGAGGCACGTTGGTGACCTCGGTATGTGCCCATTGTCATTTTCGGCAACTTTACCTTGAAGTCCGGCCGGTGAGCCATATCGAGCAATTCATAGT-CAATCGAATCTGACGTGTGTCCAGTCAATCCCCTTACTTCTTCAATGCCGGTCTCCTTTACTCTTCATCACTTCTCTCAACTACGGCTCAGGCTTACGCCAAGGTACTTTCCTCTTCTAGGATTCCCGACTTTGACGTCCTCTTTGGCCCTGCTTACAAGGGTATCTCCTTGGCTGCTGTCTCCGCTGTAAGCCTTTACCAGCAGACCGGCAAAGATATCGGTTACTGCTACAACAGGAAGGAGAAGAAGGACGTAAGTCTGTCCTGACCAGTGCGACAGCGATTAGCTCATAGCCAGTAGCATGGTGAGGGCGGTACTATGGTCGGTGCACCTCTCAAGGGACGAATCGTCATCATCGATGATGTTCTCACCTCTGGCAAGGCCATTCGTGAAGCTATTGACATTCTCAAGGCCTCTCCTGAAGCGAAGCTCGTTGGAATTGTCCAGCTTGTCGACAGACAAGAGAAAGGCCAGAGCGGTAGCGGCAAGAGTACAGTACAGGAGGTTGAGGAAGAGTTCGGTGTGCCCGTCGAGCCTATCATTGGTTTGGATGATATCGTGAAGTACT
			TGGAAAGCTC
		</sequence>
		<sequence>
			<taxon idref="ST323"/>
			ACGGTACGCGCCTCTTGTCGGGTACAAGAAGCCTTGGTCCAACTCTGGCTGGTTGGGCAAGCTGTTTGGCGGTAAGAGTGATTCCCACCTGACCATGGCGTCGACCACTGGAAACGACAGGATGGACAGCATCAAGCGGGATCTGCAAGCGAGGCAGCACAAGTACTTCTTCGCCATCAACCTGTACAACTCGTTTGACGTTATCCCTGATATCTTTGCGACACTCTTCCGAGCAGCTGCCATCTTGGGCTACCACAATGTCTTTGTCTCCATCTACGAAAACGGTTCCAACGACCAGACAAAGGCACTCTTGAAGATTTTTGATGCCCTCGCGCGAACGGTCGGTCTGAGGATCATCATCCGAACATCTATGCGTACCCGCGGTCTGTTCAACCATCGTATCGAATACCTCGCCGAAGTTCGAAACGCCGCCATGCTGCCCCTCCACGAGCTTCGTGACAATGACGGAGAAGTCTTTGACTCGGTCGTTTTCATGAATGATATCTTGCCTTGCGTGGACGACTTGCTCGAGTTGATTTGGCAGAGTAGGAGACAGAATGGGTTTCGGTACGTAATCGATCCCTCTCTTCCCATTGCTTCATATACCACCGATGTGACTTCCGAATTTGTGCGCTGTTCTTGAGCTACGGTAGCTAACAACTATGTGATAGGTCGTATTGGTCGAATTGTTCTCAGGTATGCTTTTAAATCAACGGGGTAGGACGTCCATGTATCTAACATTCAAGTTAGGAACGCCATCGAGCATGGAGATCTCGAGGTTGTTGCTGTCAACGAGTGAGTGTCCCAAATGTTGACCCATTGGATGAATTACTAAATTGTCCATAGCCCTTTCATTGACTTGGACTACATGGTACGGTACTCCTGTCTGCCCAATAACCTCGTTTAGTACTAACGCTATTGCACAGGTCTACATGTTCAAGTATGACTCCGTAAGTCTTCGATACTTCTAGCGCTCTATATGGCTTATTAACCTGATTCCCGACAGACTCATGGTCGTTTTAAGGGCTCCGTCGAGGTTAAGGACGGTAAGCTTTACATCAACAACAAGGCCATTGCCGTCTTCGGTGAGAAGGACCCTGCCAATAAGCCCTTGTTCTATAGATTTGTCTCTAACATGTTGGGTCTCGGGGGGCTTCCTCTAGAGACTTGGATGTAAGGGGCTTTACGCATTCGCATAACTTATGAAGTGTGGATGACTCTAGGAGGGGTCTGAGAATGTGCTGTGCCAGCCAGGCTGATAATAGTTTAATTGTTAGCTTGGACTTGTACACAGTCTCATCAGTCTTCAGCTTGGGTCATTGATATTCTGTAAGTCAAAAC-TTATCCATTCACTGTAGTAGGTTGCGGAGGACTTGAAAGTTCTCTCTGCAATTGAGACACTTACCAGGCCATCGCAAGTTGGCAGTGTACGCTACTGATTTTATGGTCGTGGGGGACTTGGGAGCTGGTGCTTGTGTCGCATGAGGTAGAGTTGATATGGACGGATGGAAGAGAAGCATATGTGTATGTCGCGGGGGACTTGGGGTAAGACGCCTTGCGGCAAGTAGAGTC-AACCAGTAGTGACTTCTTTTAGTCGTGGGGGACTTTGGTAATGGTAGTGAGCCGGAATAAGGGATGGATAAATGTAGTATGGATGGTGACAGGGGGAGCAGCAGAGCGTACGCAGTGGGTATGTATATAGTTGAAAAGGGATGGGCAGTAGAATTTTGAGAAATTAATGACCTAAGGGTGATTCTAATAGGCTTGTCAAGAAAAAAGTTAAGTTGAATCAAGCTGGGTCAAGCAAAGTCTAGAAAAGATTTATTGGTAAGTATCAGCTGATATCCTGCTCATATCGAAAACGTACTTTTTAATGTACTAACTCTAATCCAGACTGGCATGGTTTGCGGCAGCTTGGCACGGCTTTCATGGACGGTGTCCCTGGTATAACACAGGTAAGAATCCTTAGGAACCACAGGAATCGGTCAACTTATAAAC
			TGCATAGTGTCCTATTCCGCCTGGAAGCTCATTTACCTACCAATTCACCGTAAGCCATCAATCAGGCACGTTTTGGTGGCATTCCCATTATTCCAATTCCATGGCCGACGGCATTTGGGGCCCGTCAGTTTTCCTGACTTTTGATAACAAGTTATCACAGCTGATAGGATACCATAGCTTAATTATCCATTCGCCCAATGAACCCCTCCAAAGGGGACGAGACTATGACGAGGATCGAATCGTTTTTATAACTGACTGGGTGTAAGTATGACCGTTCTTTGGTGAGG--CTCAAGCTAAACATGTTACTTGGATTAGAAATGCCACTGTAAGTTGCAATATCCTCGTCACCAAAATGTGGAACATTACTT-ATGATCATTCCCGGCTAGACTGGTTTAGGTTCCGGTGAACGAGCCTACATTGAGGCTCGTGAGAAACTTGTCCAACCTGTAATCGAGCAGATGATGGCTGCCCGAGGGCTCGAAACTCCTCCCCGGACACCTAACATCGGTGTCGCCTTGTCCGGCGGTGGTTACCGTGCAATGCTGTGAGTGGATTAATGTTGCAAAAGATATGCTCATTACTTATCATTGGCACAGTACGGGGTTGGGTGGTATCATGGGCATGATGAATGAGAGCACGGAAGCGTCCGAAAGCGAGACTGGTGGTTGGCTTGACGGCGTAAGCTACTGGGCTGGTCTGAGCGGTGGGAGTTGGGCAACCGGGACTTTCATGTCTAATGGGGGTCAGTTGCCCACAAATCTTCTTGAAAACGTGGGTTTCTGGCATGATGTATGTGTTCATCTACTGACTTGCGTGATAGCTCTGGAACATCGATCGCTCACCGCAGGTCCCCTTCCTTCCTCTGTCTCTCCCACCTCTCGGGTCTCCGCGCTCTCCCGCCCATCCTCCTCCCCT-ATCTTATTGCGCAATCATGAAACCACGCCGGTCTTCTTACTCGGCACAACTCCACCGATCACACATCCACGTGCTCGCCTCATCGCCCCTACGATGTTTCATCCAAACAATGCGAAATAACCATTATAGGCTGTTGTTGTCCTCAAGGGTGAATCCTACGTCCACGGCACTGTATGCTTCACCCAGGAGTCGGAAAATGCTCCCGTTTGCATCACTGGTGAGGTACGTCATTGGATTCATCGTGGAGTAACATCCGGTCGCTGACATGATAATCACTGATCAGATTAAGGACATGGACGCTGACGCCAAGCGAGGCATGCACGTCCACGAGTTTGGAGACAACACCAACGGCTGTACCTCTGCTGGCCCCCATTACAACCCCTTTAAAAAGCACCACGGTGCTCCCACCGACTCCGAGAGGCACGTTGGTGACCTCGGTATGTGCCCATTGTCATTTTCGGCAACTTTACCTTGAAGTCCGGCCGGTGAGCCATATCGAGCAATTCATAGTCCAATCGAATCTGACATGTGTCCAGTCAATCCCCTTACTTCTTCAATGCCGGTCTCCTTTATTCTTCATCACTTCTCTCAACTACGGCCCAGGCTTACGCCAAGGTACTTTCCTCTTCTAGGATTCCCGACTTTGACGTCCTCTTTGGCCCTGCTTACAAGGGTATCTCCTTGGCTGCTGTCTCCGCTGTAAGCCTTTACCAGCAGACCGGCAAAGATATCGGTTACTGCTACAACAGGAAGGAGAAGAAGGACGTAAGTCTGTCCTGACCAGTGCGACAGCGATTAGCTCATAGCCAGCAGCATGGTGAGGGCGGTACTATGGTTGGTGCACCTCTCAAGGGACGAATCGTCATCATCGATGATGTTCTCACCTCTGGCAAGGCCATTCGTGAAGCTATTGACATTCTCAAGGCCTCTCCTGAAGCGAAGCTCGTTGGAATTGTCCAGCTTGTCGACAGACAAGAGAAAGGCCAGAGCGGTAGCGGCAAGAGTACCGTACAGGAGGTTGAGGAAGAGTTCGGTGTGCCCGTCGAGCCTATCATTGGTTTGGATGATATCGTGAAGTACT
			TGGAAAGCTC
		</sequence>
		<sequence>
			<taxon idref="ST324"/>
			ACGGTACGCGCCTCTTGTCGGGTACAAGAAGCCTTGGTCCAACTCTGGCTGGTTGGGCAAACTGTTTGGCGGTAAGAGTGATTCCCACCTGACCATGGCGTCGACCACTGGAAACGACAGGATGGACAGTATCAAGCGGGATCTGCAAGCGAGGCAGCACAAGTACTTCTTCGCCATCAACCTGTACAACTCGTTTGACGTTATCCCTGATATCTTTGCGACACTCTTCCGAGCAGCTGCCATCTTGGGCTACCACAATGTCTTTGTCTCCATTTACGAAAACGGTTCCAACGACCAGACAAAGGCACTCTTGAAGATTTTTGATGCCCTCGCGCGAACGGTCGGTCTGAGGATCATCATCCGAACATCTATGCGTACCCGCGGTCTGTTCAACCATCGTATCGAATACCTCGCCGAAGTTCGAAACGCCGCCATGCTGCCCCTCCACGAGCTTCGTGACAATGACGGAGAAGTCTTCGACTCGGTCGTTTTCATGAATGATATCTTGCCTTGCGTGGACGACTTGCTCGAGTTGATTTGGCAGAGTAGGAGACAGAATGGGTTTCGGTACGTAATCGATCCCTCTCTTCCCATTGCTTCATATACCACCGATGTGACTTCCGAATTTGTGCGCTGTTCTTGAGCTACGGTAGCTAACAACTATGTGATAGGTCGTATTGGTCGAATTGTTCTCAGGTATGCTTTTAAATCAACGGGGTAGGACGTCCATGTATCTAACATTCAAGTTAGGAACGCCATCGAGCATGGAGATCTCGAGGTTGTTGCTGTCAACGAGTGAGTGTCCCAAATGTTGACCCATTGGATGAATTACTAAATTGTCCATAGCCCTTTCATTGACTTGGACTACATGGTACGGTACTCCTGTCTGCCCAATAACCTCGTTTAGTACTAACGCTATTGCACAGGTCTACATGTTCAAGTATGACTCCGTAAGTCTTCGATACTTCTAGCGCTCTATATGGCTTATTAACCTGATTCCCGACAGACTCATGGTCGTTTTAAGGGCTCCGTCGAGGTTAAGGACGGTAAGCTTTACATCAACAACAAGGCCATTGCCGTCTTCGGTGAGAAGGACCCTGCCAATAAGCCCTTGTTCTATAGATTTGTCTCTAACATGTTGGGTCTCGGGGGGCTTCCTCTAGAGACTTGGATGTAAGGGGCTTTACGCATTCGCATAACTTATGAAGTGTGGATGACTCTAGGAGGGGTCTGAGAATGTGCTGTGCCAGCCAGGCTGATAATAGTTTAATTGTTAGCTTGGACTTGTACACAGTCTCATCAGTCTTCAGCTTGGGTCATTGATATTCTGTAAGTCAAAAC-TTATCCATTCACTGTAGTAGGTTGCGGAGGACTTGAAAGTTCTCTCTGCAATTGAGACACTTACCAGGCCATCGCAAGTTGGCAGTGTACGCTACTGATTTTATGGTCGTGGGGGACTTGGGAGCTGGTGCTTGTGTCGCATGAGGTAGAGTTGATATGGACGGATGGAAGAGAAGCATATGTGTATGTCGCGGGGGACTTGGGGTAAGACGCCTTGCGGCAAGTAGAGTC-AACCAGTAGTGACTTCTTTTAGTCGTGGGGGACTTTGGTAATGGTAGTGAGCCGGAATAAGGGATGGATAAATGTAGTATGGATGGTGACAGGGGGAGCAGCAGAGCGTACGCAGTGGGTATGTATATAGTTGAAAAGGGATGGGCAGTAGAATTTTGAGAAATTAATGACCTAAGGGTGATTCTAATAGGCTTGTCAAGAAAAAAGTTAAGTTGAATCAAGCTGGGTCAAGCAAAGTCTAGAAAAGATTTATTGGTAAGTATCAGCTGATATCCTGCTCATATCGAAAACGTACTTTTTAATGTACTAACTCTAATCCAGATTGGCATGGTTTGCGACAGAATGGCACGGCTCTCATGGACGGTGTCCCTGGTATAACACAGGTAAGAATCCTTAGGAACCACAGGAATCGGTCAACTTATAAAC
			TGCATAGTGTCCTATTCCGCCTGGAAGCTCATTTACCTACCAATTCACCGTAAGCCATCAATCAGGCACGTTTTGGTGGCATTCCCATTATTCCAATTCCATGGCCGACGGCATTTGGGGCCCGTCAGTTTTCCTGACTTTTGATAACAAGTTATCACAGCTGATAGGATACCATAGCTTAATTATCCATTCGCCCAATGAACCCCTCCAAAGGGGACGAGACTATGACGAGGATCGAATCGTTTTTATAACTGACTGGGTGTAAGTATGACCGTTCTTTGGTGAGG--CTCAAGCTAAACATGTTACTTGGATTAGAAATGCCACTGTAAGTTGCAATATCCTCGTCACCAAAATGTGGAACATTACTT-ATGATCATTCCCGGCTAGACTGGTTTAGGTTCCGGTGAACGAGCCTACATTGAGGCTCGTGAGAAACTTGTCCAACCTGTAATCGAGCAGATGATGGCTGCCCGAGGGCTCGAAACTCCTCCCCGGACACCTAACATCGGTGTCGCCTTGTCCGGCGGTGGTTACCGTGCAATGCTGTGAGTGGATTAATGTTGCAAAAGATATGCTCATTACTTATCATTGGCACAGTACGGGGTTGGGTGGTATCATGGGCATGATGAATGAGAGCACGGAAGCGTCCGAAAGCGAGACTGGTGGTTGGCTTGACGGCGTAAGCTACTGGGCTGGTCTGAGCGGTGGGAGTTGGGCAACCGGGACTTTCATGTCTAATGGGGGTCAGTTGCCCACAAATCTTCTTGAAAACGTGGGTTTCTGGCATGATGTATGTGTTCATCTACTGACTTGCGTGATAGCTCTGGAACATCGATCGCTCACCGCAGGTCCCCTTCCTTCCTCTGTCTCTCCCACCTCTCGGGTCTCCGCGCTCTCCCGCCCATCCTCCTCCCCT-ATCTTATTGCGCAATCATGAAACCACGCCGGTCTTCTTACTCGGCACAACTCCACCGATCACACATCCACGTGCTCGCCTCATCGCCCCTACGATGTTTCATCCAAACAATGCGAAATAACCATTATAGGCTGTTGTTGTCCTCAAGGGTGAATCCTACGTCCACGGCACTGTATGCTTCACCCAGGAGTCGGAAAATGCTCCCGTTTGCATCACTGGTGAGGTACGTCATTGGATTCATCGTGGAGTAACATCCGGTCGCTGACATGATAATCACTGATCAGATTAAGGACATGGACGCTGACGCCAAGCGAGGCATGCACGTCCACGAGTTTGGAGACAACACCAACGGCTGTACCTCTGCTGGCCCCCATTACAACCCCTTTAAAAAGCACCACGGTGCTCCCACCGACTCCGAGAGGCACGTTGGTGACCTCGGTATGTGCCCATTGTCATTTTCGGCAACTTTACCTTGAAGTCCGGCCGGTGAGCCATATCGAGCAATTCATAGTCCAATCGAATCTGACATGTGTCCAGTCAATCCCCTTACTTCTTCAATGCCGGTCTCCTTTATTCTTCATCACTTCTCTCAACTACGGCCCAGGCTTACGCCAAGGTACTTTCCTCTTCTAGGATTCCCGACTTTGACGTCCTCTTTGGCCCTGCTTACAAGGGTATCTCCTTGGCTGCTGTCTCCGCTGTAAGCCTTTACCAGCAGACCGGCAAAGATATCGGTTACTGCTACAACAGGAAGGAGAAGAAGGACGTAAGTCTGTCCTGACCAGTGCGACAGCGATTAGCTCATAGCCAGCAGCATGGTGAGGGCGGTACTATGGTCGGTGCACCTCTCAAGGGACGAATCGTCATCATCGATGATGTTCTCACCTCTGGCAAGGCCATTCGTGAAGCTATTGACATTCTCAAGGCCTCTCCTGAAGCGAAGCTCGTTGGAATTGTCCAGCTTGTCGACAGACAAGAGAAAGGCCAGAGCGGTAGCGGCAAGAGTACCGTACAGGAGGTTGAGGAAGAGTTCGGTGTGCCCGTCGAGCCTATCATTGGTTTGGATGATATCGTGAAGTACT
			TGGAAAGCTC
		</sequence>
		<sequence>
			<taxon idref="ST7"/>
			ACGGTACGCGCCTCTTGTCGGGTACAAGAAGCCTTGGTCCAACTCTGGCTGGTTGGGCAAACTGTTTGGCGGTAAGAGTGATTCCCACCTGACCATGGCGTCGACCACTGGAAACGACAGGATGGACAGTATCAAGCGGGATCTGCAGGCGAGGCAGCACAAGTACTTCTTCGCCATCAACCTGTACAACTCGTTTGACGTTATCCCTGATATCTTTGCGACACTCTTCCGAGCAGCTGCCATCTTGGGCTACCACAATGTCTTTGTCTCCATCTACGAAAACGGTTCCAACGACCAGACAAAGGCACTCTTGAAGATTTTTGATGCCCTCGCGCGAACGGTCGGTCTGAGGATCATCATCCGAACATCTATGCGTACCCGCGGTCTGTTCAACCATCGTATCGAATACCTCGCCGAAGTTCGAAACGCCGCCATGCTGCCCCTCCACGAGCTTCGTGACAATGACGGAGAAGTCTTTGACTCGGTCGTTTTCATGAATGATATCTTGCCTTGCGTGGACGACTTGCTCGAGTTGATTTGGCAGAGTAGGAGACAGAATGGGTTTCGGTACGTAATCGATCCCTCTCTTCCCATTGCTTCATATACCACCGATGTGACTTCCGAATTTGTGCGCTGTTCTTGAGCTACGGTAGCTAACAACTATGTGATAGGTCGTATTGGTCGAATTGTTCTCAGGTATGCTTTTAAATCAACGTGGTAGGACGTCCATGTATCTAACATTCAAGTTAGGAACGCCATCGAGCATGGAGATCTCGAGGTTGTTGCTGTCAACGAGTGAGTGTCCCAAATGTTGACCCATTATATGAATTACTAAATTGTCCATAGCCCTTTCATTGACTTGGACTACATGGTACGGTACTCCTGTCTGCCCAATAACCTCGTTTAGTACTAACGCTATTGCACAGGTCTACATGTTCAAGTATGACTCCGTAAGTCTTCGATACTTCTAGCGCTCTATATGGCTTATTAACCTGATTCCCAACAGACTCATGGTCGTTTTAAGGGCTCCGTCGAGGTTAAGGACGGTAAGCTTTACATCAACAACAAGGCCATTGCCGTCTTCGGTGAGAAGGACCCTGCCAATAAGCCCTTGTTCTATAGATTTGTCTCTAACATGTTGGGTCTCGGGGGGCTTCCTCTAGAGACTTGGATGTAAGGGGCTTTACGCATTCGCATAACTTATGAAGTGTGGATGACTCTAGGAGGGGTCTGAGAATGTGCTGTGCCAGCCAGGCTGATAATAGTTTAATTGTTAGCTTGGACTTGTACACAGTCTCATCAGTCTTCAGCTTGGGTCATTGATATTCTGTAAGTCAAAAC-TTATCCATTCACTGTAGTAGGTTGCGGAGGACTTGAAAGTTCTCTCTGCAATTGAGACACTTACCAGGCCATCGCAAGTTGGCAGTGTACGCTACTGATTTTATGGTCGTGGGGGACTTGGGAGCTGGTGCTTGTGTCGCATGAGGTAGAGTTGATATGGACGGATGGAAGAGAAGCATATATGTATGTCGCGGGGGACTTGGGGTAAGACGCCTTGCGGCAAGTAGAGTC-AACCAGTAGTGACTTCTTTTAGTCGTGGGGGACTTTGGTAATGGTAGTGAGCCGGAATAAGGGATGGATAAATGTAGTATGGATGGTGACAGGGGGAGCAGCAGAGCGTACGCAGTGGGTATGTATATAGTTGAAAAGGGATGGGCAGTAGAATTTTGAGAAATTAATGACCTAAGGGTGATTCTAATAGGCTTGTCAAGAAAAAAGTTAAGTTGAATCAAGCTGGGTCAAGCAAAGTCTAGAAAAGATTTATTGGTAAGTATCAGCTGATATCCTGCTCATATCGAAAACGTACTTTTTAATGTACTAATTCTAATCCAGACTGGCATGGTTTGCGGCAGCTTGGCACGGCTTTCATGGACGGTGTCCCTGGTATAACACAGGTAAGAATCCTTAGGAACCACAGGAATCGGTCAACTTATAAAC
			TGCATAGTGTCCTATTCCGCCTGGAAGCTCATTTACCTACCAATTCACCGTAAGCCATCAATCAGGCACGTTTTGGTGGCATTCCCATTATTCCAATTCCATGGCCGACGGCATTTGGGGCCCGTCAGTTTTCCTGACTTTTGATAACAAGTTATCACAGCTGATAGGATACCATAGCCTAATTATCCACTCGCCCAATGAACCCCTCCAAAGGGGACGAGACTATGACGAGGATCGAATCGTTTTTATAACTGACTGGGTGTAAGTATGACCGTTCTTTGGTGAGG--CTCAAGCTAAACATGTTACTTGGATTAGAAATGCCACTGTAAGTTGCAATATCCTCGTCACCAAAATGTGGAACATTACTT-ATGATCATTCTCGGCTAGACTGGTTTAGGTTCCGGTGAACGAGCCTACATTGAGGCTCGTGAGAAACTTGTCCAACCTGCAATCGAGCAGATGATGGCTGCCCGAGGGCTCGAAACTCCTCCCCGGACACCTAACATCGGTGTCGCCTTGGCCGGCGGTGGTTACCGTGCAATGCTGTGAGTGGATTAATGCTGCAAAAGATATGCTCATTACTTATCATTGGCACAGTACGGGGTTGGGTGGTATCATGGGCATGATGAATGAGAGCACGGAAGCGTCCGAAAGCGAGACTGGTGGTTGGCTTGACGGCGTAAGCTACTGGGCTGGTCTGAGCGGTGGGAGTTGGGCAACCGGGACTTTCATGTCTAATGGGGGTCAGTTGCCCACAAGTCTTCTTGAAAACGTGGGTTTCTGGCATGATATATGTGTTCATCTACTGACTTGCGTGATAGCTCTGGAACATCGATCGCTCACCGCAGGTCCCTTTCCTTCCTCTGTCTCTCCCACCTCTCGGGTCTCCGCGCCCTCCCGCCCATCCTCCTCCCCT-ATTTTATTGCGCAATCATAAAACCACGCCGGTCTTCTTACTCGGCACAACTCCACCGATCACACATCCACGTGCTCGCCTCATCGCCCCTACGATGTTTCATCCAAACAACGCGAAATAACCATTATAGGCTGTTGCTGTCCTCAAGGGTGAATCTTACGTCCACGGCACTGTATACTTCACCCAGGAGTCGGAAAATGCTCCCGTTTGCATCACTGGTGAGGTACGTCATTGGATTCATCGTGGAGTAACATCCAGTCGCTGACATGATAATCACTGATTAGATTAAGGACATGGACGCTGACGCCAAGCGAGGCTTCCACGTCCACGAGTTTGGAGACAACACCAACGGCTGTACCTCTGCTGGCCCCCATTACAACCCCTTTAAAAAGCACCACGGTGCTCCCACCGACTCCGAGAGGCACGTTGGTGACCTCGGTATGTGCCCATTGTCATTTTCGGCAACTTTACCTTGAAGTCCGGCCGGTGAGCCATATCGAGCAATTCATAGT-CAATCGAATCTGACGTGTGTCCAGTCAATCCCCTTACTTCTTCAATGCCGGTCTCCTTTACTCTTCATCACTTCTCTCAACTACGGCTCAGGCTTACGCCAAGGTACTTTCCTCTTCAAGGATTCCCGACTTTGACGTCCTCTTTGGCCCTGCTTACAAGGGTATCTCCTTGGCTGCTGTCTCCGCTGTAAGCCTTTACCAGCAGACCGGCAAAGATATCGGTTACTGCTACAACAGGAAGGAGAAGAAGGACGTAAGTCTGTCCTGACCAGTGCGACAGCGATTAGCTCATAGCCAGTAGCATGGTGAGGGCGGTACTATGGTCGGTGCACCTCTCAAGGGACGAATCGTCATCATCGATGATGTTCTCACCTCTGGCAAGGCCATTCGTGAAGCTATTGACATTCTCAAGGCCTCTCCTGAAGCGAAGCTCGTTGGAATTGTCCAGCTTGTCGACAGACAAGAGAAAGGCCAGAGCGGTAGCGGCAAGAGTACAGTACAGGAGGTTGAGGAAGAGTTCGGTGTGCCCGTCGAGCCTATCATTGGTTTGGATGATATCGTGAAGTACT
			TGGAAAGCTC
		</sequence>
		<sequence>
			<taxon idref="ST40"/>
			ACGGTACGCGCCTCTTGTCGGGTACAAGAAGCCTTGGTCCAACTCTGGCTGGTTGGGCAAACTGTTTGGCGGTAAGAGTGATTCCCACCTGACCGTGGCGTCGACCACTGGAAACGACAGGATGGACAGTATCAAGCGGGATCTGCAGGCGAGGCAGCACAAGTACTTCTTCGCCATCAACCTGTACAACTCGTTTGACGTTATCCCTGATATCTTTGCGACACTCTTCCGAGCAGCTGCCATCTTGGGCTACCACAATGTCTTTGTCTCCATCTACGAAAACGGTTCCAACGACCAGACAAAGGCACTCTTGAAGATTTTTGATGCCCTCGCGCGAACGGTCGGTCTGAGGATCATCATCCGAACATCTATGCGTACCCGCGGTCTGTTCAATCATCGTATCGAATACCTCGCCGAAGTTCGAAACGCCGCCATGCTGCCCCTCCACGAGCTTCGTGACAATGACGGAGAAGTCTTTGACTCGGTCGTTTTCATGAACGATATCTTGCCTTGCGTGGACGACTTGCTCGAGTTGATTTGGCAGAGTAGGAGACAGAATGGGTTTCGGTACGTAATCGATCCCCCTCTTCCCATTGCTTCATATACCACCGATGTGACTTCCGAATTTGTGCGCTGTTCTTGAGCTACGGTGGCTAACAGCTATGTGATAGGTCGTATTGGTCGAATTGTTCTCAGGTATGCTTTTAAATCAACGGGGTAGGACGTCCATGTATCTAACATTCAAGTTAGGAACGCCATCGAGCATGGAGATCTCGAGGTTGTTGCTGTCAACGAGTGAGTGTCCCAAATGTTGACCCATTAGATGAATTACTAAATTGTCCATAGCCCTTTCATTGACTTGGACTACATGGTACGGTACTCTTGTCTGCCCAATAACCTCGTTTAGTACTAACGCTATTGCACAGGTCTACATGTTCAAGTATGACTCCGTAAGTCTTCGATACTTCTAGCGCTCTATATGGCTTATTAACCTGATTCCCGACAGACTCATGGTCGTTTTAAGGGCTCCGTCGAGGTTAAGGACGGTAAGCTTCACATCAACAACAAGGCCATTGCCGTCTTCGGTGAGAAGGACCCTACCAATAAGCCCTTGTTCTATAGATTTGTCTCTAACATGTTGGGTCTCGGGGGGCTTCCTCTAGAGACTTGGATGTAAGGGGCTTTACGCATTCGCATAACTTATGAAGTGTGGATGACTCTAGGAGGGGTCTGAGAATGTGCTGTGCCAGCCAGGCTGATAATTGTTTAATTGTCAGCTTGGACTTGTACACAGTCTCATCAGTCTTCAGCTTGGGTCATTGATATTCTGTAAGTCAAAACTTTATCCATTCACTGTAGTAGGTTGCGGAGGACTTGAAAGTTCTCTCTGCAATTGAGACACTTACCAGGCCATCGCAAGTTGGCAGTGTACACTACTGATTTTATGGTCGTGGGGGACTTGGGAGCTGGTGCTTGTGTCGCATGAGGTAGAGTTGATATGGATGGATGGAAGAGAAGCATA--TGTATGTCGTGGGGGACTTGGGGTAAGACGCCTTGCGGCAAGTAGAGTC-AACCAGTAGTGACTTCTTTTAGTCATGGGGGACTTTGGTAATGGTAGTGAGCCGGAATAAGGAATGGATAAATGTAGTATGGATGGTGACAGGGGGAGCAGCAGAGCGTACGCAGTGGGTATGTATATAGTTGAAAAGGGATGGGCAGTAGAATTTTGAGGAATTAATGACCTAAGGGTGGTTCTAATAGGCTTGTCAAGAAAAAAGTTAAGTTGAATCAAGCTGGGTCAAGCAAAGTCTAGAAAAGATTTATTGGTAAGTATCAGCTGATATCCTGCTCATATCGAAAACGTACTTTTTAATGTACTAACTCTAATCCAGACTGGCATGGTTTGCGGCAGCTTGGCACGGCTTTCATGGACGGTGTCCCTGGTATAACACAGGTAAGAATCCTTAGGAACCACAGGAATCAGTCAACTTATAAAC
			TGCATAGTGTCCTATTCCGCCTGGAAGCTCATTTACCTACCAATTCACCGTAAGCCATCAATCAGGCACGTTTTGGTGGCATTCGCATTATTCCAATTCCATGGCCGACGGCATTTGGGGCCCGTCAGTTTTCCTGACTTTTGATAACAAGTTATCACAGCTGATAGGATACCATAGCCTAATTATCCACTCGGCCAATGAACCCCTCCAAAGGGGAAGAGACTATGACGAGGATCGAATCGTTTTTATAACTGACTGGGTGTAAGTATGACCGTTCTTTGGTGAGG--CTCAAGCTAAACATGTTACTTGGATTAGAAATGCCACTGTAAGTTGCAATATCCTCGTCACCAAAATGTGGAACATTACTT-ATGATCATTCCCGGCTAGACTGGTTTAGGTTCCGGTGAACGAGCCTACATTGAGGCTCGTGAAAAACTTGTCCAACCTGCAATCGAGCAGATGATGGCTGCCCGAGGGCTCGAAACTCCTCCCCGGACACCTAACATCGGTGTCGCCTTGGCCGGCGGTGGTTACCGTGCAATGCTGTGAGTGGATTAACGCTGCAAAAGATATGCTCATTACTTATCATTGGCACAGTACGGGGTTGGGTGGTATCATGGGCATGATGAATGAGAGCACAGAAGCGTCCGAAAGCGAGACTGGTGGTTGGCTTGACGGCGTAAGCTACTGGGCTGGTCTGAGCGGTGGGAGTTGGGCAACCGGGACTTTCATGTCTAATGGGGGTCAGTTGCCCACAAATCTTCTTGAAAACGTGGGTTTCTGGCATGATGTATGTGTTCATCTACTGATTTGCGTGATAGCTCTGGAACATCGATCACTCACCGCAGGTCCCCTTCCTTCCTCTGTCTCTCCCACCTCTCGGGTCTCCGCGCTCTCCCGCCCATCCTCCTCCCCT-ATCTTATTGCGCAATCATAAAACTACGCCGGTCTTCTTACTCGGCACAACTCCACCGATCACACATCCACGTGCTCGCCTCATCGCCCCTACGATGTTTCATCCAAACAATG-------ACCATTATAGGCTGTTGCTGTCCTCAAGGGTGAATCCTACGTCCACGGCACTGTATACTTCACCCAGGAGTCGGAAAATGCTCCCGTTTGCATCACTGGTGAGGTACGTCATTGGATTCATCGTGGAGTAACATCCAGTCGCTGACATGATAATCACTGATCAGATTAAGGACCTGGACGCTGACGCCAAGCGAGGCATGCACGTCCACGAGTTTGGAGACAACACCAACGGCTGTACCTCTGCTGGCCCCCATTACAACCCCTCGAAAAAGCACCACGGTGCTCCCTCCGACTCCGAGAGGCACGTTGGTGACCTCGGTATGTGCCCATTGTCATTTTCGGCAACTTTACCTTGAAGTCCGGCCGGTGAGCCATATCGAGCAATTCATAGTCCAATCGAATCTGACATATGTCCAGTCAATCCCCTTACTTCTTCAATGCCGGTCTCCTTTACTCTTCATCACTTCTCTCAACTACGGCTCAGGCTTACGCCAAGGTACTTTCCTCTTCTAGGATTCCCGACTTTGACGTCCTCTTCGGCCCTGCTTACAAGGGTATCTCCTTGGCTGCTGTCTCCGCTGTAAGCCTTTACCAGCAGACCGGCAAAGATATCGGTTACTGCTACAACAGGAAGGAGAAGAAGGACGTAAGTCTGTCCTAACCAGTGCAACAGCGATTAGCTCATAGCCAGTAGCATGGTGAGGGCGGTACTATGGTCGGTGCACCTCTCAAGGGACGAATCGTCATCATCGATGATGTTCTCACCTCTGGCAAGGCCATTCGTGAAGCTATTGACATTCTCAAGGCCTCTCCTGAAGCGAAGCTTGTTGGAATTGTCCAGCTTGTCGACAGACAAGAGAAAGGCCAGAGCGGTAGCGGCAAGAGTACCGTACAGGAGGTTGAGGAAGAGTTCGGTGTGCCCGTCGAGCCTATCATTGGTTTGGATGATATCGTGAAGTACT
			TGGAAAGCTC
		</sequence>
	</alignment>

	<!-- The unique patterns from 1 to end                                       -->
	<!-- npatterns=119                                                           -->
	<patterns id="patterns" from="1" strip="false">
		<alignment idref="alignment"/>
	</patterns>

	<!-- A prior assumption that the population size has remained constant       -->
	<!-- throughout the time spanned by the genealogy.                           -->
	<constantSize id="constant" units="years">
		<populationSize>
			<parameter id="constant.popSize" value="0.0020" lower="0.0"/>
		</populationSize>
	</constantSize>

	<!-- Generate a random starting tree under the coalescent process            -->
	<coalescentSimulator id="startingTree">
		<coalescentSimulator>
			<taxa idref="VNI"/>
			<constantSize idref="constant"/>
		</coalescentSimulator>
		<taxa idref="taxa"/>
		<constantSize idref="constant"/>
	</coalescentSimulator>

	<!-- Generate a tree model                                                   -->
	<treeModel id="treeModel">
		<coalescentTree idref="startingTree"/>
		<rootHeight>
			<parameter id="treeModel.rootHeight"/>
		</rootHeight>
		<nodeHeights internalNodes="true">
			<parameter id="treeModel.internalNodeHeights"/>
		</nodeHeights>
		<nodeHeights internalNodes="true" rootNode="true">
			<parameter id="treeModel.allInternalNodeHeights"/>
		</nodeHeights>
	</treeModel>

	<!-- Taxon Sets                                                              -->
	<tmrcaStatistic id="tmrca(VNI)" includeStem="false">
		<mrca>
			<taxa idref="VNI"/>
		</mrca>
		<treeModel idref="treeModel"/>
	</tmrcaStatistic>
	<monophylyStatistic id="monophyly(VNI)">
		<mrca>
			<taxa idref="VNI"/>
		</mrca>
		<treeModel idref="treeModel"/>
	</monophylyStatistic>
	<tmrcaStatistic id="tmrca(VNB and VNII)" includeStem="false">
		<mrca>
			<taxa idref="VNB and VNII"/>
		</mrca>
		<treeModel idref="treeModel"/>
	</tmrcaStatistic>

	<!-- Generate a coalescent likelihood                                        -->
	<coalescentLikelihood id="coalescent">
		<model>
			<constantSize idref="constant"/>
		</model>
		<populationTree>
			<treeModel idref="treeModel"/>
		</populationTree>
	</coalescentLikelihood>

	<!-- The uncorrelated relaxed clock (Drummond, Ho, Phillips & Rambaut (2006) PLoS Biology 4, e88 )-->
	<discretizedBranchRates id="branchRates">
		<treeModel idref="treeModel"/>
		<distribution>
			<logNormalDistributionModel meanInRealSpace="true">
				<mean>
					<parameter id="ucld.mean" value="1.0" lower="0.0"/>
				</mean>
				<stdev>
					<parameter id="ucld.stdev" value="0.3333333333333333" lower="0.0"/>
				</stdev>
			</logNormalDistributionModel>
		</distribution>
		<rateCategories>
			<parameter id="branchRates.categories"/>
		</rateCategories>
	</discretizedBranchRates>
	<rateStatistic id="meanRate" name="meanRate" mode="mean" internal="true" external="true">
		<treeModel idref="treeModel"/>
		<discretizedBranchRates idref="branchRates"/>
	</rateStatistic>
	<rateStatistic id="coefficientOfVariation" name="coefficientOfVariation" mode="coefficientOfVariation" internal="true" external="true">
		<treeModel idref="treeModel"/>
		<discretizedBranchRates idref="branchRates"/>
	</rateStatistic>
	<rateCovarianceStatistic id="covariance" name="covariance">
		<treeModel idref="treeModel"/>
		<discretizedBranchRates idref="branchRates"/>
	</rateCovarianceStatistic>

	<!-- The TN93 substitution model                                             -->
	<TN93Model id="tn93">
		<frequencies>
			<frequencyModel dataType="nucleotide">
				<frequencies>
					<parameter id="frequencies" value="0.25 0.25 0.25 0.25"/>
				</frequencies>
			</frequencyModel>
		</frequencies>
		<kappa1>
			<parameter id="kappa1" value="2.0" lower="0.0"/>
		</kappa1>
		<kappa2>
			<parameter id="kappa2" value="2.0" lower="0.0"/>
		</kappa2>
	</TN93Model>

	<!-- site model                                                              -->
	<siteModel id="siteModel">
		<substitutionModel>
			<TN93Model idref="tn93"/>
		</substitutionModel>
		<gammaShape gammaCategories="4">
			<parameter id="alpha" value="0.5" lower="0.0"/>
		</gammaShape>
		<proportionInvariant>
			<parameter id="pInv" value="0.5" lower="0.0" upper="1.0"/>
		</proportionInvariant>
	</siteModel>

	<!-- Likelihood for tree given sequence data                                 -->
	<treeLikelihood id="treeLikelihood" useAmbiguities="false">
		<patterns idref="patterns"/>
		<treeModel idref="treeModel"/>
		<siteModel idref="siteModel"/>
		<discretizedBranchRates idref="branchRates"/>
	</treeLikelihood>

	<!-- Define operators                                                        -->
	<operators id="operators" optimizationSchedule="default">
		<scaleOperator scaleFactor="0.75" weight="1">
			<parameter idref="kappa1"/>
		</scaleOperator>
		<scaleOperator scaleFactor="0.75" weight="1">
			<parameter idref="kappa2"/>
		</scaleOperator>
		<deltaExchange delta="0.01" weight="1">
			<parameter idref="frequencies"/>
		</deltaExchange>
		<scaleOperator scaleFactor="0.75" weight="1">
			<parameter idref="alpha"/>
		</scaleOperator>
		<scaleOperator scaleFactor="0.75" weight="1">
			<parameter idref="pInv"/>
		</scaleOperator>
		<scaleOperator scaleFactor="0.75" weight="30">
			<parameter idref="ucld.mean"/>
		</scaleOperator>
		<scaleOperator scaleFactor="0.75" weight="30">
			<parameter idref="ucld.stdev"/>
		</scaleOperator>
		<subtreeSlide size="0.16999999999999998" gaussian="true" weight="150">
			<treeModel idref="treeModel"/>
		</subtreeSlide>
		<narrowExchange weight="150">
			<treeModel idref="treeModel"/>
		</narrowExchange>
		<wideExchange weight="30">
			<treeModel idref="treeModel"/>
		</wideExchange>
		<wilsonBalding weight="30">
			<treeModel idref="treeModel"/>
		</wilsonBalding>
		<scaleOperator scaleFactor="0.75" weight="30">
			<parameter idref="treeModel.rootHeight"/>
		</scaleOperator>
		<uniformOperator weight="300">
			<parameter idref="treeModel.internalNodeHeights"/>
		</uniformOperator>
		<scaleOperator scaleFactor="0.75" weight="30">
			<parameter idref="constant.popSize"/>
		</scaleOperator>
		<upDownOperator scaleFactor="0.75" weight="30">
			<up>
				<parameter idref="ucld.mean"/>
			</up>
			<down>
				<parameter idref="treeModel.allInternalNodeHeights"/>
			</down>
		</upDownOperator>
		<swapOperator size="1" weight="100" autoOptimize="false">
			<parameter idref="branchRates.categories"/>
		</swapOperator>
		<uniformIntegerOperator weight="100">
			<parameter idref="branchRates.categories"/>
		</uniformIntegerOperator>
	</operators>

	<!-- Define MCMC                                                             -->
	<mcmc id="mcmc" chainLength="100000000" autoOptimize="true" operatorAnalysis="One ST with VNB and VNII.ops.txt">
		<posterior id="posterior">
			<prior id="prior">
				<booleanLikelihood>
					<monophylyStatistic idref="monophyly(VNI)"/>
				</booleanLikelihood>
				<logNormalPrior mean="1.0" stdev="1.25" offset="0.0" meanInRealSpace="false">
					<parameter idref="kappa1"/>
				</logNormalPrior>
				<logNormalPrior mean="1.0" stdev="1.25" offset="0.0" meanInRealSpace="false">
					<parameter idref="kappa2"/>
				</logNormalPrior>
				<uniformPrior lower="0.0" upper="1.0">
					<parameter idref="frequencies"/>
				</uniformPrior>
				<exponentialPrior mean="0.5" offset="0.0">
					<parameter idref="alpha"/>
				</exponentialPrior>
				<uniformPrior lower="0.0" upper="1.0">
					<parameter idref="pInv"/>
				</uniformPrior>
				<exponentialPrior mean="0.3333333333333333" offset="0.0">
					<parameter idref="ucld.stdev"/>
				</exponentialPrior>
				<ctmcScalePrior>
					<ctmcScale>
						<parameter idref="ucld.mean"/>
					</ctmcScale>
					<treeModel idref="treeModel"/>
				</ctmcScalePrior>
				<normalPrior mean="4.5" stdev="0.25">
					<parameter idref="treeModel.rootHeight"/>
				</normalPrior>
				<oneOnXPrior>
					<parameter idref="constant.popSize"/>
				</oneOnXPrior>
				<coalescentLikelihood idref="coalescent"/>
			</prior>
			<likelihood id="likelihood">
				<treeLikelihood idref="treeLikelihood"/>
				<discretizedBranchRates idref="branchRates"/>
			</likelihood>
		</posterior>
		<operators idref="operators"/>

		<!-- write log to screen                                                     -->
		<log id="screenLog" logEvery="10000">
			<column label="Posterior" dp="4" width="12">
				<posterior idref="posterior"/>
			</column>
			<column label="Prior" dp="4" width="12">
				<prior idref="prior"/>
			</column>
			<column label="Likelihood" dp="4" width="12">
				<likelihood idref="likelihood"/>
			</column>
			<column label="rootHeight" sf="6" width="12">
				<parameter idref="treeModel.rootHeight"/>
			</column>
			<column label="ucld.mean" sf="6" width="12">
				<parameter idref="ucld.mean"/>
			</column>
		</log>

		<!-- write log to file                                                       -->
		<log id="fileLog" logEvery="1000" fileName="One ST with VNB and VNII.log.txt" overwrite="false">
			<posterior idref="posterior"/>
			<prior idref="prior"/>
			<likelihood idref="likelihood"/>
			<parameter idref="treeModel.rootHeight"/>
			<tmrcaStatistic idref="tmrca(VNI)"/>
			<tmrcaStatistic idref="tmrca(VNB and VNII)"/>
			<parameter idref="constant.popSize"/>
			<parameter idref="kappa1"/>
			<parameter idref="kappa2"/>
			<parameter idref="frequencies"/>
			<parameter idref="alpha"/>
			<parameter idref="pInv"/>
			<parameter idref="ucld.mean"/>
			<parameter idref="ucld.stdev"/>
			<rateStatistic idref="meanRate"/>
			<rateStatistic idref="coefficientOfVariation"/>
			<rateCovarianceStatistic idref="covariance"/>
			<treeLikelihood idref="treeLikelihood"/>
			<discretizedBranchRates idref="branchRates"/>
			<coalescentLikelihood idref="coalescent"/>
		</log>

		<!-- write tree log to file                                                  -->
		<logTree id="treeFileLog" logEvery="1000" nexusFormat="true" fileName="One ST with VNB and VNII.(time).trees.txt" sortTranslationTable="true">
			<treeModel idref="treeModel"/>
			<trait name="rate" tag="rate">
				<discretizedBranchRates idref="branchRates"/>
			</trait>
			<posterior idref="posterior"/>
		</logTree>
		<logTree id="substTreeFileLog" logEvery="1000" nexusFormat="true" fileName="One ST with VNB and VNII.(subst).trees" branchLengths="substitutions">
			<treeModel idref="treeModel"/>
			<discretizedBranchRates idref="branchRates"/>
			<trait name="rate" tag="rate">
				<discretizedBranchRates idref="branchRates"/>
			</trait>
		</logTree>
	</mcmc>
	<report>
		<property name="timer">
			<mcmc idref="mcmc"/>
		</property>
	</report>
</beast>
